# Supplementary material for: Mechanism of Abnormal Coagulation Induced by Tigecycline in Cancer Patients
Source: Front Pharmacol. 2022 Jul 5;13:891952. doi: 10.3389/fphar.2022.891952 (PMC9294380; doi:10.3389/fphar.2022.891952)
Supplement: Supplementary file 1 [file Table4.xls]

AS type	JunctionCountOnly(JC)	ReadsOnTargetAndJunctionCounts(JCEC)	JC&JCEC	JC|JCEC
SE	3052	3129	3042	3139
MXE	263	263	261	265
A3SS	474	475	462	487
A5SS	454	458	440	472
RI	169	172	154	187
TOTAL	4412	4497	4359	4550
