# Supplementary material for: Mechanism of Abnormal Coagulation Induced by Tigecycline in Cancer Patients
Source: Front Pharmacol. 2022 Jul 5;13:891952. doi: 10.3389/fphar.2022.891952 (PMC9294380; doi:10.3389/fphar.2022.891952)
Supplement: Supplementary file 2 [file Table2.xls]

go_id	go_type	enrichment	discription	ratio_in_study	ratio_in_pop	p_uncorrected	p_corrected	enrich_factor	depth	study_count	pop_count	seq_list	neg_log10p_uncorrected	neg_log10p_corrected
GO:1901700	BP	e	response to oxygen-containing compound	135/1160	1626/22835	1.06330677124e-08	1.23581367163e-05	0.0830258302583	3	135.0	1626.0	ENSCGRG00015022608;ENSCGRG00015003126;ENSCGRG00015013472;ENSCGRG00015025685;ENSCGRG00015015724;ENSCGRG00015023889;ENSCGRG00015018683;ENSCGRG00015028444;ENSCGRG00015000416;ENSCGRG00015011392;ENSCGRG00015026481;ENSCGRG00015001414;ENSCGRG00015026860;ENSCGRG00015000617;ENSCGRG00015024576;ENSCGRG00015021881;ENSCGRG00015020016;ENSCGRG00015024117;ENSCGRG00015010669;ENSCGRG00015001956;ENSCGRG00015024356;…	7.97334142049	4.90804700456
GO:0070887	BP	e	cellular response to chemical stimulus	151/1160	1947/22835	1.41027374181e-07	0.000119846147405	0.0775552131484	3	151.0	1947.0	ENSCGRG00015028444;ENSCGRG00015013472;ENSCGRG00015021788;ENSCGRG00015015724;ENSCGRG00015013570;ENSCGRG00015023889;ENSCGRG00015007342;ENSCGRG00015005203;ENSCGRG00015000416;ENSCGRG00015011392;ENSCGRG00015026481;ENSCGRG00015001414;ENSCGRG00015026860;ENSCGRG00015013587;ENSCGRG00015024576;ENSCGRG00015021881;ENSCGRG00015025685;ENSCGRG00015004233;ENSCGRG00015020016;ENSCGRG00015012890;ENSCGRG00015024117;…	6.85069658024	3.92137592231
GO:0048518	BP	e	positive regulation of biological process	391/1160	6159/22835	2.31951102016e-07	0.000176722744794	0.0634843318721	3	391.0	6159.0	ENSCGRG00015019680;ENSCGRG00015021788;ENSCGRG00015028049;ENSCGRG00015023747;ENSCGRG00015013587;ENSCGRG00015006052;ENSCGRG00015020012;ENSCGRG00015020542;ENSCGRG00015020016;ENSCGRG00015015282;ENSCGRG00015024884;ENSCGRG00015018673;ENSCGRG00015010389;ENSCGRG00015011893;ENSCGRG00015010419;ENSCGRG00015007331;ENSCGRG00015007237;ENSCGRG00015025342;ENSCGRG00015017623;ENSCGRG00015009575;ENSCGRG00015008259;…	6.63460355978	3.75270755178
GO:0071310	BP	e	cellular response to organic substance	126/1160	1599/22835	8.17111355306e-07	0.000531002217514	0.078799249531	4	126.0	1599.0	ENSCGRG00015028444;ENSCGRG00015013472;ENSCGRG00015021788;ENSCGRG00015015724;ENSCGRG00015013570;ENSCGRG00015023889;ENSCGRG00015007342;ENSCGRG00015005203;ENSCGRG00015000416;ENSCGRG00015011392;ENSCGRG00015026481;ENSCGRG00015001414;ENSCGRG00015015448;ENSCGRG00015000617;ENSCGRG00015024576;ENSCGRG00015021881;ENSCGRG00015020016;ENSCGRG00015021473;ENSCGRG00015001956;ENSCGRG00015010072;ENSCGRG00015016064;…	6.08771875412	3.27490366526
GO:1901698	BP	e	response to nitrogen compound	92/1160	1082/22835	1.16854754125e-06	0.000717196053443	0.0850277264325	3	92.0	1082.0	ENSCGRG00015022608;ENSCGRG00015015724;ENSCGRG00015023889;ENSCGRG00015022074;ENSCGRG00015005203;ENSCGRG00015000416;ENSCGRG00015011392;ENSCGRG00015026481;ENSCGRG00015001414;ENSCGRG00015000617;ENSCGRG00015024576;ENSCGRG00015021881;ENSCGRG00015024117;ENSCGRG00015001956;ENSCGRG00015024356;ENSCGRG00015010072;ENSCGRG00015007331;ENSCGRG00015003428;ENSCGRG00015009575;ENSCGRG00015028130;ENSCGRG00015003605;…	5.93235361405	3.14436210892
GO:0048522	BP	e	positive regulation of cellular process	348/1160	5467/22835	1.25820121218e-06	0.0007513501563	0.063654655204	4	348.0	5467.0	ENSCGRG00015019680;ENSCGRG00015021788;ENSCGRG00015028049;ENSCGRG00015023747;ENSCGRG00015013587;ENSCGRG00015006052;ENSCGRG00015020012;ENSCGRG00015020542;ENSCGRG00015020016;ENSCGRG00015024862;ENSCGRG00015024884;ENSCGRG00015018673;ENSCGRG00015010389;ENSCGRG00015011893;ENSCGRG00015007331;ENSCGRG00015007237;ENSCGRG00015025342;ENSCGRG00015017623;ENSCGRG00015009575;ENSCGRG00015008259;ENSCGRG00015021068;…	5.90024990074	3.12415761891
GO:0010243	BP	e	response to organonitrogen compound	87/1160	1012/22835	1.57527905162e-06	0.000890398232199	0.0859683794466	4	87.0	1012.0	ENSCGRG00015022608;ENSCGRG00015015724;ENSCGRG00015023889;ENSCGRG00015022074;ENSCGRG00015005203;ENSCGRG00015000416;ENSCGRG00015011392;ENSCGRG00015026481;ENSCGRG00015001414;ENSCGRG00015025546;ENSCGRG00015024576;ENSCGRG00015021881;ENSCGRG00015024117;ENSCGRG00015001956;ENSCGRG00015024356;ENSCGRG00015010072;ENSCGRG00015007331;ENSCGRG00015003428;ENSCGRG00015009575;ENSCGRG00015028130;ENSCGRG00015003605;…	5.80264250229	3.05041571092
GO:1901701	BP	e	cellular response to oxygen-containing compound	82/1160	948/22835	2.34148299428e-06	0.00123178730378	0.0864978902954	4	82.0	948.0	ENSCGRG00015017852;ENSCGRG00015019802;ENSCGRG00015005203;ENSCGRG00015013883;ENSCGRG00015013472;ENSCGRG00015025685;ENSCGRG00015008841;ENSCGRG00015015724;ENSCGRG00015016951;ENSCGRG00015013384;ENSCGRG00015023889;ENSCGRG00015024674;ENSCGRG00015001941;ENSCGRG00015003605;ENSCGRG00015000416;ENSCGRG00015010553;ENSCGRG00015011782;ENSCGRG00015001944;ENSCGRG00015016064;ENSCGRG00015007943;ENSCGRG00015025886;…	5.63050899206	2.90946427656
GO:0046683	BP	e	response to organophosphorus	24/1160	165/22835	3.28928126866e-06	0.0016901551077	0.145454545455	4	24.0	165.0	ENSCGRG00015005203;ENSCGRG00015005305;ENSCGRG00015013384;ENSCGRG00015000416;ENSCGRG00015001944;ENSCGRG00015025886;ENSCGRG00015016391;ENSCGRG00015001210;ENSCGRG00015028180;ENSCGRG00015022614;ENSCGRG00015025975;ENSCGRG00015005573;ENSCGRG00015010072;ENSCGRG00015005808;ENSCGRG00015000262;ENSCGRG00015000960;ENSCGRG00015007331;ENSCGRG00015003428;ENSCGRG00015001406;ENSCGRG00015011289;ENSCGRG00015019613;…	5.48289898812	2.7720734378
GO:0061572	BP	e	actin filament bundle organization	14/1160	65/22835	3.77605371056e-06	0.00185404237188	0.215384615385	5	14.0	65.0	ENSCGRG00015024427;ENSCGRG00015005203;ENSCGRG00015019779;ENSCGRG00015024576;ENSCGRG00015010099;ENSCGRG00015025305;ENSCGRG00015003625;ENSCGRG00015015447;ENSCGRG00015008293;ENSCGRG00015000357;ENSCGRG00015000378;ENSCGRG00015001414;ENSCGRG00015028553;ENSCGRG00015002145	5.42296183693	2.73188034481
GO:0010033	BP	e	response to organic substance	182/1160	2608/22835	6.47433696533e-06	0.00298021823435	0.0697852760736	3	182.0	2608.0	ENSCGRG00015022608;ENSCGRG00015003126;ENSCGRG00015013472;ENSCGRG00015021788;ENSCGRG00015015724;ENSCGRG00015020233;ENSCGRG00015013570;ENSCGRG00015023889;ENSCGRG00015022074;ENSCGRG00015007342;ENSCGRG00015028444;ENSCGRG00015000416;ENSCGRG00015011392;ENSCGRG00015026481;ENSCGRG00015001414;ENSCGRG00015015448;ENSCGRG00015016635;ENSCGRG00015013587;ENSCGRG00015024576;ENSCGRG00015021881;ENSCGRG00015020016;…	5.18880470092	2.5257519324
GO:0042221	BP	e	response to chemical	214/1160	3161/22835	6.70321961634e-06	0.00301148878539	0.0677000949067	2	214.0	3161.0	ENSCGRG00015022608;ENSCGRG00015003126;ENSCGRG00015013472;ENSCGRG00015021788;ENSCGRG00015015724;ENSCGRG00015020233;ENSCGRG00015013570;ENSCGRG00015023889;ENSCGRG00015022074;ENSCGRG00015007342;ENSCGRG00015028444;ENSCGRG00015000416;ENSCGRG00015011392;ENSCGRG00015026481;ENSCGRG00015001414;ENSCGRG00015026860;ENSCGRG00015016635;ENSCGRG00015013587;ENSCGRG00015024576;ENSCGRG00015021881;ENSCGRG00015025685;…	5.17371655166	2.52121874978
GO:0030029	BP	e	actin filament-based process	43/1160	410/22835	6.8148648685e-06	0.00301148878539	0.10487804878	2	43.0	410.0	ENSCGRG00015005203;ENSCGRG00015007156;ENSCGRG00015003245;ENSCGRG00015000802;ENSCGRG00015024127;ENSCGRG00015002499;ENSCGRG00015000357;ENSCGRG00015010892;ENSCGRG00015012434;ENSCGRG00015004851;ENSCGRG00015006058;ENSCGRG00015019316;ENSCGRG00015025305;ENSCGRG00015024576;ENSCGRG00015011925;ENSCGRG00015008400;ENSCGRG00015010099;ENSCGRG00015023763;ENSCGRG00015011499;ENSCGRG00015028428;ENSCGRG00015000378;…	5.16654275134	2.52121874978
GO:0051017	BP	e	actin filament bundle assembly	13/1160	61/22835	9.4399104153e-06	0.00408970236522	0.213114754098	6	13.0	61.0	ENSCGRG00015024427;ENSCGRG00015005203;ENSCGRG00015019779;ENSCGRG00015024576;ENSCGRG00015025305;ENSCGRG00015003625;ENSCGRG00015015447;ENSCGRG00015008293;ENSCGRG00015000357;ENSCGRG00015000378;ENSCGRG00015001414;ENSCGRG00015028553;ENSCGRG00015002145	5.02503212713	2.38830829733
GO:0110053	BP	e	regulation of actin filament organization	32/1160	276/22835	1.27999944957e-05	0.00523733108118	0.115942028986	8	32.0	276.0	ENSCGRG00015024127;ENSCGRG00015007500;ENSCGRG00015024584;ENSCGRG00015013570;ENSCGRG00015005203;ENSCGRG00015016342;ENSCGRG00015015215;ENSCGRG00015001414;ENSCGRG00015007147;ENSCGRG00015025895;ENSCGRG00015019606;ENSCGRG00015023763;ENSCGRG00015014470;ENSCGRG00015020542;ENSCGRG00015010597;ENSCGRG00015020565;ENSCGRG00015021473;ENSCGRG00015004240;ENSCGRG00015005808;ENSCGRG00015027291;ENSCGRG00015016723;…	4.89279021711	2.28088997103
GO:0051591	BP	e	response to cAMP	19/1160	123/22835	1.41437195183e-05	0.00558045504923	0.154471544715	6	19.0	123.0	ENSCGRG00015011289;ENSCGRG00015022614;ENSCGRG00015005203;ENSCGRG00015004326;ENSCGRG00015005573;ENSCGRG00015005305;ENSCGRG00015019613;ENSCGRG00015013384;ENSCGRG00015018623;ENSCGRG00015005808;ENSCGRG00015001210;ENSCGRG00015000416;ENSCGRG00015000960;ENSCGRG00015007331;ENSCGRG00015013236;ENSCGRG00015003428;ENSCGRG00015001406;ENSCGRG00015028180;ENSCGRG00015016391	4.84943636467	2.25333038577
GO:0014070	BP	e	response to organic cyclic compound	83/1160	1018/22835	2.02915220027e-05	0.00786563471315	0.0815324165029	4	83.0	1018.0	ENSCGRG00015022614;ENSCGRG00015005203;ENSCGRG00015014374;ENSCGRG00015013472;ENSCGRG00015015724;ENSCGRG00015004712;ENSCGRG00015005305;ENSCGRG00015008466;ENSCGRG00015013384;ENSCGRG00015023889;ENSCGRG00015007324;ENSCGRG00015001941;ENSCGRG00015000416;ENSCGRG00015009684;ENSCGRG00015001944;ENSCGRG00015010571;ENSCGRG00015025886;ENSCGRG00015018623;ENSCGRG00015026481;ENSCGRG00015016391;ENSCGRG00015002357;…	4.69268537669	2.10426622647
GO:0051128	BP	e	regulation of cellular component organization	175/1160	2548/22835	2.97304780356e-05	0.0113257743482	0.0686813186813	4	175.0	2548.0	ENSCGRG00015005619;ENSCGRG00015028444;ENSCGRG00015021788;ENSCGRG00015007500;ENSCGRG00015024584;ENSCGRG00015010252;ENSCGRG00015013570;ENSCGRG00015004637;ENSCGRG00015005203;ENSCGRG00015011392;ENSCGRG00015014135;ENSCGRG00015026481;ENSCGRG00015000259;ENSCGRG00015015448;ENSCGRG00015024576;ENSCGRG00015017521;ENSCGRG00015010099;ENSCGRG00015019606;ENSCGRG00015020542;ENSCGRG00015020016;ENSCGRG00015000378;…	4.52679810773	1.94593209539
GO:0031581	BP	e	hemidesmosome assembly	4/1160	5/22835	3.17910972167e-05	0.0117864192153	0.8	6	4.0	5.0	ENSCGRG00015007609;ENSCGRG00015019555;ENSCGRG00015007870;ENSCGRG00015019593	4.49769448288	1.92861811613
GO:1902903	BP	e	regulation of supramolecular fiber organization	38/1160	366/22835	3.20065694915e-05	0.0117864192153	0.103825136612	5	38.0	366.0	ENSCGRG00015028444;ENSCGRG00015007500;ENSCGRG00015024584;ENSCGRG00015013570;ENSCGRG00015005203;ENSCGRG00015016342;ENSCGRG00015013649;ENSCGRG00015015215;ENSCGRG00015001414;ENSCGRG00015021473;ENSCGRG00015025895;ENSCGRG00015019606;ENSCGRG00015023763;ENSCGRG00015014470;ENSCGRG00015020542;ENSCGRG00015010597;ENSCGRG00015020565;ENSCGRG00015012890;ENSCGRG00015007147;ENSCGRG00015004240;ENSCGRG00015010367;…	4.49476087165	1.92861811613
GO:0014074	BP	e	response to purine-containing compound	24/1160	190/22835	3.68515600822e-05	0.0133481183609	0.126315789474	5	24.0	190.0	ENSCGRG00015005203;ENSCGRG00015005305;ENSCGRG00015013384;ENSCGRG00015000416;ENSCGRG00015001944;ENSCGRG00015025886;ENSCGRG00015016391;ENSCGRG00015001210;ENSCGRG00015028180;ENSCGRG00015022614;ENSCGRG00015025975;ENSCGRG00015005573;ENSCGRG00015010072;ENSCGRG00015005808;ENSCGRG00015000960;ENSCGRG00015007331;ENSCGRG00015003428;ENSCGRG00015001406;ENSCGRG00015011289;ENSCGRG00015019613;ENSCGRG00015018623;…	4.4335441219	1.87457995101
GO:0030036	BP	e	actin cytoskeleton organization	38/1160	371/22835	3.9457648998e-05	0.0138457599564	0.102425876011	5	38.0	371.0	ENSCGRG00015005203;ENSCGRG00015007156;ENSCGRG00015003245;ENSCGRG00015000802;ENSCGRG00015024127;ENSCGRG00015000357;ENSCGRG00015010892;ENSCGRG00015012434;ENSCGRG00015004851;ENSCGRG00015006058;ENSCGRG00015025305;ENSCGRG00015024576;ENSCGRG00015008400;ENSCGRG00015011290;ENSCGRG00015023763;ENSCGRG00015011499;ENSCGRG00015028428;ENSCGRG00015000378;ENSCGRG00015026011;ENSCGRG00015018763;ENSCGRG00015019690;…	4.40386879485	1.85868320201
GO:1902532	BP	e	negative regulation of intracellular signal transduction	48/1160	511/22835	3.94787452932e-05	0.0138457599564	0.0939334637965	7	48.0	511.0	ENSCGRG00015017852;ENSCGRG00015005061;ENSCGRG00015018040;ENSCGRG00015001941;ENSCGRG00015011171;ENSCGRG00015010049;ENSCGRG00015001512;ENSCGRG00015008760;ENSCGRG00015025305;ENSCGRG00015009158;ENSCGRG00015024576;ENSCGRG00015011290;ENSCGRG00015008347;ENSCGRG00015012348;ENSCGRG00015020464;ENSCGRG00015010597;ENSCGRG00015028401;ENSCGRG00015010739;ENSCGRG00015018673;ENSCGRG00015011076;ENSCGRG00015025975;…	4.40363665846	1.85868320201
GO:0001933	BP	e	negative regulation of protein phosphorylation	40/1160	401/22835	4.68995958141e-05	0.0161913526486	0.0997506234414	9	40.0	401.0	ENSCGRG00015017852;ENSCGRG00015005203;ENSCGRG00015013472;ENSCGRG00015018040;ENSCGRG00015002557;ENSCGRG00015011985;ENSCGRG00015007237;ENSCGRG00015004712;ENSCGRG00015001512;ENSCGRG00015015448;ENSCGRG00015026369;ENSCGRG00015019175;ENSCGRG00015009158;ENSCGRG00015002826;ENSCGRG00015020464;ENSCGRG00015010597;ENSCGRG00015013088;ENSCGRG00015011076;ENSCGRG00015022614;ENSCGRG00015025975;ENSCGRG00015008703;…	4.32883090007	1.79071686815
GO:0051171	BP	e	regulation of nitrogen compound metabolic process	348/1160	5685/22835	5.18880321126e-05	0.0176379395312	0.0612137203166	4	348.0	5685.0	ENSCGRG00015021788;ENSCGRG00015028049;ENSCGRG00015013587;ENSCGRG00015020930;ENSCGRG00015020012;ENSCGRG00015020016;ENSCGRG00015015282;ENSCGRG00015001885;ENSCGRG00015018673;ENSCGRG00015005742;ENSCGRG00015022940;ENSCGRG00015010389;ENSCGRG00015011893;ENSCGRG00015028222;ENSCGRG00015007331;ENSCGRG00015007237;ENSCGRG00015025342;ENSCGRG00015017623;ENSCGRG00015009575;ENSCGRG00015025617;ENSCGRG00015019165;…	4.28493279989	1.75355215064
GO:0008360	BP	e	regulation of cell shape	20/1160	147/22835	5.61113312951e-05	0.018504177089	0.136054421769	6	20.0	147.0	ENSCGRG00015019083;ENSCGRG00015005203;ENSCGRG00015015816;ENSCGRG00015025895;ENSCGRG00015004240;ENSCGRG00015019690;ENSCGRG00015024910;ENSCGRG00015027756;ENSCGRG00015012941;ENSCGRG00015001818;ENSCGRG00015004188;ENSCGRG00015000378;ENSCGRG00015002499;ENSCGRG00015018763;ENSCGRG00015016723;ENSCGRG00015010892;ENSCGRG00015027448;ENSCGRG00015025546;ENSCGRG00015001414;ENSCGRG00015028553	4.25094942712	1.73273022392
GO:0080090	BP	e	regulation of primary metabolic process	356/1160	5838/22835	6.01576738941e-05	0.0195468206572	0.0609797875985	4	356.0	5838.0	ENSCGRG00015021788;ENSCGRG00015028049;ENSCGRG00015013587;ENSCGRG00015020930;ENSCGRG00015020012;ENSCGRG00015020016;ENSCGRG00015015282;ENSCGRG00015001885;ENSCGRG00015018673;ENSCGRG00015005742;ENSCGRG00015022940;ENSCGRG00015010389;ENSCGRG00015011893;ENSCGRG00015028222;ENSCGRG00015007331;ENSCGRG00015007237;ENSCGRG00015025342;ENSCGRG00015017623;ENSCGRG00015009575;ENSCGRG00015025617;ENSCGRG00015019165;…	4.22070896488	1.70892387169
GO:0032956	BP	e	regulation of actin cytoskeleton organization	36/1160	349/22835	6.12593622859e-05	0.0195576130636	0.103151862464	7	36.0	349.0	ENSCGRG00015016342;ENSCGRG00015007500;ENSCGRG00015024584;ENSCGRG00015013570;ENSCGRG00015005203;ENSCGRG00015015215;ENSCGRG00015001414;ENSCGRG00015007147;ENSCGRG00015025895;ENSCGRG00015015386;ENSCGRG00015019606;ENSCGRG00015023763;ENSCGRG00015014470;ENSCGRG00015020542;ENSCGRG00015010597;ENSCGRG00015020565;ENSCGRG00015021473;ENSCGRG00015004240;ENSCGRG00015005808;ENSCGRG00015024127;ENSCGRG00015027291;…	4.21282752854	1.7086841504
GO:0030334	BP	e	regulation of cell migration	73/1160	890/22835	6.3089591648e-05	0.0196333032037	0.0820224719101	6	73.0	890.0	ENSCGRG00015004444;ENSCGRG00015005203;ENSCGRG00015022540;ENSCGRG00015019680;ENSCGRG00015023208;ENSCGRG00015025685;ENSCGRG00015008841;ENSCGRG00015027756;ENSCGRG00015022919;ENSCGRG00015013570;ENSCGRG00015011985;ENSCGRG00015027312;ENSCGRG00015018683;ENSCGRG00015000378;ENSCGRG00015002499;ENSCGRG00015028350;ENSCGRG00015005808;ENSCGRG00015007156;ENSCGRG00015025886;ENSCGRG00015015215;ENSCGRG00015022110;…	4.20004228359	1.70700662641
GO:0048583	BP	e	regulation of response to stimulus	247/1160	3858/22835	6.67656391693e-05	0.0203476879399	0.064022809746	3	247.0	3858.0	ENSCGRG00015007119;ENSCGRG00015007744;ENSCGRG00015021788;ENSCGRG00015018040;ENSCGRG00015015724;ENSCGRG00015003680;ENSCGRG00015004637;ENSCGRG00015028444;ENSCGRG00015017346;ENSCGRG00015026004;ENSCGRG00015003514;ENSCGRG00015026481;ENSCGRG00015001414;ENSCGRG00015004851;ENSCGRG00015016635;ENSCGRG00015023747;ENSCGRG00015013587;ENSCGRG00015003445;ENSCGRG00015006052;ENSCGRG00015007036;ENSCGRG00015008347;…	4.175446989	1.6914849315
GO:2000145	BP	e	regulation of cell motility	76/1160	945/22835	7.5480821383e-05	0.0224083995186	0.0804232804233	5	76.0	945.0	ENSCGRG00015004444;ENSCGRG00015005203;ENSCGRG00015022540;ENSCGRG00015019680;ENSCGRG00015023208;ENSCGRG00015025685;ENSCGRG00015008841;ENSCGRG00015027756;ENSCGRG00015022919;ENSCGRG00015013570;ENSCGRG00015011985;ENSCGRG00015027312;ENSCGRG00015018683;ENSCGRG00015000378;ENSCGRG00015002499;ENSCGRG00015028350;ENSCGRG00015005808;ENSCGRG00015007156;ENSCGRG00015025886;ENSCGRG00015015215;ENSCGRG00015022110;…	4.12216338248	1.64958916109
GO:0048585	BP	e	negative regulation of response to stimulus	114/1160	1559/22835	7.60638137089e-05	0.0224083995186	0.073123797306	4	114.0	1559.0	ENSCGRG00015018040;ENSCGRG00015015724;ENSCGRG00015018683;ENSCGRG00015017346;ENSCGRG00015026860;ENSCGRG00015016635;ENSCGRG00015023747;ENSCGRG00015003445;ENSCGRG00015008347;ENSCGRG00015020016;ENSCGRG00015018673;ENSCGRG00015005742;ENSCGRG00015005594;ENSCGRG00015028639;ENSCGRG00015021473;ENSCGRG00015021957;ENSCGRG00015016064;ENSCGRG00015016067;ENSCGRG00015007237;ENSCGRG00015027322;ENSCGRG00015003428;…	4.1188219036	1.64958916109
GO:0042326	BP	e	negative regulation of phosphorylation	43/1160	452/22835	8.02068746281e-05	0.0233180380909	0.0951327433628	8	43.0	452.0	ENSCGRG00015017852;ENSCGRG00015011076;ENSCGRG00015005203;ENSCGRG00015013472;ENSCGRG00015018040;ENSCGRG00015002557;ENSCGRG00015011985;ENSCGRG00015007237;ENSCGRG00015004712;ENSCGRG00015001512;ENSCGRG00015015448;ENSCGRG00015026369;ENSCGRG00015019175;ENSCGRG00015009158;ENSCGRG00015028296;ENSCGRG00015002826;ENSCGRG00015020464;ENSCGRG00015010597;ENSCGRG00015013088;ENSCGRG00015005043;ENSCGRG00015022614;…	4.09578840622	1.6323079926
GO:0032269	BP	e	negative regulation of cellular protein metabolic process	77/1160	964/22835	8.79860376555e-05	0.0249237372051	0.0798755186722	7	77.0	964.0	ENSCGRG00015017852;ENSCGRG00015011076;ENSCGRG00015005203;ENSCGRG00015013472;ENSCGRG00015018040;ENSCGRG00015004404;ENSCGRG00015002557;ENSCGRG00015028350;ENSCGRG00015011985;ENSCGRG00015007237;ENSCGRG00015028444;ENSCGRG00015004712;ENSCGRG00015023173;ENSCGRG00015003514;ENSCGRG00015023208;ENSCGRG00015000453;ENSCGRG00015001512;ENSCGRG00015026860;ENSCGRG00015023185;ENSCGRG00015019083;ENSCGRG00015019175;…	4.05558623978	1.60338683658
GO:0051492	BP	e	regulation of stress fiber assembly	14/1160	85/22835	9.12545907933e-05	0.0252033772947	0.164705882353	10	14.0	85.0	ENSCGRG00015024127;ENSCGRG00015007147;ENSCGRG00015021473;ENSCGRG00015004240;ENSCGRG00015019606;ENSCGRG00015023763;ENSCGRG00015013570;ENSCGRG00015019613;ENSCGRG00015005808;ENSCGRG00015020542;ENSCGRG00015001303;ENSCGRG00015021905;ENSCGRG00015020565;ENSCGRG00015013731	4.03974527804	1.59854125913
GO:0042493	BP	e	response to drug	80/1160	1012/22835	9.42239664733e-05	0.0253887626735	0.0790513833992	3	80.0	1012.0	ENSCGRG00015022608;ENSCGRG00015023417;ENSCGRG00015021788;ENSCGRG00015008841;ENSCGRG00015020233;ENSCGRG00015005305;ENSCGRG00015013384;ENSCGRG00015023889;ENSCGRG00015022074;ENSCGRG00015007324;ENSCGRG00015001941;ENSCGRG00015028444;ENSCGRG00015013807;ENSCGRG00015001944;ENSCGRG00015010571;ENSCGRG00015005173;ENSCGRG00015022110;ENSCGRG00015026481;ENSCGRG00015001414;ENSCGRG00015016391;ENSCGRG00015002357;…	4.02583861755	1.59535846404
GO:0023051	BP	e	regulation of signaling	215/1160	3310/22835	9.62366827323e-05	0.0256186687346	0.0649546827795	3	215.0	3310.0	ENSCGRG00015007744;ENSCGRG00015021788;ENSCGRG00015018040;ENSCGRG00015015724;ENSCGRG00015010419;ENSCGRG00015018683;ENSCGRG00015005203;ENSCGRG00015000416;ENSCGRG00015026004;ENSCGRG00015026481;ENSCGRG00015001414;ENSCGRG00015004851;ENSCGRG00015026098;ENSCGRG00015013587;ENSCGRG00015024576;ENSCGRG00015008703;ENSCGRG00015007036;ENSCGRG00015008347;ENSCGRG00015026795;ENSCGRG00015018673;ENSCGRG00015024584;…	4.01665935549	1.59144344197
GO:0009966	BP	e	regulation of signal transduction	190/1160	2875/22835	0.000110120171052	0.0289655378499	0.0660869565217	5	190.0	2875.0	ENSCGRG00015007744;ENSCGRG00015021788;ENSCGRG00015018040;ENSCGRG00015015724;ENSCGRG00015010419;ENSCGRG00015018683;ENSCGRG00015005203;ENSCGRG00015026004;ENSCGRG00015026481;ENSCGRG00015001414;ENSCGRG00015004851;ENSCGRG00015026098;ENSCGRG00015013587;ENSCGRG00015024576;ENSCGRG00015008703;ENSCGRG00015007036;ENSCGRG00015008347;ENSCGRG00015026795;ENSCGRG00015018673;ENSCGRG00015024584;ENSCGRG00015005742;…	3.95813312268	1.53811840284
GO:0007015	BP	e	actin filament organization	28/1160	254/22835	0.000126477165777	0.0328766232687	0.110236220472	4	28.0	254.0	ENSCGRG00015005203;ENSCGRG00015007156;ENSCGRG00015007500;ENSCGRG00015024584;ENSCGRG00015003245;ENSCGRG00015013570;ENSCGRG00015015447;ENSCGRG00015000378;ENSCGRG00015000357;ENSCGRG00015007138;ENSCGRG00015001414;ENSCGRG00015025305;ENSCGRG00015024576;ENSCGRG00015004881;ENSCGRG00015010099;ENSCGRG00015010739;ENSCGRG00015007147;ENSCGRG00015027291;ENSCGRG00015013731;ENSCGRG00015002145;ENSCGRG00015024427;…	3.89798787506	1.48311279488
GO:0010646	BP	e	regulation of cell communication	213/1160	3289/22835	0.000130554922299	0.0332107549814	0.0647613256309	4	213.0	3289.0	ENSCGRG00015007744;ENSCGRG00015021788;ENSCGRG00015018040;ENSCGRG00015015724;ENSCGRG00015010419;ENSCGRG00015018683;ENSCGRG00015005203;ENSCGRG00015000416;ENSCGRG00015026004;ENSCGRG00015026481;ENSCGRG00015001414;ENSCGRG00015004851;ENSCGRG00015026098;ENSCGRG00015013587;ENSCGRG00015024576;ENSCGRG00015008703;ENSCGRG00015007036;ENSCGRG00015008347;ENSCGRG00015026795;ENSCGRG00015018673;ENSCGRG00015024584;…	3.88420674937	1.47872125146
GO:2000588	BP	e	positive regulation of platelet-derived growth factor receptor-beta signaling pathway	3/1160	3/22835	0.000130768756886	0.0332107549814	1.0	8	3.0	3.0	ENSCGRG00015004881;ENSCGRG00015024584;ENSCGRG00015024576	3.88349600473	1.47872125146
GO:0048662	BP	e	negative regulation of smooth muscle cell proliferation	10/1160	49/22835	0.000147669930047	0.0362529678265	0.204081632653	6	10.0	49.0	ENSCGRG00015017852;ENSCGRG00015013298;ENSCGRG00015020464;ENSCGRG00015002123;ENSCGRG00015007062;ENSCGRG00015018683;ENSCGRG00015018763;ENSCGRG00015006245;ENSCGRG00015013587;ENSCGRG00015015719	3.83070793085	1.44065643439
GO:0007044	BP	e	cell-substrate junction assembly	8/1160	32/22835	0.000152659288687	0.0370660108081	0.25	5	8.0	32.0	ENSCGRG00015024576;ENSCGRG00015025685;ENSCGRG00015004240;ENSCGRG00015019555;ENSCGRG00015007870;ENSCGRG00015019593;ENSCGRG00015007609;ENSCGRG00015013731	3.81627676554	1.43102415196
GO:0032970	BP	e	regulation of actin filament-based process	38/1160	391/22835	0.000158041108305	0.037547508473	0.0971867007673	4	38.0	391.0	ENSCGRG00015016342;ENSCGRG00015007500;ENSCGRG00015024584;ENSCGRG00015013570;ENSCGRG00015001941;ENSCGRG00015005203;ENSCGRG00015002499;ENSCGRG00015015215;ENSCGRG00015001414;ENSCGRG00015007147;ENSCGRG00015025895;ENSCGRG00015015386;ENSCGRG00015019606;ENSCGRG00015023763;ENSCGRG00015014470;ENSCGRG00015020542;ENSCGRG00015010597;ENSCGRG00015020565;ENSCGRG00015021473;ENSCGRG00015004240;ENSCGRG00015005808;…	3.80122993338	1.42541887603
GO:0007010	BP	e	cytoskeleton organization	71/1160	889/22835	0.000168151136531	0.0395244612943	0.0798650168729	4	71.0	889.0	ENSCGRG00015006677;ENSCGRG00015007156;ENSCGRG00015023763;ENSCGRG00015003245;ENSCGRG00015000802;ENSCGRG00015005203;ENSCGRG00015017831;ENSCGRG00015011228;ENSCGRG00015023738;ENSCGRG00015000357;ENSCGRG00015024309;ENSCGRG00015010892;ENSCGRG00015016523;ENSCGRG00015012434;ENSCGRG00015013649;ENSCGRG00015004851;ENSCGRG00015006058;ENSCGRG00015019779;ENSCGRG00015025305;ENSCGRG00015022110;ENSCGRG00015024576;…	3.77430019295	1.40313404065
GO:0048523	BP	e	negative regulation of cellular process	289/1160	4680/22835	0.000185818377158	0.0431330206507	0.0617521367521	4	289.0	4680.0	ENSCGRG00015005897;ENSCGRG00015028444;ENSCGRG00015013472;ENSCGRG00015021788;ENSCGRG00015018040;ENSCGRG00015007500;ENSCGRG00015024584;ENSCGRG00015010252;ENSCGRG00015013570;ENSCGRG00015022074;ENSCGRG00015004637;ENSCGRG00015005203;ENSCGRG00015000416;ENSCGRG00015025342;ENSCGRG00015017853;ENSCGRG00015023173;ENSCGRG00015003514;ENSCGRG00015000509;ENSCGRG00015026481;ENSCGRG00015026860;ENSCGRG00015016635;…	3.73091133715	1.36519012669
GO:1901606	BP	e	alpha-amino acid catabolic process	14/1160	91/22835	0.000193317535258	0.044034545789	0.153846153846	8	14.0	91.0	ENSCGRG00015024237;ENSCGRG00015024117;ENSCGRG00015021881;ENSCGRG00015005305;ENSCGRG00015016200;ENSCGRG00015016511;ENSCGRG00015011584;ENSCGRG00015028741;ENSCGRG00015028643;ENSCGRG00015022125;ENSCGRG00015001137;ENSCGRG00015016953;ENSCGRG00015012924;ENSCGRG00015021977	3.71372875063	1.35620647899
GO:0010046	BP	e	response to mycotoxin	5/1160	12/22835	0.000196789266015	0.0443679472715	0.416666666667	4	5.0	12.0	ENSCGRG00015002357;ENSCGRG00015013883;ENSCGRG00015018461;ENSCGRG00015000390;ENSCGRG00015000495	3.7059985941	1.3529306639
GO:1901699	BP	e	cellular response to nitrogen compound	48/1160	547/22835	0.000234545155245	0.0504294173251	0.0877513711152	4	48.0	547.0	ENSCGRG00015005203;ENSCGRG00015028566;ENSCGRG00015008841;ENSCGRG00015015724;ENSCGRG00015016951;ENSCGRG00015013384;ENSCGRG00015024674;ENSCGRG00015001941;ENSCGRG00015000416;ENSCGRG00015011392;ENSCGRG00015025886;ENSCGRG00015022110;ENSCGRG00015001414;ENSCGRG00015002357;ENSCGRG00015009575;ENSCGRG00015024576;ENSCGRG00015025546;ENSCGRG00015016119;ENSCGRG00015005103;ENSCGRG00015025975;ENSCGRG00015013500;…	3.62977353339	1.29731604977
GO:0051129	BP	e	negative regulation of cellular component organization	59/1160	710/22835	0.0002365924705	0.0504294173251	0.0830985915493	5	59.0	710.0	ENSCGRG00015016992;ENSCGRG00015005203;ENSCGRG00015013731;ENSCGRG00015021874;ENSCGRG00015015189;ENSCGRG00015012334;ENSCGRG00015007500;ENSCGRG00015022919;ENSCGRG00015002196;ENSCGRG00015013570;ENSCGRG00015004637;ENSCGRG00015025342;ENSCGRG00015013649;ENSCGRG00015015215;ENSCGRG00015022110;ENSCGRG00015027410;ENSCGRG00015010895;ENSCGRG00015016020;ENSCGRG00015017305;ENSCGRG00015024576;ENSCGRG00015026481;…	3.62599908081	1.29731604977
GO:0034330	BP	e	cell junction organization	22/1160	184/22835	0.000237853357082	0.0504294173251	0.119565217391	3	22.0	184.0	ENSCGRG00015026902;ENSCGRG00015025685;ENSCGRG00015004463;ENSCGRG00015020054;ENSCGRG00015024576;ENSCGRG00015026618;ENSCGRG00015019555;ENSCGRG00015007870;ENSCGRG00015019593;ENSCGRG00015007609;ENSCGRG00015010597;ENSCGRG00015022614;ENSCGRG00015004240;ENSCGRG00015003823;ENSCGRG00015027564;ENSCGRG00015013731;ENSCGRG00015024446;ENSCGRG00015013883;ENSCGRG00015018461;ENSCGRG00015000390;ENSCGRG00015006117;…	3.62369071453	1.29731604977
GO:0051716	BP	e	cellular response to stimulus	199/1160	3072/22835	0.000240876478628	0.0504294173251	0.0647786458333	2	199.0	3072.0	ENSCGRG00015028444;ENSCGRG00015013472;ENSCGRG00015021788;ENSCGRG00015015724;ENSCGRG00015013570;ENSCGRG00015023889;ENSCGRG00015007342;ENSCGRG00015005203;ENSCGRG00015000416;ENSCGRG00015011392;ENSCGRG00015014135;ENSCGRG00015026481;ENSCGRG00015001414;ENSCGRG00015004851;ENSCGRG00015024909;ENSCGRG00015024576;ENSCGRG00015021881;ENSCGRG00015025685;ENSCGRG00015020930;ENSCGRG00015004233;ENSCGRG00015018774;…	3.6182056064	1.29731604977
GO:0009719	BP	e	response to endogenous stimulus	95/1160	1288/22835	0.000241933389294	0.0504294173251	0.0737577639752	2	95.0	1288.0	ENSCGRG00015005203;ENSCGRG00015013472;ENSCGRG00015015724;ENSCGRG00015023889;ENSCGRG00015007342;ENSCGRG00015000416;ENSCGRG00015011392;ENSCGRG00015026481;ENSCGRG00015001414;ENSCGRG00015015448;ENSCGRG00015025546;ENSCGRG00015024576;ENSCGRG00015020016;ENSCGRG00015005742;ENSCGRG00015021473;ENSCGRG00015010669;ENSCGRG00015001956;ENSCGRG00015010072;ENSCGRG00015016064;ENSCGRG00015016067;ENSCGRG00015014554;…	3.6163041904	1.29731604977
GO:0010604	BP	e	positive regulation of macromolecule metabolic process	215/1160	3361/22835	0.000249664965691	0.0515546487564	0.0639690568283	5	215.0	3361.0	ENSCGRG00015005619;ENSCGRG00015028444;ENSCGRG00015003126;ENSCGRG00015013472;ENSCGRG00015021788;ENSCGRG00015024584;ENSCGRG00015025689;ENSCGRG00015007342;ENSCGRG00015025342;ENSCGRG00015007138;ENSCGRG00015028049;ENSCGRG00015026481;ENSCGRG00015003428;ENSCGRG00015004851;ENSCGRG00015016635;ENSCGRG00015013587;ENSCGRG00015003445;ENSCGRG00015017521;ENSCGRG00015014539;ENSCGRG00015007036;ENSCGRG00015008347;…	3.60264239587	1.28773216766
GO:0051248	BP	e	negative regulation of protein metabolic process	79/1160	1028/22835	0.000258923791694	0.052971492384	0.0768482490272	6	79.0	1028.0	ENSCGRG00015017852;ENSCGRG00015011076;ENSCGRG00015005203;ENSCGRG00015007156;ENSCGRG00015013472;ENSCGRG00015018040;ENSCGRG00015004404;ENSCGRG00015002557;ENSCGRG00015028350;ENSCGRG00015011985;ENSCGRG00015007237;ENSCGRG00015028444;ENSCGRG00015013621;ENSCGRG00015004712;ENSCGRG00015023173;ENSCGRG00015003514;ENSCGRG00015023208;ENSCGRG00015000453;ENSCGRG00015001512;ENSCGRG00015026860;ENSCGRG00015023185;…	3.58682804178	1.27595779136
GO:0009063	BP	e	cellular amino acid catabolic process	15/1160	105/22835	0.000268406180485	0.0544076564937	0.142857142857	7	15.0	105.0	ENSCGRG00015024237;ENSCGRG00015024117;ENSCGRG00015021881;ENSCGRG00015005305;ENSCGRG00015016200;ENSCGRG00015020437;ENSCGRG00015016511;ENSCGRG00015011584;ENSCGRG00015028741;ENSCGRG00015028643;ENSCGRG00015022125;ENSCGRG00015001137;ENSCGRG00015016953;ENSCGRG00015012924;ENSCGRG00015021977	3.57120748806	1.2643399801
GO:0110020	BP	e	regulation of actomyosin structure organization	14/1160	94/22835	0.000273836832703	0.055003861987	0.148936170213	8	14.0	94.0	ENSCGRG00015024127;ENSCGRG00015007147;ENSCGRG00015021473;ENSCGRG00015004240;ENSCGRG00015019606;ENSCGRG00015023763;ENSCGRG00015013570;ENSCGRG00015019613;ENSCGRG00015005808;ENSCGRG00015020542;ENSCGRG00015001303;ENSCGRG00015021905;ENSCGRG00015020565;ENSCGRG00015013731	3.56250813705	1.25960681631
GO:0032502	BP	e	developmental process	317/1160	5223/22835	0.000286137991283	0.0564474627062	0.0606930882635	1	317.0	5223.0	ENSCGRG00015006851;ENSCGRG00015028444;ENSCGRG00015019680;ENSCGRG00015013472;ENSCGRG00015021788;ENSCGRG00015004240;ENSCGRG00015023763;ENSCGRG00015022568;ENSCGRG00015025689;ENSCGRG00015020233;ENSCGRG00015013570;ENSCGRG00015010419;ENSCGRG00015023571;ENSCGRG00015015447;ENSCGRG00015007342;ENSCGRG00015004983;ENSCGRG00015026004;ENSCGRG00015017985;ENSCGRG00015025483;ENSCGRG00015001406;ENSCGRG00015026481;…	3.54342447596	1.24835557469
GO:0034329	BP	e	cell junction assembly	18/1160	141/22835	0.000291242848993	0.0564474627062	0.127659574468	4	18.0	141.0	ENSCGRG00015020054;ENSCGRG00015026902;ENSCGRG00015007609;ENSCGRG00015013731;ENSCGRG00015024576;ENSCGRG00015004240;ENSCGRG00015025685;ENSCGRG00015026618;ENSCGRG00015013883;ENSCGRG00015007870;ENSCGRG00015019555;ENSCGRG00015018461;ENSCGRG00015000390;ENSCGRG00015027564;ENSCGRG00015006117;ENSCGRG00015013099;ENSCGRG00015019593;ENSCGRG00015003823	3.53574472925	1.24835557469
GO:0032879	BP	e	regulation of localization	190/1160	2923/22835	0.00030024725929	0.0571893378795	0.0650017105713	3	190.0	2923.0	ENSCGRG00015005619;ENSCGRG00015005203;ENSCGRG00015019680;ENSCGRG00015021788;ENSCGRG00015007500;ENSCGRG00015015724;ENSCGRG00015013570;ENSCGRG00015004637;ENSCGRG00015000416;ENSCGRG00015014135;ENSCGRG00015003514;ENSCGRG00015004851;ENSCGRG00015025546;ENSCGRG00015024576;ENSCGRG00015014539;ENSCGRG00015006052;ENSCGRG00015007036;ENSCGRG00015004233;ENSCGRG00015020016;ENSCGRG00015005129;ENSCGRG00015024584;…	3.52252094822	1.24268493155
GO:0031323	BP	e	regulation of cellular metabolic process	362/1160	6079/22835	0.000341806682104	0.0640018528906	0.0595492679717	4	362.0	6079.0	ENSCGRG00015021788;ENSCGRG00015028049;ENSCGRG00015013587;ENSCGRG00015020930;ENSCGRG00015020012;ENSCGRG00015020016;ENSCGRG00015015282;ENSCGRG00015001885;ENSCGRG00015018673;ENSCGRG00015005742;ENSCGRG00015022940;ENSCGRG00015010389;ENSCGRG00015011893;ENSCGRG00015028222;ENSCGRG00015007331;ENSCGRG00015007237;ENSCGRG00015025342;ENSCGRG00015017623;ENSCGRG00015009575;ENSCGRG00015025617;ENSCGRG00015019165;…	3.46621945135	1.19380745276
GO:0009968	BP	e	negative regulation of signal transduction	87/1160	1166/22835	0.000348233847092	0.0646573684999	0.0746140651801	6	87.0	1166.0	ENSCGRG00015018040;ENSCGRG00015018683;ENSCGRG00015024576;ENSCGRG00015008347;ENSCGRG00015018673;ENSCGRG00015005742;ENSCGRG00015005594;ENSCGRG00015028639;ENSCGRG00015021473;ENSCGRG00015016064;ENSCGRG00015016067;ENSCGRG00015007237;ENSCGRG00015003428;ENSCGRG00015016447;ENSCGRG00015003605;ENSCGRG00015006049;ENSCGRG00015001550;ENSCGRG00015024910;ENSCGRG00015015124;ENSCGRG00015018193;ENSCGRG00015007730;…	3.45812901929	1.18938197478
GO:0046685	BP	e	response to arsenic-containing substance	8/1160	36/22835	0.000366591846117	0.0674987236663	0.222222222222	3	8.0	36.0	ENSCGRG00015016447;ENSCGRG00015028566;ENSCGRG00015023889;ENSCGRG00015012392;ENSCGRG00015018683;ENSCGRG00015020016;ENSCGRG00015000495;ENSCGRG00015014470	3.43581719902	1.17070443917
GO:0060255	BP	e	regulation of macromolecule metabolic process	359/1160	6029/22835	0.000375178172086	0.0677414662951	0.0595455299386	4	359.0	6029.0	ENSCGRG00015021788;ENSCGRG00015028049;ENSCGRG00015013587;ENSCGRG00015020930;ENSCGRG00015020012;ENSCGRG00015020542;ENSCGRG00015020016;ENSCGRG00015015282;ENSCGRG00015001885;ENSCGRG00015018673;ENSCGRG00015005742;ENSCGRG00015022940;ENSCGRG00015010389;ENSCGRG00015011893;ENSCGRG00015028222;ENSCGRG00015007331;ENSCGRG00015007237;ENSCGRG00015025342;ENSCGRG00015017623;ENSCGRG00015025617;ENSCGRG00015003126;…	3.42576243687	1.16914540709
GO:0010563	BP	e	negative regulation of phosphorus metabolic process	48/1160	558/22835	0.000392576889715	0.0684291062115	0.0860215053763	6	48.0	558.0	ENSCGRG00015017852;ENSCGRG00015011076;ENSCGRG00015005203;ENSCGRG00015013472;ENSCGRG00015018040;ENSCGRG00015002557;ENSCGRG00015013384;ENSCGRG00015011985;ENSCGRG00015007237;ENSCGRG00015013434;ENSCGRG00015006245;ENSCGRG00015004712;ENSCGRG00015001512;ENSCGRG00015015448;ENSCGRG00015026369;ENSCGRG00015019175;ENSCGRG00015009158;ENSCGRG00015028296;ENSCGRG00015002826;ENSCGRG00015013144;ENSCGRG00015020464;…	3.40607527011	1.16475913251
GO:0045936	BP	e	negative regulation of phosphate metabolic process	48/1160	558/22835	0.000392576889715	0.0684291062115	0.0860215053763	7	48.0	558.0	ENSCGRG00015017852;ENSCGRG00015011076;ENSCGRG00015005203;ENSCGRG00015013472;ENSCGRG00015018040;ENSCGRG00015002557;ENSCGRG00015013384;ENSCGRG00015011985;ENSCGRG00015007237;ENSCGRG00015013434;ENSCGRG00015006245;ENSCGRG00015004712;ENSCGRG00015001512;ENSCGRG00015015448;ENSCGRG00015026369;ENSCGRG00015019175;ENSCGRG00015009158;ENSCGRG00015028296;ENSCGRG00015002826;ENSCGRG00015013144;ENSCGRG00015020464;…	3.40607527011	1.16475913251
GO:0036146	BP	e	cellular response to mycotoxin	4/1160	8/22835	0.000393324122601	0.0684291062115	0.5	5	4.0	8.0	ENSCGRG00015002357;ENSCGRG00015013883;ENSCGRG00015018461;ENSCGRG00015000390	3.40524941746	1.16475913251
GO:0009893	BP	e	positive regulation of metabolic process	230/1160	3659/22835	0.000405169890073	0.0699392868841	0.0628587045641	4	230.0	3659.0	ENSCGRG00015005619;ENSCGRG00015028444;ENSCGRG00015003126;ENSCGRG00015013472;ENSCGRG00015021788;ENSCGRG00015015724;ENSCGRG00015025689;ENSCGRG00015004637;ENSCGRG00015025342;ENSCGRG00015007138;ENSCGRG00015028049;ENSCGRG00015026481;ENSCGRG00015003428;ENSCGRG00015004851;ENSCGRG00015016635;ENSCGRG00015013587;ENSCGRG00015003445;ENSCGRG00015017521;ENSCGRG00015014539;ENSCGRG00015007036;ENSCGRG00015008347;…	3.39236283641	1.15527880016
GO:0032268	BP	e	regulation of cellular protein metabolic process	169/1160	2574/22835	0.000413546436731	0.0708318489889	0.0656565656566	6	169.0	2574.0	ENSCGRG00015007119;ENSCGRG00015028444;ENSCGRG00015003126;ENSCGRG00015013472;ENSCGRG00015021788;ENSCGRG00015018040;ENSCGRG00015024584;ENSCGRG00015005203;ENSCGRG00015025342;ENSCGRG00015023173;ENSCGRG00015003514;ENSCGRG00015026481;ENSCGRG00015000541;ENSCGRG00015004851;ENSCGRG00015023185;ENSCGRG00015025546;ENSCGRG00015003445;ENSCGRG00015014539;ENSCGRG00015007036;ENSCGRG00015008347;ENSCGRG00015026795;…	3.38347571686	1.14977142127
GO:2000147	BP	e	positive regulation of cell motility	48/1160	562/22835	0.000425371638408	0.0722968180817	0.085409252669	6	48.0	562.0	ENSCGRG00015005203;ENSCGRG00015022540;ENSCGRG00015019680;ENSCGRG00015007500;ENSCGRG00015022919;ENSCGRG00015027312;ENSCGRG00015018683;ENSCGRG00015000378;ENSCGRG00015002499;ENSCGRG00015028350;ENSCGRG00015005808;ENSCGRG00015025886;ENSCGRG00015015844;ENSCGRG00015010895;ENSCGRG00015002357;ENSCGRG00015019316;ENSCGRG00015024576;ENSCGRG00015020037;ENSCGRG00015006052;ENSCGRG00015027072;ENSCGRG00015026129;…	3.37123146999	1.1408808164
GO:0051270	BP	e	regulation of cellular component movement	78/1160	1027/22835	0.000451190770304	0.0747562381133	0.0759493670886	4	78.0	1027.0	ENSCGRG00015004444;ENSCGRG00015005203;ENSCGRG00015022540;ENSCGRG00015019680;ENSCGRG00015025685;ENSCGRG00015008841;ENSCGRG00015015124;ENSCGRG00015022919;ENSCGRG00015027410;ENSCGRG00015013570;ENSCGRG00015011985;ENSCGRG00015027312;ENSCGRG00015018683;ENSCGRG00015001941;ENSCGRG00015000378;ENSCGRG00015002499;ENSCGRG00015028350;ENSCGRG00015005808;ENSCGRG00015007156;ENSCGRG00015025886;ENSCGRG00015015215;…	3.34563979299	1.12635256133
GO:0034097	BP	e	response to cytokine	57/1160	702/22835	0.000455320098741	0.0747562381133	0.0811965811966	4	57.0	702.0	ENSCGRG00015021788;ENSCGRG00015008841;ENSCGRG00015002734;ENSCGRG00015014374;ENSCGRG00015001944;ENSCGRG00015013570;ENSCGRG00015000960;ENSCGRG00015019613;ENSCGRG00015026194;ENSCGRG00015010047;ENSCGRG00015022110;ENSCGRG00015016391;ENSCGRG00015002357;ENSCGRG00015019316;ENSCGRG00015009575;ENSCGRG00015024576;ENSCGRG00015020037;ENSCGRG00015019083;ENSCGRG00015004083;ENSCGRG00015004712;ENSCGRG00015001210;…	3.34168317864	1.12635256133
GO:0009071	BP	e	serine family amino acid catabolic process	5/1160	14/22835	0.000456759092342	0.0747562381133	0.357142857143	9	5.0	14.0	ENSCGRG00015001137;ENSCGRG00015005305;ENSCGRG00015012924;ENSCGRG00015028643;ENSCGRG00015021881	3.34031279873	1.12635256133
GO:0048519	BP	e	negative regulation of biological process	320/1160	5313/22835	0.000467883003309	0.0760137864566	0.060229625447	3	320.0	5313.0	ENSCGRG00015005897;ENSCGRG00015028444;ENSCGRG00015013472;ENSCGRG00015021788;ENSCGRG00015018040;ENSCGRG00015007500;ENSCGRG00015015724;ENSCGRG00015010252;ENSCGRG00015013570;ENSCGRG00015022074;ENSCGRG00015004637;ENSCGRG00015005203;ENSCGRG00015013287;ENSCGRG00015025342;ENSCGRG00015025602;ENSCGRG00015023173;ENSCGRG00015003514;ENSCGRG00015000509;ENSCGRG00015026481;ENSCGRG00015026860;ENSCGRG00015016635;…	3.32986273105	1.11910763352
GO:0040012	BP	e	regulation of locomotion	78/1160	1034/22835	0.000476698132976	0.0768806222489	0.0754352030948	3	78.0	1034.0	ENSCGRG00015004444;ENSCGRG00015005203;ENSCGRG00015022540;ENSCGRG00015019680;ENSCGRG00015025685;ENSCGRG00015008841;ENSCGRG00015015124;ENSCGRG00015022919;ENSCGRG00015013570;ENSCGRG00015011985;ENSCGRG00015027312;ENSCGRG00015018683;ENSCGRG00015000378;ENSCGRG00015002499;ENSCGRG00015028350;ENSCGRG00015005808;ENSCGRG00015007156;ENSCGRG00015025886;ENSCGRG00015015215;ENSCGRG00015023208;ENSCGRG00015027410;…	3.32175654902	1.11418311027
GO:0010803	BP	e	regulation of tumor necrosis factor-mediated signaling pathway	7/1160	29/22835	0.000499351176004	0.0799504654624	0.241379310345	7	7.0	29.0	ENSCGRG00015023751;ENSCGRG00015026618;ENSCGRG00015006653;ENSCGRG00015007697;ENSCGRG00015008703;ENSCGRG00015010597;ENSCGRG00015001944	3.301593923	1.0971790035
GO:0065008	BP	e	regulation of biological quality	234/1160	3742/22835	0.000529869090449	0.0842263133343	0.0625334045965	2	234.0	3742.0	ENSCGRG00015005619;ENSCGRG00015028444;ENSCGRG00015021788;ENSCGRG00015018040;ENSCGRG00015007500;ENSCGRG00015015724;ENSCGRG00015010427;ENSCGRG00015013570;ENSCGRG00015023889;ENSCGRG00015022074;ENSCGRG00015018683;ENSCGRG00015005203;ENSCGRG00015000416;ENSCGRG00015010553;ENSCGRG00015017985;ENSCGRG00015003514;ENSCGRG00015026481;ENSCGRG00015001414;ENSCGRG00015004851;ENSCGRG00015016635;ENSCGRG00015023747;…	3.27583141402	1.07455220837
GO:0071495	BP	e	cellular response to endogenous stimulus	66/1160	841/22835	0.000536318902461	0.0846426153563	0.0784780023781	3	66.0	841.0	ENSCGRG00015018461;ENSCGRG00015013472;ENSCGRG00015011967;ENSCGRG00015008841;ENSCGRG00015006631;ENSCGRG00015015724;ENSCGRG00015016951;ENSCGRG00015013384;ENSCGRG00015023889;ENSCGRG00015024674;ENSCGRG00015007342;ENSCGRG00015001941;ENSCGRG00015005203;ENSCGRG00015000416;ENSCGRG00015011392;ENSCGRG00015025886;ENSCGRG00015022110;ENSCGRG00015026481;ENSCGRG00015001414;ENSCGRG00015000829;ENSCGRG00015015448;…	3.27057689614	1.07241092592
GO:0034405	BP	e	response to fluid shear stress	8/1160	38/22835	0.000541374218199	0.0848344918517	0.210526315789	3	8.0	38.0	ENSCGRG00015025975;ENSCGRG00015024576;ENSCGRG00015012637;ENSCGRG00015020228;ENSCGRG00015015724;ENSCGRG00015023620;ENSCGRG00015023185;ENSCGRG00015025886	3.26650243043	1.07142753719
GO:0032231	BP	e	regulation of actin filament bundle assembly	14/1160	101/22835	0.000579951956219	0.0902397075539	0.138613861386	9	14.0	101.0	ENSCGRG00015024127;ENSCGRG00015007147;ENSCGRG00015021473;ENSCGRG00015004240;ENSCGRG00015019606;ENSCGRG00015023763;ENSCGRG00015013570;ENSCGRG00015019613;ENSCGRG00015005808;ENSCGRG00015020542;ENSCGRG00015001303;ENSCGRG00015021905;ENSCGRG00015020565;ENSCGRG00015013731	3.23660798232	1.04460232081
GO:0009636	BP	e	response to toxic substance	43/1160	495/22835	0.000588000771968	0.0908522871094	0.0868686868687	3	43.0	495.0	ENSCGRG00015028444;ENSCGRG00015028566;ENSCGRG00015008841;ENSCGRG00015020233;ENSCGRG00015005305;ENSCGRG00015013384;ENSCGRG00015027312;ENSCGRG00015007324;ENSCGRG00015000378;ENSCGRG00015001944;ENSCGRG00015010571;ENSCGRG00015026481;ENSCGRG00015017220;ENSCGRG00015002357;ENSCGRG00015025546;ENSCGRG00015024576;ENSCGRG00015014539;ENSCGRG00015003954;ENSCGRG00015020464;ENSCGRG00015005103;ENSCGRG00015008466;…	3.23062210375	1.04166413532
GO:0019222	BP	e	regulation of metabolic process	385/1160	6551/22835	0.000595816127506	0.0914205370642	0.058769653488	3	385.0	6551.0	ENSCGRG00015021788;ENSCGRG00015028049;ENSCGRG00015013587;ENSCGRG00015020930;ENSCGRG00015020012;ENSCGRG00015020542;ENSCGRG00015020016;ENSCGRG00015015282;ENSCGRG00015001885;ENSCGRG00015018673;ENSCGRG00015005742;ENSCGRG00015022940;ENSCGRG00015010389;ENSCGRG00015011893;ENSCGRG00015028222;ENSCGRG00015007331;ENSCGRG00015007237;ENSCGRG00015025342;ENSCGRG00015017623;ENSCGRG00015009575;ENSCGRG00015025617;…	3.22488774551	1.03895623171
GO:0051246	BP	e	regulation of protein metabolic process	178/1160	2756/22835	0.000613296943723	0.0934537653211	0.0645863570392	5	178.0	2756.0	ENSCGRG00015007119;ENSCGRG00015028444;ENSCGRG00015003126;ENSCGRG00015013472;ENSCGRG00015021788;ENSCGRG00015018040;ENSCGRG00015024584;ENSCGRG00015005203;ENSCGRG00015025342;ENSCGRG00015023173;ENSCGRG00015003514;ENSCGRG00015026481;ENSCGRG00015000541;ENSCGRG00015004851;ENSCGRG00015023185;ENSCGRG00015025546;ENSCGRG00015003445;ENSCGRG00015014539;ENSCGRG00015007036;ENSCGRG00015008347;ENSCGRG00015026795;…	3.21232919955	1.02940319589
GO:0030335	BP	e	positive regulation of cell migration	46/1160	540/22835	0.00066781294947	0.100091234874	0.0851851851852	7	46.0	540.0	ENSCGRG00015005203;ENSCGRG00015022540;ENSCGRG00015019680;ENSCGRG00015007500;ENSCGRG00015022919;ENSCGRG00015027312;ENSCGRG00015018683;ENSCGRG00015000378;ENSCGRG00015002499;ENSCGRG00015028350;ENSCGRG00015005808;ENSCGRG00015025886;ENSCGRG00015010895;ENSCGRG00015002357;ENSCGRG00015019316;ENSCGRG00015024576;ENSCGRG00015020037;ENSCGRG00015006052;ENSCGRG00015027072;ENSCGRG00015026129;ENSCGRG00015004233;…	3.17534516385	0.999603952616
GO:0031325	BP	e	positive regulation of cellular metabolic process	211/1160	3349/22835	0.000751507886609	0.108526580096	0.0630038817557	5	211.0	3349.0	ENSCGRG00015005619;ENSCGRG00015028444;ENSCGRG00015003126;ENSCGRG00015013472;ENSCGRG00015021788;ENSCGRG00015015724;ENSCGRG00015025689;ENSCGRG00015004637;ENSCGRG00015025342;ENSCGRG00015007138;ENSCGRG00015028049;ENSCGRG00015026481;ENSCGRG00015003428;ENSCGRG00015004851;ENSCGRG00015016635;ENSCGRG00015013587;ENSCGRG00015024576;ENSCGRG00015017521;ENSCGRG00015014539;ENSCGRG00015007036;ENSCGRG00015008347;…	3.1240664574	0.96446388232
GO:0031400	BP	e	negative regulation of protein modification process	49/1160	585/22835	0.000759973534829	0.109036462676	0.0837606837607	8	49.0	585.0	ENSCGRG00015017852;ENSCGRG00015005203;ENSCGRG00015013472;ENSCGRG00015018040;ENSCGRG00015004404;ENSCGRG00015002557;ENSCGRG00015011985;ENSCGRG00015006245;ENSCGRG00015004712;ENSCGRG00015001512;ENSCGRG00015026860;ENSCGRG00015007237;ENSCGRG00015019175;ENSCGRG00015009158;ENSCGRG00015002826;ENSCGRG00015020464;ENSCGRG00015010597;ENSCGRG00015013088;ENSCGRG00015015448;ENSCGRG00015012231;ENSCGRG00015011076;…	3.11920153124	0.962428246179
GO:0032102	BP	e	negative regulation of response to external stimulus	33/1160	350/22835	0.00077334402864	0.109682475633	0.0942857142857	5	33.0	350.0	ENSCGRG00015017852;ENSCGRG00015004444;ENSCGRG00015022919;ENSCGRG00015021473;ENSCGRG00015024663;ENSCGRG00015004712;ENSCGRG00015005594;ENSCGRG00015015215;ENSCGRG00015010895;ENSCGRG00015016635;ENSCGRG00015023747;ENSCGRG00015009158;ENSCGRG00015003445;ENSCGRG00015008703;ENSCGRG00015002786;ENSCGRG00015020464;ENSCGRG00015020016;ENSCGRG00015013088;ENSCGRG00015015724;ENSCGRG00015016020;ENSCGRG00015008878;…	3.11162726352	0.959862755687
GO:0048869	BP	e	cellular developmental process	190/1160	2977/22835	0.000774404444385	0.109682475633	0.0638226402419	2	190.0	2977.0	ENSCGRG00015006851;ENSCGRG00015028444;ENSCGRG00015019680;ENSCGRG00015013472;ENSCGRG00015021788;ENSCGRG00015004240;ENSCGRG00015024108;ENSCGRG00015019842;ENSCGRG00015023571;ENSCGRG00015005203;ENSCGRG00015026004;ENSCGRG00015000259;ENSCGRG00015004851;ENSCGRG00015016635;ENSCGRG00015023747;ENSCGRG00015013587;ENSCGRG00015024576;ENSCGRG00015009269;ENSCGRG00015010099;ENSCGRG00015007036;ENSCGRG00015020542;…	3.11103216323	0.959862755687
GO:0051173	BP	e	positive regulation of nitrogen compound metabolic process	201/1160	3174/22835	0.000782136469519	0.110072008242	0.0633270321361	5	201.0	3174.0	ENSCGRG00015005619;ENSCGRG00015028444;ENSCGRG00015003126;ENSCGRG00015013472;ENSCGRG00015021788;ENSCGRG00015024584;ENSCGRG00015025689;ENSCGRG00015007342;ENSCGRG00015025342;ENSCGRG00015007138;ENSCGRG00015028049;ENSCGRG00015026481;ENSCGRG00015003428;ENSCGRG00015004851;ENSCGRG00015016635;ENSCGRG00015013587;ENSCGRG00015024576;ENSCGRG00015017521;ENSCGRG00015014539;ENSCGRG00015007036;ENSCGRG00015008347;…	3.10671746332	0.958323109835
GO:0031324	BP	e	negative regulation of cellular metabolic process	161/1160	2468/22835	0.000797534454265	0.11109470855	0.0652350081037	5	161.0	2468.0	ENSCGRG00015028444;ENSCGRG00015013472;ENSCGRG00015025685;ENSCGRG00015018040;ENSCGRG00015010252;ENSCGRG00015024349;ENSCGRG00015022074;ENSCGRG00015018683;ENSCGRG00015005203;ENSCGRG00015017346;ENSCGRG00015023173;ENSCGRG00015003514;ENSCGRG00015026860;ENSCGRG00015016635;ENSCGRG00015025546;ENSCGRG00015003445;ENSCGRG00015017521;ENSCGRG00015020930;ENSCGRG00015020016;ENSCGRG00015018673;ENSCGRG00015005043;…	3.09825054592	0.954306626048
GO:0001932	BP	e	regulation of protein phosphorylation	98/1160	1386/22835	0.000807993863508	0.111394934998	0.0707070707071	8	98.0	1386.0	ENSCGRG00015005203;ENSCGRG00015013472;ENSCGRG00015021788;ENSCGRG00015018040;ENSCGRG00015004851;ENSCGRG00015013587;ENSCGRG00015024576;ENSCGRG00015026795;ENSCGRG00015004233;ENSCGRG00015001885;ENSCGRG00015022940;ENSCGRG00015010669;ENSCGRG00015007237;ENSCGRG00015027322;ENSCGRG00015003126;ENSCGRG00015027435;ENSCGRG00015009468;ENSCGRG00015024910;ENSCGRG00015018193;ENSCGRG00015000390;ENSCGRG00015001303;…	3.09259193756	0.953134555593
GO:0010647	BP	e	positive regulation of cell communication	120/1160	1757/22835	0.000827320406691	0.112762202007	0.0682982356289	5	120.0	1757.0	ENSCGRG00015005203;ENSCGRG00015021788;ENSCGRG00015024584;ENSCGRG00015010419;ENSCGRG00015000416;ENSCGRG00015026481;ENSCGRG00015001414;ENSCGRG00015004851;ENSCGRG00015028178;ENSCGRG00015024576;ENSCGRG00015007036;ENSCGRG00015008347;ENSCGRG00015026795;ENSCGRG00015024117;ENSCGRG00015021068;ENSCGRG00015010072;ENSCGRG00015017826;ENSCGRG00015014554;ENSCGRG00015007237;ENSCGRG00015008259;ENSCGRG00015016447;…	3.08232626323	0.947836451866
GO:0042531	BP	e	positive regulation of tyrosine phosphorylation of STAT protein	9/1160	50/22835	0.000831873225941	0.112762202007	0.18	11	9.0	50.0	ENSCGRG00015013587;ENSCGRG00015009468;ENSCGRG00015023620;ENSCGRG00015004044;ENSCGRG00015004326;ENSCGRG00015004712;ENSCGRG00015001017;ENSCGRG00015025546;ENSCGRG00015001512	3.07994285336	0.947836451866
GO:0042509	BP	e	regulation of tyrosine phosphorylation of STAT protein	11/1160	71/22835	0.000860785231629	0.115715892005	0.154929577465	10	11.0	71.0	ENSCGRG00015022614;ENSCGRG00015025546;ENSCGRG00015026351;ENSCGRG00015009468;ENSCGRG00015023620;ENSCGRG00015004044;ENSCGRG00015004326;ENSCGRG00015004712;ENSCGRG00015001017;ENSCGRG00015013587;ENSCGRG00015001512	3.06510519274	0.936606992508
GO:0032496	BP	e	response to lipopolysaccharide	33/1160	355/22835	0.000864137686391	0.115715892005	0.0929577464789	5	33.0	355.0	ENSCGRG00015017852;ENSCGRG00015019802;ENSCGRG00015002734;ENSCGRG00015015724;ENSCGRG00015004712;ENSCGRG00015000960;ENSCGRG00015023889;ENSCGRG00015001941;ENSCGRG00015010553;ENSCGRG00015001944;ENSCGRG00015010571;ENSCGRG00015022110;ENSCGRG00015024567;ENSCGRG00015020464;ENSCGRG00015001210;ENSCGRG00015018391;ENSCGRG00015022614;ENSCGRG00015025975;ENSCGRG00015013500;ENSCGRG00015005573;ENSCGRG00015023620;…	3.06341705419	0.936606992508
GO:0030308	BP	e	negative regulation of cell growth	22/1160	200/22835	0.000891015195392	0.118596269531	0.11	6	22.0	200.0	ENSCGRG00015005061;ENSCGRG00015028444;ENSCGRG00015022919;ENSCGRG00015010895;ENSCGRG00015016020;ENSCGRG00015020737;ENSCGRG00015002123;ENSCGRG00015027826;ENSCGRG00015006702;ENSCGRG00015001210;ENSCGRG00015026924;ENSCGRG00015022614;ENSCGRG00015012637;ENSCGRG00015024356;ENSCGRG00015010367;ENSCGRG00015002702;ENSCGRG00015016067;ENSCGRG00015006111;ENSCGRG00015000740;ENSCGRG00015024407;ENSCGRG00015007730;…	3.05011488943	0.925928971575
GO:0051496	BP	e	positive regulation of stress fiber assembly	9/1160	51/22835	0.000965262783367	0.126949292848	0.176470588235	11	9.0	51.0	ENSCGRG00015024127;ENSCGRG00015021473;ENSCGRG00015007147;ENSCGRG00015004240;ENSCGRG00015023763;ENSCGRG00015013570;ENSCGRG00015005808;ENSCGRG00015020542;ENSCGRG00015020565	3.01535443813	0.896369713956
GO:0051172	BP	e	negative regulation of nitrogen compound metabolic process	148/1160	2247/22835	0.000983295626736	0.12855572114	0.0658655985759	5	148.0	2247.0	ENSCGRG00015028444;ENSCGRG00015013472;ENSCGRG00015025685;ENSCGRG00015018040;ENSCGRG00015010252;ENSCGRG00015024349;ENSCGRG00015022074;ENSCGRG00015005203;ENSCGRG00015017346;ENSCGRG00015023173;ENSCGRG00015003514;ENSCGRG00015026860;ENSCGRG00015016635;ENSCGRG00015025546;ENSCGRG00015003445;ENSCGRG00015017521;ENSCGRG00015020930;ENSCGRG00015020016;ENSCGRG00015018673;ENSCGRG00015012890;ENSCGRG00015005742;…	3.00731589238	0.8909085911
GO:0010648	BP	e	negative regulation of cell communication	91/1160	1275/22835	0.000998419392076	0.129765155694	0.0713725490196	5	91.0	1275.0	ENSCGRG00015018040;ENSCGRG00015018683;ENSCGRG00015024576;ENSCGRG00015008347;ENSCGRG00015018673;ENSCGRG00015005742;ENSCGRG00015005594;ENSCGRG00015028639;ENSCGRG00015021473;ENSCGRG00015016064;ENSCGRG00015016067;ENSCGRG00015007237;ENSCGRG00015003428;ENSCGRG00015016447;ENSCGRG00015027435;ENSCGRG00015003605;ENSCGRG00015006049;ENSCGRG00015001550;ENSCGRG00015024910;ENSCGRG00015015124;ENSCGRG00015018193;…	3.00068699238	0.886841907854
GO:0051272	BP	e	positive regulation of cellular component movement	48/1160	579/22835	0.00101315810407	0.130910691868	0.0829015544041	5	48.0	579.0	ENSCGRG00015005203;ENSCGRG00015022540;ENSCGRG00015019680;ENSCGRG00015007500;ENSCGRG00015022919;ENSCGRG00015027312;ENSCGRG00015018683;ENSCGRG00015000378;ENSCGRG00015002499;ENSCGRG00015028350;ENSCGRG00015005808;ENSCGRG00015025886;ENSCGRG00015015844;ENSCGRG00015010895;ENSCGRG00015002357;ENSCGRG00015019316;ENSCGRG00015024576;ENSCGRG00015020037;ENSCGRG00015006052;ENSCGRG00015027072;ENSCGRG00015026129;…	2.99432277738	0.883024881871
GO:0023056	BP	e	positive regulation of signaling	120/1160	1765/22835	0.00103420343904	0.132853052242	0.0679886685552	4	120.0	1765.0	ENSCGRG00015005203;ENSCGRG00015021788;ENSCGRG00015024584;ENSCGRG00015010419;ENSCGRG00015000416;ENSCGRG00015026481;ENSCGRG00015001414;ENSCGRG00015004851;ENSCGRG00015028178;ENSCGRG00015024576;ENSCGRG00015007036;ENSCGRG00015008347;ENSCGRG00015026795;ENSCGRG00015024117;ENSCGRG00015021068;ENSCGRG00015010072;ENSCGRG00015017826;ENSCGRG00015014554;ENSCGRG00015007237;ENSCGRG00015008259;ENSCGRG00015016447;…	2.9853940224	0.876628463409
GO:0070613	BP	e	regulation of protein processing	10/1160	62/22835	0.00106300342976	0.135763357113	0.161290322581	7	10.0	62.0	ENSCGRG00015005061;ENSCGRG00015003126;ENSCGRG00015011967;ENSCGRG00015006653;ENSCGRG00015018144;ENSCGRG00015016064;ENSCGRG00015013787;ENSCGRG00015018673;ENSCGRG00015000453;ENSCGRG00015024576	2.97346533423	0.867217431462
GO:0060600	BP	e	dichotomous subdivision of an epithelial terminal unit	4/1160	10/22835	0.00108703874023	0.138035177962	0.4	5	4.0	10.0	ENSCGRG00015016020;ENSCGRG00015010669;ENSCGRG00015007318;ENSCGRG00015010895	2.96375497811	0.860010220498
GO:0051493	BP	e	regulation of cytoskeleton organization	46/1160	556/22835	0.00116523818812	0.14628373731	0.0827338129496	6	46.0	556.0	ENSCGRG00015028444;ENSCGRG00015007500;ENSCGRG00015024584;ENSCGRG00015013570;ENSCGRG00015005203;ENSCGRG00015013649;ENSCGRG00015015215;ENSCGRG00015001414;ENSCGRG00015003984;ENSCGRG00015007147;ENSCGRG00015025895;ENSCGRG00015015386;ENSCGRG00015016342;ENSCGRG00015023763;ENSCGRG00015014470;ENSCGRG00015001085;ENSCGRG00015020542;ENSCGRG00015010597;ENSCGRG00015000378;ENSCGRG00015020565;ENSCGRG00015019606;…	2.93358529076	0.834803952679
GO:0097237	BP	e	cellular response to toxic substance	16/1160	133/22835	0.0011828550819	0.146826870981	0.12030075188	4	16.0	133.0	ENSCGRG00015002357;ENSCGRG00015016447;ENSCGRG00015027312;ENSCGRG00015024576;ENSCGRG00015028566;ENSCGRG00015020464;ENSCGRG00015008841;ENSCGRG00015013883;ENSCGRG00015018461;ENSCGRG00015011052;ENSCGRG00015012941;ENSCGRG00015019083;ENSCGRG00015018683;ENSCGRG00015000378;ENSCGRG00015000390;ENSCGRG00015014470	2.92706845993	0.833194456335
GO:0051621	BP	e	regulation of norepinephrine uptake	3/1160	5/22835	0.00121030112067	0.146931886051	0.6	5	3.0	5.0	ENSCGRG00015013883;ENSCGRG00015018461;ENSCGRG00015000390	2.91710656458	0.832883946665
GO:0010641	BP	e	positive regulation of platelet-derived growth factor receptor signaling pathway	3/1160	5/22835	0.00121030112067	0.146931886051	0.6	7	3.0	5.0	ENSCGRG00015004881;ENSCGRG00015024584;ENSCGRG00015024576	2.91710656458	0.832883946665
GO:0072749	BP	e	cellular response to cytochalasin B	3/1160	5/22835	0.00121030112067	0.146931886051	0.6	6	3.0	5.0	ENSCGRG00015013883;ENSCGRG00015018461;ENSCGRG00015000390	2.91710656458	0.832883946665
GO:1901328	BP	e	response to cytochalasin B	3/1160	5/22835	0.00121030112067	0.146931886051	0.6	5	3.0	5.0	ENSCGRG00015013883;ENSCGRG00015018461;ENSCGRG00015000390	2.91710656458	0.832883946665
GO:0040017	BP	e	positive regulation of locomotion	49/1160	598/22835	0.00122115271888	0.147439176632	0.0819397993311	4	49.0	598.0	ENSCGRG00015005203;ENSCGRG00015022540;ENSCGRG00015019680;ENSCGRG00015007500;ENSCGRG00015022919;ENSCGRG00015027312;ENSCGRG00015018683;ENSCGRG00015000378;ENSCGRG00015002499;ENSCGRG00015028350;ENSCGRG00015005808;ENSCGRG00015025886;ENSCGRG00015015844;ENSCGRG00015010895;ENSCGRG00015002357;ENSCGRG00015019316;ENSCGRG00015024576;ENSCGRG00015020037;ENSCGRG00015006052;ENSCGRG00015027072;ENSCGRG00015026129;…	2.91323001925	0.831387103082
GO:0016043	BP	e	cellular component organization	304/1160	5089/22835	0.00125784355405	0.15022731528	0.0597366869719	2	304.0	5089.0	ENSCGRG00015010699;ENSCGRG00015021326;ENSCGRG00015028444;ENSCGRG00015024340;ENSCGRG00015019680;ENSCGRG00015013472;ENSCGRG00015007036;ENSCGRG00015023763;ENSCGRG00015024584;ENSCGRG00015012522;ENSCGRG00015021783;ENSCGRG00015013570;ENSCGRG00015010419;ENSCGRG00015018461;ENSCGRG00015015609;ENSCGRG00015017831;ENSCGRG00015005203;ENSCGRG00015000416;ENSCGRG00015011392;ENSCGRG00015020899;ENSCGRG00015007138;…	2.90037337148	0.823251093984
GO:0050731	BP	e	positive regulation of peptidyl-tyrosine phosphorylation	19/1160	172/22835	0.00134735645661	0.158932602913	0.110465116279	10	19.0	172.0	ENSCGRG00015025361;ENSCGRG00015027435;ENSCGRG00015025546;ENSCGRG00015024576;ENSCGRG00015004326;ENSCGRG00015004044;ENSCGRG00015009468;ENSCGRG00015010669;ENSCGRG00015004712;ENSCGRG00015018193;ENSCGRG00015023620;ENSCGRG00015020037;ENSCGRG00015004233;ENSCGRG00015005808;ENSCGRG00015010438;ENSCGRG00015024910;ENSCGRG00015001017;ENSCGRG00015013587;ENSCGRG00015001512	2.87051749213	0.798787003908
GO:0010605	BP	e	negative regulation of macromolecule metabolic process	165/1160	2562/22835	0.00135231180573	0.158932602913	0.0644028103044	5	165.0	2562.0	ENSCGRG00015028444;ENSCGRG00015013472;ENSCGRG00015025685;ENSCGRG00015018040;ENSCGRG00015010252;ENSCGRG00015024349;ENSCGRG00015022074;ENSCGRG00015005203;ENSCGRG00015013287;ENSCGRG00015023173;ENSCGRG00015003514;ENSCGRG00015026860;ENSCGRG00015016635;ENSCGRG00015025546;ENSCGRG00015003445;ENSCGRG00015017521;ENSCGRG00015020930;ENSCGRG00015020016;ENSCGRG00015018673;ENSCGRG00015012890;ENSCGRG00015005742;…	2.86892316054	0.798787003908
GO:1903317	BP	e	regulation of protein maturation	10/1160	64/22835	0.00136655156489	0.159756385324	0.15625	6	10.0	64.0	ENSCGRG00015005061;ENSCGRG00015003126;ENSCGRG00015011967;ENSCGRG00015006653;ENSCGRG00015018144;ENSCGRG00015016064;ENSCGRG00015013787;ENSCGRG00015018673;ENSCGRG00015000453;ENSCGRG00015024576	2.86437397617	0.796541774449
GO:0008064	BP	e	regulation of actin polymerization or depolymerization	21/1160	197/22835	0.00148878671434	0.173130223439	0.106598984772	9	21.0	197.0	ENSCGRG00015011076;ENSCGRG00015014470;ENSCGRG00015005203;ENSCGRG00015027291;ENSCGRG00015025895;ENSCGRG00015023751;ENSCGRG00015007500;ENSCGRG00015024584;ENSCGRG00015016342;ENSCGRG00015015215;ENSCGRG00015013570;ENSCGRG00015001818;ENSCGRG00015008293;ENSCGRG00015010597;ENSCGRG00015001303;ENSCGRG00015024910;ENSCGRG00015016723;ENSCGRG00015000713;ENSCGRG00015014717;ENSCGRG00015021905;ENSCGRG00015001414	2.82716751542	0.761627110478
GO:0030832	BP	e	regulation of actin filament length	21/1160	198/22835	0.00154406459321	0.177688058265	0.106060606061	8	21.0	198.0	ENSCGRG00015011076;ENSCGRG00015014470;ENSCGRG00015005203;ENSCGRG00015027291;ENSCGRG00015025895;ENSCGRG00015023751;ENSCGRG00015007500;ENSCGRG00015024584;ENSCGRG00015016342;ENSCGRG00015015215;ENSCGRG00015013570;ENSCGRG00015001818;ENSCGRG00015008293;ENSCGRG00015010597;ENSCGRG00015001303;ENSCGRG00015024910;ENSCGRG00015016723;ENSCGRG00015000713;ENSCGRG00015014717;ENSCGRG00015021905;ENSCGRG00015001414	2.81133453568	0.750341758486
GO:0023057	BP	e	negative regulation of signaling	90/1160	1278/22835	0.00160820785503	0.183161611118	0.0704225352113	4	90.0	1278.0	ENSCGRG00015018040;ENSCGRG00015018683;ENSCGRG00015024576;ENSCGRG00015008347;ENSCGRG00015018673;ENSCGRG00015005742;ENSCGRG00015005594;ENSCGRG00015028639;ENSCGRG00015021473;ENSCGRG00015016064;ENSCGRG00015016067;ENSCGRG00015007237;ENSCGRG00015003428;ENSCGRG00015016447;ENSCGRG00015027435;ENSCGRG00015003605;ENSCGRG00015006049;ENSCGRG00015001550;ENSCGRG00015024910;ENSCGRG00015015124;ENSCGRG00015018193;…	2.79365782097	0.737165545006
GO:0001504	BP	e	neurotransmitter uptake	6/1160	26/22835	0.0016247693661	0.184098867405	0.230769230769	5	6.0	26.0	ENSCGRG00015017471;ENSCGRG00015016951;ENSCGRG00015007324;ENSCGRG00015017985;ENSCGRG00015022001;ENSCGRG00015017152	2.78920827785	0.734948883312
GO:0002237	BP	e	response to molecule of bacterial origin	33/1160	369/22835	0.0016850354781	0.189953361676	0.0894308943089	4	33.0	369.0	ENSCGRG00015017852;ENSCGRG00015019802;ENSCGRG00015002734;ENSCGRG00015015724;ENSCGRG00015004712;ENSCGRG00015000960;ENSCGRG00015023889;ENSCGRG00015001941;ENSCGRG00015010553;ENSCGRG00015001944;ENSCGRG00015010571;ENSCGRG00015022110;ENSCGRG00015024567;ENSCGRG00015020464;ENSCGRG00015001210;ENSCGRG00015018391;ENSCGRG00015022614;ENSCGRG00015025975;ENSCGRG00015013500;ENSCGRG00015005573;ENSCGRG00015023620;…	2.77339095071	0.721353016169
GO:0050730	BP	e	regulation of peptidyl-tyrosine phosphorylation	24/1160	245/22835	0.0019204233311	0.213738114314	0.0979591836735	9	24.0	245.0	ENSCGRG00015005203;ENSCGRG00015004712;ENSCGRG00015005808;ENSCGRG00015001512;ENSCGRG00015019175;ENSCGRG00015013587;ENSCGRG00015024576;ENSCGRG00015020037;ENSCGRG00015004233;ENSCGRG00015010438;ENSCGRG00015022614;ENSCGRG00015010669;ENSCGRG00015023620;ENSCGRG00015025361;ENSCGRG00015004044;ENSCGRG00015023185;ENSCGRG00015001017;ENSCGRG00015025546;ENSCGRG00015027435;ENSCGRG00015026351;ENSCGRG00015009468;…	2.71660302645	0.670118026454
GO:0071417	BP	e	cellular response to organonitrogen compound	42/1160	505/22835	0.00192939822823	0.213738114314	0.0831683168317	5	42.0	505.0	ENSCGRG00015005203;ENSCGRG00015008841;ENSCGRG00015015724;ENSCGRG00015016951;ENSCGRG00015013384;ENSCGRG00015024674;ENSCGRG00015001941;ENSCGRG00015000416;ENSCGRG00015011392;ENSCGRG00015025886;ENSCGRG00015022110;ENSCGRG00015001414;ENSCGRG00015018720;ENSCGRG00015002357;ENSCGRG00015009575;ENSCGRG00015024576;ENSCGRG00015025546;ENSCGRG00015005103;ENSCGRG00015013500;ENSCGRG00015024117;ENSCGRG00015018391;…	2.71457812463	0.670118026454
GO:0046677	BP	e	response to antibiotic	35/1160	404/22835	0.0019347192968	0.213738114314	0.0866336633663	3	35.0	404.0	ENSCGRG00015028444;ENSCGRG00015028566;ENSCGRG00015008841;ENSCGRG00015020233;ENSCGRG00015005305;ENSCGRG00015013384;ENSCGRG00015027312;ENSCGRG00015018683;ENSCGRG00015000378;ENSCGRG00015026481;ENSCGRG00015017220;ENSCGRG00015002357;ENSCGRG00015025546;ENSCGRG00015024576;ENSCGRG00015003954;ENSCGRG00015020464;ENSCGRG00015005103;ENSCGRG00015017152;ENSCGRG00015007417;ENSCGRG00015024356;ENSCGRG00015004044;…	2.71338203669	0.670118026454
GO:0006378	BP	e	mRNA polyadenylation	7/1160	36/22835	0.00195851419953	0.215290404172	0.194444444444	10	7.0	36.0	ENSCGRG00015026209;ENSCGRG00015021205;ENSCGRG00015014853;ENSCGRG00015010607;ENSCGRG00015009686;ENSCGRG00015022437;ENSCGRG00015000829	2.7080732754	0.666975326925
GO:0044319	BP	e	wound healing, spreading of cells	6/1160	27/22835	0.00200026076255	0.218256053013	0.222222222222	5	6.0	27.0	ENSCGRG00015007156;ENSCGRG00015007500;ENSCGRG00015027072;ENSCGRG00015002499;ENSCGRG00015018838;ENSCGRG00015021556	2.69891338416	0.661033702932
GO:0001101	BP	e	response to acid chemical	36/1160	413/22835	0.00202552213489	0.219381919463	0.0871670702179	3	36.0	413.0	ENSCGRG00015022608;ENSCGRG00015014554;ENSCGRG00015005305;ENSCGRG00015023889;ENSCGRG00015024674;ENSCGRG00015026194;ENSCGRG00015011392;ENSCGRG00015011782;ENSCGRG00015025489;ENSCGRG00015014500;ENSCGRG00015002357;ENSCGRG00015021881;ENSCGRG00015025752;ENSCGRG00015001414;ENSCGRG00015001210;ENSCGRG00015020016;ENSCGRG00015017152;ENSCGRG00015013695;ENSCGRG00015013427;ENSCGRG00015004044;ENSCGRG00015000262;…	2.69346300649	0.658799168015
GO:0097435	BP	e	supramolecular fiber organization	38/1160	446/22835	0.00207568791983	0.221882779638	0.085201793722	3	38.0	446.0	ENSCGRG00015005203;ENSCGRG00015007156;ENSCGRG00015007500;ENSCGRG00015024584;ENSCGRG00015003245;ENSCGRG00015013570;ENSCGRG00015021975;ENSCGRG00015015447;ENSCGRG00015000378;ENSCGRG00015000357;ENSCGRG00015007138;ENSCGRG00015022110;ENSCGRG00015001414;ENSCGRG00015025305;ENSCGRG00015024576;ENSCGRG00015017331;ENSCGRG00015004881;ENSCGRG00015010099;ENSCGRG00015000482;ENSCGRG00015026535;ENSCGRG00015000468;…	2.68283794219	0.653876402132
GO:0098657	BP	e	import into cell	36/1160	415/22835	0.00207575768525	0.221882779638	0.0867469879518	4	36.0	415.0	ENSCGRG00015021788;ENSCGRG00015008841;ENSCGRG00015024584;ENSCGRG00015028581;ENSCGRG00015016951;ENSCGRG00015000802;ENSCGRG00015004637;ENSCGRG00015000838;ENSCGRG00015025342;ENSCGRG00015007324;ENSCGRG00015026481;ENSCGRG00015015448;ENSCGRG00015017471;ENSCGRG00015004881;ENSCGRG00015026533;ENSCGRG00015007720;ENSCGRG00015008466;ENSCGRG00015017152;ENSCGRG00015006746;ENSCGRG00015004249;ENSCGRG00015028361;…	2.68282334548	0.653876402132
GO:0022603	BP	e	regulation of anatomical structure morphogenesis	77/1160	1069/22835	0.00207873887237	0.221882779638	0.0720299345182	4	77.0	1069.0	ENSCGRG00015025789;ENSCGRG00015005203;ENSCGRG00015007156;ENSCGRG00015004444;ENSCGRG00015023417;ENSCGRG00015000509;ENSCGRG00015004404;ENSCGRG00015022919;ENSCGRG00015021473;ENSCGRG00015001303;ENSCGRG00015022951;ENSCGRG00015018683;ENSCGRG00015000378;ENSCGRG00015002499;ENSCGRG00015009835;ENSCGRG00015010892;ENSCGRG00015022110;ENSCGRG00015026481;ENSCGRG00015001414;ENSCGRG00015010895;ENSCGRG00015016020;…	2.68220006257	0.653876402132
GO:0031124	BP	e	mRNA 3'-end processing	9/1160	57/22835	0.00217463133192	0.229897030042	0.157894736842	9	9.0	57.0	ENSCGRG00015006119;ENSCGRG00015026209;ENSCGRG00015021205;ENSCGRG00015014853;ENSCGRG00015006450;ENSCGRG00015010607;ENSCGRG00015009686;ENSCGRG00015022437;ENSCGRG00015000829	2.66261435898	0.63846663919
GO:0071840	BP	e	cellular component organization or biogenesis	307/1160	5190/22835	0.00222339545592	0.233932964755	0.0591522157996	1	307.0	5190.0	ENSCGRG00015010699;ENSCGRG00015021326;ENSCGRG00015028444;ENSCGRG00015024340;ENSCGRG00015019680;ENSCGRG00015013472;ENSCGRG00015007036;ENSCGRG00015023763;ENSCGRG00015024584;ENSCGRG00015012522;ENSCGRG00015021783;ENSCGRG00015013570;ENSCGRG00015010419;ENSCGRG00015018461;ENSCGRG00015015609;ENSCGRG00015017831;ENSCGRG00015005203;ENSCGRG00015000416;ENSCGRG00015011392;ENSCGRG00015020899;ENSCGRG00015007138;…	2.65298328627	0.630908575102
GO:0010810	BP	e	regulation of cell-substrate adhesion	21/1160	207/22835	0.00228459141479	0.234447790854	0.101449275362	4	21.0	207.0	ENSCGRG00015011076;ENSCGRG00015006851;ENSCGRG00015005203;ENSCGRG00015007156;ENSCGRG00015012637;ENSCGRG00015021473;ENSCGRG00015003126;ENSCGRG00015002499;ENSCGRG00015020037;ENSCGRG00015015724;ENSCGRG00015027756;ENSCGRG00015018193;ENSCGRG00015002040;ENSCGRG00015011392;ENSCGRG00015022195;ENSCGRG00015013731;ENSCGRG00015002145;ENSCGRG00015014879;ENSCGRG00015021556;ENSCGRG00015018741;ENSCGRG00015004851	2.64119145956	0.62995385516
GO:0030162	BP	e	regulation of proteolysis	52/1160	670/22835	0.00231664716791	0.234447790854	0.0776119402985	6	52.0	670.0	ENSCGRG00015005061;ENSCGRG00015028444;ENSCGRG00015004444;ENSCGRG00015023208;ENSCGRG00015011967;ENSCGRG00015024584;ENSCGRG00015001944;ENSCGRG00015028350;ENSCGRG00015023173;ENSCGRG00015003514;ENSCGRG00015026481;ENSCGRG00015000453;ENSCGRG00015009158;ENSCGRG00015003445;ENSCGRG00015017387;ENSCGRG00015004881;ENSCGRG00015014539;ENSCGRG00015027494;ENSCGRG00015008347;ENSCGRG00015002786;ENSCGRG00015012392;…	2.63514010548	0.62995385516
GO:0070948	BP	e	regulation of neutrophil mediated cytotoxicity	3/1160	6/22835	0.00232908551573	0.234447790854	0.5	7	3.0	6.0	ENSCGRG00015026878;ENSCGRG00015010571;ENSCGRG00015010597	2.63281456543	0.62995385516
GO:0010737	BP	e	protein kinase A signaling	4/1160	12/22835	0.00236121934874	0.234447790854	0.333333333333	6	4.0	12.0	ENSCGRG00015016064;ENSCGRG00015019237;ENSCGRG00015003625;ENSCGRG00015006117	2.62686366666	0.62995385516
GO:0009967	BP	e	positive regulation of signal transduction	107/1160	1578/22835	0.00238087467926	0.234447790854	0.0678073510773	6	107.0	1578.0	ENSCGRG00015005203;ENSCGRG00015021788;ENSCGRG00015024584;ENSCGRG00015010419;ENSCGRG00015026481;ENSCGRG00015001414;ENSCGRG00015004851;ENSCGRG00015028178;ENSCGRG00015024576;ENSCGRG00015007036;ENSCGRG00015008347;ENSCGRG00015026795;ENSCGRG00015024117;ENSCGRG00015010072;ENSCGRG00015017826;ENSCGRG00015007237;ENSCGRG00015008259;ENSCGRG00015016447;ENSCGRG00015027435;ENSCGRG00015003605;ENSCGRG00015009468;…	2.6232634637	0.62995385516
GO:0006928	BP	e	movement of cell or subcellular component	92/1160	1326/22835	0.00238910932373	0.234447790854	0.0693815987934	2	92.0	1326.0	ENSCGRG00015025685;ENSCGRG00015007500;ENSCGRG00015015724;ENSCGRG00015013570;ENSCGRG00015015609;ENSCGRG00015007342;ENSCGRG00015010553;ENSCGRG00015012647;ENSCGRG00015024576;ENSCGRG00015025464;ENSCGRG00015010099;ENSCGRG00015019606;ENSCGRG00015011499;ENSCGRG00015012890;ENSCGRG00015022860;ENSCGRG00015016067;ENSCGRG00015008258;ENSCGRG00015008293;ENSCGRG00015021777;ENSCGRG00015024910;ENSCGRG00015018193;…	2.62176397683	0.62995385516
GO:0009408	BP	e	response to heat	16/1160	137/22835	0.00239280444803	0.234447790854	0.116788321168	4	16.0	137.0	ENSCGRG00015012890;ENSCGRG00015028444;ENSCGRG00015025178;ENSCGRG00015028566;ENSCGRG00015023250;ENSCGRG00015019083;ENSCGRG00015011052;ENSCGRG00015027777;ENSCGRG00015023889;ENSCGRG00015016064;ENSCGRG00015018683;ENSCGRG00015001941;ENSCGRG00015019340;ENSCGRG00015004712;ENSCGRG00015010571;ENSCGRG00015003428	2.62109279266	0.62995385516
GO:0006986	BP	e	response to unfolded protein	9/1160	58/22835	0.00246022596806	0.234447790854	0.155172413793	5	9.0	58.0	ENSCGRG00015028444;ENSCGRG00015028566;ENSCGRG00015027777;ENSCGRG00015017512;ENSCGRG00015000453;ENSCGRG00015003964;ENSCGRG00015027115;ENSCGRG00015028401;ENSCGRG00015003428	2.60902500177	0.62995385516
GO:0043254	BP	e	regulation of protein complex assembly	39/1160	464/22835	0.00253962960185	0.234447790854	0.0840517241379	5	39.0	464.0	ENSCGRG00015026902;ENSCGRG00015028444;ENSCGRG00015021788;ENSCGRG00015007500;ENSCGRG00015024584;ENSCGRG00015013570;ENSCGRG00015013384;ENSCGRG00015005203;ENSCGRG00015010212;ENSCGRG00015015215;ENSCGRG00015001414;ENSCGRG00015021129;ENSCGRG00015024576;ENSCGRG00015025895;ENSCGRG00015008782;ENSCGRG00015016342;ENSCGRG00015001818;ENSCGRG00015012112;ENSCGRG00015014470;ENSCGRG00015023620;ENSCGRG00015024127;…	2.59522961944	0.62995385516
GO:0009892	BP	e	negative regulation of metabolic process	178/1160	2837/22835	0.00254221744029	0.234447790854	0.0627423334508	4	178.0	2837.0	ENSCGRG00015028444;ENSCGRG00015013472;ENSCGRG00015025685;ENSCGRG00015018040;ENSCGRG00015010252;ENSCGRG00015024349;ENSCGRG00015022074;ENSCGRG00015018683;ENSCGRG00015005203;ENSCGRG00015013287;ENSCGRG00015023173;ENSCGRG00015003514;ENSCGRG00015026860;ENSCGRG00015016635;ENSCGRG00015013587;ENSCGRG00015003445;ENSCGRG00015017521;ENSCGRG00015020930;ENSCGRG00015020016;ENSCGRG00015018673;ENSCGRG00015005043;…	2.59478730623	0.62995385516
GO:0048584	BP	e	positive regulation of response to stimulus	142/1160	2199/22835	0.00255944798311	0.234447790854	0.0645748067303	4	142.0	2199.0	ENSCGRG00015028444;ENSCGRG00015021788;ENSCGRG00015024584;ENSCGRG00015003680;ENSCGRG00015004637;ENSCGRG00015005203;ENSCGRG00015028049;ENSCGRG00015026481;ENSCGRG00015001414;ENSCGRG00015004851;ENSCGRG00015028178;ENSCGRG00015024576;ENSCGRG00015006052;ENSCGRG00015007036;ENSCGRG00015008347;ENSCGRG00015026795;ENSCGRG00015024117;ENSCGRG00015021957;ENSCGRG00015010389;ENSCGRG00015010072;ENSCGRG00015017826;…	2.5918536924	0.62995385516
GO:0050793	BP	e	regulation of developmental process	173/1160	2746/22835	0.00256636364852	0.234447790854	0.0630007283321	3	173.0	2746.0	ENSCGRG00015028444;ENSCGRG00015021788;ENSCGRG00015015724;ENSCGRG00015013738;ENSCGRG00015001303;ENSCGRG00015010419;ENSCGRG00015007342;ENSCGRG00015004983;ENSCGRG00015028049;ENSCGRG00015026481;ENSCGRG00015001414;ENSCGRG00015016635;ENSCGRG00015023747;ENSCGRG00015014410;ENSCGRG00015024576;ENSCGRG00015014539;ENSCGRG00015010099;ENSCGRG00015004233;ENSCGRG00015005203;ENSCGRG00015020542;ENSCGRG00015020016;…	2.59068180495	0.62995385516
GO:0009266	BP	e	response to temperature stimulus	22/1160	217/22835	0.00257472570352	0.234447790854	0.101382488479	3	22.0	217.0	ENSCGRG00015028444;ENSCGRG00015028566;ENSCGRG00015004712;ENSCGRG00015023889;ENSCGRG00015018683;ENSCGRG00015001941;ENSCGRG00015019340;ENSCGRG00015023173;ENSCGRG00015010571;ENSCGRG00015023747;ENSCGRG00015023250;ENSCGRG00015006811;ENSCGRG00015012890;ENSCGRG00015016064;ENSCGRG00015027322;ENSCGRG00015003428;ENSCGRG00015001406;ENSCGRG00015025178;ENSCGRG00015011052;ENSCGRG00015017998;ENSCGRG00015019083;…	2.5892690314	0.62995385516
GO:0071049	BP	e	nuclear retention of pre-mRNA with aberrant 3'-ends at the site of transcription	2/1160	2/22835	0.00257844820898	0.234447790854	1.0	6	2.0	2.0	ENSCGRG00015028049;ENSCGRG00015010483	2.58864158746	0.62995385516
GO:0036148	BP	e	phosphatidylglycerol acyl-chain remodeling	2/1160	2/22835	0.00257844820898	0.234447790854	1.0	8	2.0	2.0	ENSCGRG00015011223;ENSCGRG00015005062	2.58864158746	0.62995385516
GO:1903565	BP	e	negative regulation of protein localization to cilium	2/1160	2/22835	0.00257844820898	0.234447790854	1.0	7	2.0	2.0	ENSCGRG00015010049;ENSCGRG00015012249	2.58864158746	0.62995385516
GO:0006601	BP	e	creatine biosynthetic process	2/1160	2/22835	0.00257844820898	0.234447790854	1.0	8	2.0	2.0	ENSCGRG00015004983;ENSCGRG00015018504	2.58864158746	0.62995385516
GO:0046305	BP	e	alkanesulfonate biosynthetic process	2/1160	2/22835	0.00257844820898	0.234447790854	1.0	5	2.0	2.0	ENSCGRG00015005305;ENSCGRG00015028643	2.58864158746	0.62995385516
GO:0042412	BP	e	taurine biosynthetic process	2/1160	2/22835	0.00257844820898	0.234447790854	1.0	6	2.0	2.0	ENSCGRG00015005305;ENSCGRG00015028643	2.58864158746	0.62995385516
GO:0019452	BP	e	L-cysteine catabolic process to taurine	2/1160	2/22835	0.00257844820898	0.234447790854	1.0	12	2.0	2.0	ENSCGRG00015005305;ENSCGRG00015028643	2.58864158746	0.62995385516
GO:0034109	BP	e	homotypic cell-cell adhesion	8/1160	48/22835	0.00266692979976	0.240513526227	0.166666666667	4	8.0	48.0	ENSCGRG00015000390;ENSCGRG00015022568;ENSCGRG00015018461;ENSCGRG00015026129;ENSCGRG00015007324;ENSCGRG00015013097;ENSCGRG00015021369;ENSCGRG00015001429	2.57398841587	0.61886049434
GO:0009069	BP	e	serine family amino acid metabolic process	7/1160	38/22835	0.00271081075221	0.241113171196	0.184210526316	8	7.0	38.0	ENSCGRG00015028643;ENSCGRG00015021881;ENSCGRG00015005305;ENSCGRG00015011584;ENSCGRG00015027817;ENSCGRG00015001137;ENSCGRG00015012924	2.56690080043	0.617779064938
GO:0043631	BP	e	RNA polyadenylation	7/1160	38/22835	0.00271081075221	0.241113171196	0.184210526316	7	7.0	38.0	ENSCGRG00015026209;ENSCGRG00015021205;ENSCGRG00015014853;ENSCGRG00015010607;ENSCGRG00015009686;ENSCGRG00015022437;ENSCGRG00015000829	2.56690080043	0.617779064938
GO:0001510	BP	e	RNA methylation	10/1160	70/22835	0.0027211400694	0.241113171196	0.142857142857	8	10.0	70.0	ENSCGRG00015020744;ENSCGRG00015025904;ENSCGRG00015010951;ENSCGRG00015022074;ENSCGRG00015018807;ENSCGRG00015027349;ENSCGRG00015019785;ENSCGRG00015001245;ENSCGRG00015003657;ENSCGRG00015021915	2.56524910254	0.617779064938
GO:0022604	BP	e	regulation of cell morphogenesis	41/1160	502/22835	0.00272814178769	0.241113171196	0.0816733067729	5	41.0	502.0	ENSCGRG00015005203;ENSCGRG00015007156;ENSCGRG00015004444;ENSCGRG00015022919;ENSCGRG00015022951;ENSCGRG00015000378;ENSCGRG00015002499;ENSCGRG00015010892;ENSCGRG00015022110;ENSCGRG00015026481;ENSCGRG00015001414;ENSCGRG00015010895;ENSCGRG00015016020;ENSCGRG00015019690;ENSCGRG00015025895;ENSCGRG00015010099;ENSCGRG00015015816;ENSCGRG00015008466;ENSCGRG00015012637;ENSCGRG00015004240;ENSCGRG00015024576;…	2.56413306216	0.617779064938
GO:0034620	BP	e	cellular response to unfolded protein	5/1160	20/22835	0.00274230967966	0.241399730566	0.25	6	5.0	20.0	ENSCGRG00015003964;ENSCGRG00015003428;ENSCGRG00015028444;ENSCGRG00015028566;ENSCGRG00015027777	2.56188350339	0.617263218968
GO:0050818	BP	e	regulation of coagulation	11/1160	82/22835	0.00283656393171	0.248705873298	0.134146341463	4	11.0	82.0	ENSCGRG00015005203;ENSCGRG00015026351;ENSCGRG00015003126;ENSCGRG00015005573;ENSCGRG00015015724;ENSCGRG00015002786;ENSCGRG00015013097;ENSCGRG00015010597;ENSCGRG00015026559;ENSCGRG00015013099;ENSCGRG00015002499	2.54720742367	0.604313958555
GO:0006730	BP	e	one-carbon metabolic process	6/1160	29/22835	0.00294345054097	0.255041332167	0.206896551724	3	6.0	29.0	ENSCGRG00015013695;ENSCGRG00015007781;ENSCGRG00015011584;ENSCGRG00015000262;ENSCGRG00015026311;ENSCGRG00015016391	2.53114325727	0.593389431811
GO:0030488	BP	e	tRNA methylation	6/1160	29/22835	0.00294345054097	0.255041332167	0.206896551724	11	6.0	29.0	ENSCGRG00015025904;ENSCGRG00015022074;ENSCGRG00015018807;ENSCGRG00015027349;ENSCGRG00015019785;ENSCGRG00015001245	2.53114325727	0.593389431811
GO:0030833	BP	e	regulation of actin filament polymerization	19/1160	181/22835	0.00304469461169	0.262046327704	0.104972375691	10	19.0	181.0	ENSCGRG00015011076;ENSCGRG00015014470;ENSCGRG00015005203;ENSCGRG00015027291;ENSCGRG00015025895;ENSCGRG00015023751;ENSCGRG00015007500;ENSCGRG00015024584;ENSCGRG00015016342;ENSCGRG00015015215;ENSCGRG00015013570;ENSCGRG00015001818;ENSCGRG00015001303;ENSCGRG00015024910;ENSCGRG00015016723;ENSCGRG00015000713;ENSCGRG00015014717;ENSCGRG00015021905;ENSCGRG00015001414	2.51645626136	0.581621922086
GO:0001960	BP	e	negative regulation of cytokine-mediated signaling pathway	8/1160	49/22835	0.00304801566961	0.262046327704	0.163265306122	7	8.0	49.0	ENSCGRG00015026351;ENSCGRG00015004444;ENSCGRG00015024407;ENSCGRG00015006653;ENSCGRG00015019083;ENSCGRG00015008703;ENSCGRG00015010597;ENSCGRG00015023208	2.51598280465	0.581621922086
GO:1902904	BP	e	negative regulation of supramolecular fiber organization	16/1160	143/22835	0.00308622955586	0.264303263708	0.111888111888	6	16.0	143.0	ENSCGRG00015011076;ENSCGRG00015012890;ENSCGRG00015005203;ENSCGRG00015024584;ENSCGRG00015016342;ENSCGRG00015013649;ENSCGRG00015019613;ENSCGRG00015010367;ENSCGRG00015014717;ENSCGRG00015008293;ENSCGRG00015027291;ENSCGRG00015026425;ENSCGRG00015015215;ENSCGRG00015021905;ENSCGRG00015014470;ENSCGRG00015013731	2.51057177395	0.577897474017
GO:0032233	BP	e	positive regulation of actin filament bundle assembly	9/1160	60/22835	0.00312027466233	0.266063998465	0.15	10	9.0	60.0	ENSCGRG00015024127;ENSCGRG00015007147;ENSCGRG00015021473;ENSCGRG00015004240;ENSCGRG00015023763;ENSCGRG00015013570;ENSCGRG00015005808;ENSCGRG00015020542;ENSCGRG00015020565	2.50580717551	0.575013886538
GO:0048870	BP	e	cell motility	66/1160	901/22835	0.00313087303014	0.266063998465	0.0732519422863	3	66.0	901.0	ENSCGRG00015017853;ENSCGRG00015018461;ENSCGRG00015007156;ENSCGRG00015004444;ENSCGRG00015025685;ENSCGRG00015007500;ENSCGRG00015014374;ENSCGRG00015018193;ENSCGRG00015007342;ENSCGRG00015001941;ENSCGRG00015024127;ENSCGRG00015002499;ENSCGRG00015000357;ENSCGRG00015024309;ENSCGRG00015010571;ENSCGRG00015015215;ENSCGRG00015010895;ENSCGRG00015016020;ENSCGRG00015025305;ENSCGRG00015015724;ENSCGRG00015024576;…	2.50433454446	0.575013886538
GO:0006954	BP	e	inflammatory response	33/1160	385/22835	0.00322697165334	0.273179841688	0.0857142857143	4	33.0	385.0	ENSCGRG00015026905;ENSCGRG00015002734;ENSCGRG00015014374;ENSCGRG00015027312;ENSCGRG00015017596;ENSCGRG00015010553;ENSCGRG00015010571;ENSCGRG00015023173;ENSCGRG00015003514;ENSCGRG00015023208;ENSCGRG00015012637;ENSCGRG00015006052;ENSCGRG00015001272;ENSCGRG00015005103;ENSCGRG00015025975;ENSCGRG00015003217;ENSCGRG00015020228;ENSCGRG00015025361;ENSCGRG00015004044;ENSCGRG00015024980;ENSCGRG00015024663;…	2.49120484955	0.563551350989
GO:0051775	BP	e	response to redox state	4/1160	13/22835	0.00327446391384	0.275092320062	0.307692307692	2	4.0	13.0	ENSCGRG00015008841;ENSCGRG00015007324;ENSCGRG00015011705;ENSCGRG00015013439	2.48485979134	0.560521533933
GO:1903828	BP	e	negative regulation of cellular protein localization	15/1160	128/22835	0.00339786698786	0.282240116905	0.1171875	6	15.0	128.0	ENSCGRG00015026361;ENSCGRG00015021129;ENSCGRG00015005203;ENSCGRG00015006653;ENSCGRG00015019613;ENSCGRG00015028543;ENSCGRG00015021620;ENSCGRG00015020006;ENSCGRG00015003605;ENSCGRG00015025342;ENSCGRG00015024663;ENSCGRG00015010049;ENSCGRG00015001719;ENSCGRG00015012249;ENSCGRG00015018741	2.46879362593	0.549381256662
GO:0050728	BP	e	negative regulation of inflammatory response	15/1160	128/22835	0.00339786698786	0.282240116905	0.1171875	7	15.0	128.0	ENSCGRG00015016635;ENSCGRG00015017852;ENSCGRG00015023747;ENSCGRG00015024980;ENSCGRG00015009158;ENSCGRG00015020464;ENSCGRG00015004044;ENSCGRG00015023751;ENSCGRG00015015027;ENSCGRG00015008703;ENSCGRG00015023185;ENSCGRG00015020016;ENSCGRG00015004712;ENSCGRG00015024663;ENSCGRG00015008878	2.46879362593	0.549381256662
GO:0090330	BP	e	regulation of platelet aggregation	5/1160	21/22835	0.00345049920036	0.285538501243	0.238095238095	9	5.0	21.0	ENSCGRG00015013099;ENSCGRG00015005203;ENSCGRG00015026351;ENSCGRG00015002499;ENSCGRG00015013097	2.4621180689	0.544335324371
GO:0048511	BP	e	rhythmic process	28/1160	309/22835	0.00362542418078	0.298894579382	0.0906148867314	1	28.0	309.0	ENSCGRG00015013384;ENSCGRG00015007342;ENSCGRG00015013621;ENSCGRG00015026481;ENSCGRG00015016391;ENSCGRG00015016635;ENSCGRG00015011290;ENSCGRG00015020016;ENSCGRG00015024862;ENSCGRG00015028180;ENSCGRG00015022614;ENSCGRG00015002357;ENSCGRG00015018077;ENSCGRG00015002682;ENSCGRG00015004412;ENSCGRG00015013951;ENSCGRG00015012314;ENSCGRG00015016064;ENSCGRG00015000262;ENSCGRG00015000960;ENSCGRG00015003428;…	2.44064117293	0.524481961059
GO:0035690	BP	e	cellular response to drug	32/1160	370/22835	0.00377741500184	0.307977802457	0.0864864864865	4	32.0	370.0	ENSCGRG00015013472;ENSCGRG00015021788;ENSCGRG00015008841;ENSCGRG00015013384;ENSCGRG00015023889;ENSCGRG00015027312;ENSCGRG00015018683;ENSCGRG00015001941;ENSCGRG00015000378;ENSCGRG00015025886;ENSCGRG00015022110;ENSCGRG00015001414;ENSCGRG00015002357;ENSCGRG00015024576;ENSCGRG00015020464;ENSCGRG00015020016;ENSCGRG00015018391;ENSCGRG00015001956;ENSCGRG00015007697;ENSCGRG00015010072;ENSCGRG00015007040;…	2.42280529923	0.511480584207
GO:0016477	BP	e	cell migration	59/1160	796/22835	0.00387164665204	0.311731057816	0.0741206030151	4	59.0	796.0	ENSCGRG00015017853;ENSCGRG00015019606;ENSCGRG00015007156;ENSCGRG00015004444;ENSCGRG00015025685;ENSCGRG00015007500;ENSCGRG00015014374;ENSCGRG00015003625;ENSCGRG00015007342;ENSCGRG00015001941;ENSCGRG00015024127;ENSCGRG00015002499;ENSCGRG00015000357;ENSCGRG00015024309;ENSCGRG00015010571;ENSCGRG00015015215;ENSCGRG00015010895;ENSCGRG00015016020;ENSCGRG00015025305;ENSCGRG00015015724;ENSCGRG00015024576;…	2.41210428568	0.506219926738
GO:0006015	BP	e	5-phosphoribose 1-diphosphate biosynthetic process	3/1160	7/22835	0.0039222101866	0.311731057816	0.428571428571	7	3.0	7.0	ENSCGRG00015015415;ENSCGRG00015006785;ENSCGRG00015016966	2.40646913672	0.506219926738
GO:0046391	BP	e	5-phosphoribose 1-diphosphate metabolic process	3/1160	7/22835	0.0039222101866	0.311731057816	0.428571428571	6	3.0	7.0	ENSCGRG00015015415;ENSCGRG00015006785;ENSCGRG00015016966	2.40646913672	0.506219926738
GO:0019530	BP	e	taurine metabolic process	3/1160	7/22835	0.0039222101866	0.311731057816	0.428571428571	5	3.0	7.0	ENSCGRG00015005305;ENSCGRG00015027817;ENSCGRG00015028643	2.40646913672	0.506219926738
GO:2000586	BP	e	regulation of platelet-derived growth factor receptor-beta signaling pathway	3/1160	7/22835	0.0039222101866	0.311731057816	0.428571428571	7	3.0	7.0	ENSCGRG00015004881;ENSCGRG00015024584;ENSCGRG00015024576	2.40646913672	0.506219926738
GO:0019694	BP	e	alkanesulfonate metabolic process	3/1160	7/22835	0.0039222101866	0.311731057816	0.428571428571	4	3.0	7.0	ENSCGRG00015005305;ENSCGRG00015027817;ENSCGRG00015028643	2.40646913672	0.506219926738
GO:0034110	BP	e	regulation of homotypic cell-cell adhesion	6/1160	31/22835	0.00418445882504	0.329215833518	0.193548387097	5	6.0	31.0	ENSCGRG00015002040;ENSCGRG00015026351;ENSCGRG00015005203;ENSCGRG00015002499;ENSCGRG00015013099;ENSCGRG00015013097	2.37836070123	0.482519285719
GO:0033993	BP	e	response to lipid	69/1160	961/22835	0.00418998530134	0.329215833518	0.0718002081165	4	69.0	961.0	ENSCGRG00015017852;ENSCGRG00015019802;ENSCGRG00015013472;ENSCGRG00015013427;ENSCGRG00015002734;ENSCGRG00015015724;ENSCGRG00015004712;ENSCGRG00015005305;ENSCGRG00015008180;ENSCGRG00015013384;ENSCGRG00015023889;ENSCGRG00015024117;ENSCGRG00015001941;ENSCGRG00015005573;ENSCGRG00015010553;ENSCGRG00015011782;ENSCGRG00015001944;ENSCGRG00015010571;ENSCGRG00015024567;ENSCGRG00015026481;ENSCGRG00015014500;…	2.37778750056	0.482519285719
GO:0051094	BP	e	positive regulation of developmental process	101/1160	1504/22835	0.00420400008274	0.329215833518	0.0671542553191	4	101.0	1504.0	ENSCGRG00015028444;ENSCGRG00015021788;ENSCGRG00015019842;ENSCGRG00015010419;ENSCGRG00015007342;ENSCGRG00015005203;ENSCGRG00015028049;ENSCGRG00015001414;ENSCGRG00015023747;ENSCGRG00015014410;ENSCGRG00015024576;ENSCGRG00015010099;ENSCGRG00015004233;ENSCGRG00015020542;ENSCGRG00015020016;ENSCGRG00015021473;ENSCGRG00015010786;ENSCGRG00015014554;ENSCGRG00015003428;ENSCGRG00015009575;ENSCGRG00015003126;…	2.3763372841	0.482519285719
GO:0033120	BP	e	positive regulation of RNA splicing	7/1160	41/22835	0.00423160428691	0.329215833518	0.170731707317	8	7.0	41.0	ENSCGRG00015012890;ENSCGRG00015019501;ENSCGRG00015016542;ENSCGRG00015006869;ENSCGRG00015006811;ENSCGRG00015010047;ENSCGRG00015028130	2.37349495157	0.482519285719
GO:0045124	BP	e	regulation of bone resorption	7/1160	41/22835	0.00423160428691	0.329215833518	0.170731707317	6	7.0	41.0	ENSCGRG00015025975;ENSCGRG00015012637;ENSCGRG00015021788;ENSCGRG00015019083;ENSCGRG00015013097;ENSCGRG00015025489;ENSCGRG00015008835	2.37349495157	0.482519285719
GO:0046653	BP	e	tetrahydrofolate metabolic process	5/1160	22/22835	0.00428103208634	0.330910343795	0.227272727273	7	5.0	22.0	ENSCGRG00015011584;ENSCGRG00015007781;ENSCGRG00015000262;ENSCGRG00015016200;ENSCGRG00015013695	2.36845151712	0.480289657189
GO:0043086	BP	e	negative regulation of catalytic activity	49/1160	636/22835	0.00428333823604	0.330910343795	0.0770440251572	4	49.0	636.0	ENSCGRG00015017852;ENSCGRG00015028444;ENSCGRG00015026905;ENSCGRG00015013472;ENSCGRG00015000509;ENSCGRG00015018040;ENSCGRG00015002557;ENSCGRG00015020233;ENSCGRG00015013384;ENSCGRG00015006245;ENSCGRG00015013434;ENSCGRG00015028350;ENSCGRG00015025602;ENSCGRG00015023173;ENSCGRG00015003514;ENSCGRG00015023208;ENSCGRG00015021874;ENSCGRG00015026369;ENSCGRG00015019175;ENSCGRG00015003445;ENSCGRG00015002786;…	2.36821762996	0.480289657189
GO:0071407	BP	e	cellular response to organic cyclic compound	39/1160	481/22835	0.00430540233703	0.331455974344	0.0810810810811	5	39.0	481.0	ENSCGRG00015005203;ENSCGRG00015013472;ENSCGRG00015015724;ENSCGRG00015013384;ENSCGRG00015023889;ENSCGRG00015001941;ENSCGRG00015000416;ENSCGRG00015007943;ENSCGRG00015025886;ENSCGRG00015002357;ENSCGRG00015002040;ENSCGRG00015012637;ENSCGRG00015002786;ENSCGRG00015020016;ENSCGRG00015005103;ENSCGRG00015025975;ENSCGRG00015021473;ENSCGRG00015018391;ENSCGRG00015001956;ENSCGRG00015010072;ENSCGRG00015007040;…	2.36598625778	0.479574148614
GO:0071216	BP	e	cellular response to biotic stimulus	21/1160	216/22835	0.00438750263684	0.336512648397	0.0972222222222	3	21.0	216.0	ENSCGRG00015017852;ENSCGRG00015019802;ENSCGRG00015015027;ENSCGRG00015022110;ENSCGRG00015013500;ENSCGRG00015023751;ENSCGRG00015018720;ENSCGRG00015015724;ENSCGRG00015000495;ENSCGRG00015024356;ENSCGRG00015023620;ENSCGRG00015023889;ENSCGRG00015019083;ENSCGRG00015020464;ENSCGRG00015001941;ENSCGRG00015010553;ENSCGRG00015001944;ENSCGRG00015010571;ENSCGRG00015003428;ENSCGRG00015009575;ENSCGRG00015028401	2.35778260952	0.472998607441
GO:0071803	BP	e	positive regulation of podosome assembly	4/1160	14/22835	0.00440154584235	0.336512648397	0.285714285714	8	4.0	14.0	ENSCGRG00015024127;ENSCGRG00015024576;ENSCGRG00015023620;ENSCGRG00015003625	2.35639477058	0.472998607441
GO:0044087	BP	e	regulation of cellular component biogenesis	69/1160	969/22835	0.00442657081931	0.337258904319	0.0712074303406	3	69.0	969.0	ENSCGRG00015026902;ENSCGRG00015005203;ENSCGRG00015013731;ENSCGRG00015002994;ENSCGRG00015008841;ENSCGRG00015007500;ENSCGRG00015024584;ENSCGRG00015006653;ENSCGRG00015013570;ENSCGRG00015013384;ENSCGRG00015003625;ENSCGRG00015004637;ENSCGRG00015028444;ENSCGRG00015011392;ENSCGRG00015009835;ENSCGRG00015015219;ENSCGRG00015021788;ENSCGRG00015015215;ENSCGRG00015001414;ENSCGRG00015019316;ENSCGRG00015021129;…	2.35393258325	0.47203657525
GO:1902531	BP	e	regulation of intracellular signal transduction	111/1160	1688/22835	0.00472106980724	0.357233004764	0.0657582938389	6	111.0	1688.0	ENSCGRG00015007744;ENSCGRG00015021788;ENSCGRG00015018040;ENSCGRG00015026481;ENSCGRG00015004851;ENSCGRG00015026098;ENSCGRG00015024576;ENSCGRG00015007036;ENSCGRG00015008347;ENSCGRG00015026795;ENSCGRG00015018673;ENSCGRG00015005742;ENSCGRG00015005594;ENSCGRG00015017826;ENSCGRG00015007237;ENSCGRG00015008259;ENSCGRG00015016447;ENSCGRG00015027435;ENSCGRG00015003605;ENSCGRG00015009468;ENSCGRG00015024910;…	2.3259595779	0.447048423455
GO:0034122	BP	e	negative regulation of toll-like receptor signaling pathway	6/1160	32/22835	0.00493258027871	0.36944190257	0.1875	8	6.0	32.0	ENSCGRG00015015027;ENSCGRG00015008703;ENSCGRG00015020464;ENSCGRG00015004083;ENSCGRG00015010597;ENSCGRG00015024663	2.30692583779	0.43245384787
GO:0006400	BP	e	tRNA modification	10/1160	76/22835	0.00498297169027	0.369535223174	0.131578947368	10	10.0	76.0	ENSCGRG00015002944;ENSCGRG00015021737;ENSCGRG00015001245;ENSCGRG00015022074;ENSCGRG00015018807;ENSCGRG00015027349;ENSCGRG00015025904;ENSCGRG00015019785;ENSCGRG00015028796;ENSCGRG00015008660	2.30251158018	0.432344159431
GO:0030193	BP	e	regulation of blood coagulation	10/1160	76/22835	0.00498297169027	0.369535223174	0.131578947368	7	10.0	76.0	ENSCGRG00015005203;ENSCGRG00015026351;ENSCGRG00015003126;ENSCGRG00015005573;ENSCGRG00015015724;ENSCGRG00015002786;ENSCGRG00015013097;ENSCGRG00015002499;ENSCGRG00015013099;ENSCGRG00015010597	2.30251158018	0.432344159431
GO:0031399	BP	e	regulation of protein modification process	117/1160	1791/22835	0.00498400074704	0.369535223174	0.0653266331658	7	117.0	1791.0	ENSCGRG00015007119;ENSCGRG00015005203;ENSCGRG00015013472;ENSCGRG00015021788;ENSCGRG00015018040;ENSCGRG00015026481;ENSCGRG00015004851;ENSCGRG00015025546;ENSCGRG00015024576;ENSCGRG00015007036;ENSCGRG00015026795;ENSCGRG00015004233;ENSCGRG00015001885;ENSCGRG00015022940;ENSCGRG00015010669;ENSCGRG00015010072;ENSCGRG00015007237;ENSCGRG00015027322;ENSCGRG00015003428;ENSCGRG00015003126;ENSCGRG00015027435;…	2.30242190125	0.432344159431
GO:0060761	BP	e	negative regulation of response to cytokine stimulus	8/1160	53/22835	0.00501167608096	0.370344424778	0.150943396226	5	8.0	53.0	ENSCGRG00015026351;ENSCGRG00015004444;ENSCGRG00015024407;ENSCGRG00015006653;ENSCGRG00015019083;ENSCGRG00015008703;ENSCGRG00015010597;ENSCGRG00015023208	2.30001700647	0.431394188899
GO:0030198	BP	e	extracellular matrix organization	21/1160	220/22835	0.00504134299065	0.371294911261	0.0954545454545	4	21.0	220.0	ENSCGRG00015014879;ENSCGRG00015018077;ENSCGRG00015019680;ENSCGRG00015020382;ENSCGRG00015023144;ENSCGRG00015008841;ENSCGRG00015028214;ENSCGRG00015000482;ENSCGRG00015026535;ENSCGRG00015003625;ENSCGRG00015011310;ENSCGRG00015024674;ENSCGRG00015008738;ENSCGRG00015020542;ENSCGRG00015011223;ENSCGRG00015028428;ENSCGRG00015003499;ENSCGRG00015006754;ENSCGRG00015001392;ENSCGRG00015009775;ENSCGRG00015028180	2.29745375408	0.430281002905
GO:0006979	BP	e	response to oxidative stress	33/1160	397/22835	0.00537000833171	0.39158526102	0.0831234256927	3	33.0	397.0	ENSCGRG00015026902;ENSCGRG00015025685;ENSCGRG00015008841;ENSCGRG00015028581;ENSCGRG00015025789;ENSCGRG00015011985;ENSCGRG00015027312;ENSCGRG00015007324;ENSCGRG00015000378;ENSCGRG00015026481;ENSCGRG00015017220;ENSCGRG00015026860;ENSCGRG00015018504;ENSCGRG00015003954;ENSCGRG00015020228;ENSCGRG00015020464;ENSCGRG00015005103;ENSCGRG00015024884;ENSCGRG00015011182;ENSCGRG00015004240;ENSCGRG00015007697;…	2.27002504048	0.407173663085
GO:0009611	BP	e	response to wounding	21/1160	222/22835	0.00543477207213	0.395004239913	0.0945945945946	3	21.0	222.0	ENSCGRG00015019083;ENSCGRG00015010578;ENSCGRG00015002040;ENSCGRG00015022540;ENSCGRG00015013695;ENSCGRG00015019566;ENSCGRG00015004044;ENSCGRG00015006653;ENSCGRG00015015724;ENSCGRG00015000482;ENSCGRG00015017152;ENSCGRG00015003625;ENSCGRG00015006702;ENSCGRG00015020101;ENSCGRG00015017827;ENSCGRG00015018683;ENSCGRG00015002734;ENSCGRG00015025886;ENSCGRG00015007609;ENSCGRG00015008835;ENSCGRG00015028130	2.26481866499	0.4033982427
GO:1900046	BP	e	regulation of hemostasis	10/1160	77/22835	0.00547246427666	0.395679269646	0.12987012987	4	10.0	77.0	ENSCGRG00015005203;ENSCGRG00015026351;ENSCGRG00015003126;ENSCGRG00015005573;ENSCGRG00015015724;ENSCGRG00015002786;ENSCGRG00015013097;ENSCGRG00015002499;ENSCGRG00015013099;ENSCGRG00015010597	2.26181706475	0.402656702613
GO:0006469	BP	e	negative regulation of protein kinase activity	20/1160	204/22835	0.00547987583216	0.395679269646	0.0980392156863	10	20.0	204.0	ENSCGRG00015017852;ENSCGRG00015000509;ENSCGRG00015019175;ENSCGRG00015026351;ENSCGRG00015013472;ENSCGRG00015020464;ENSCGRG00015018040;ENSCGRG00015002557;ENSCGRG00015023751;ENSCGRG00015024810;ENSCGRG00015026369;ENSCGRG00015019613;ENSCGRG00015019083;ENSCGRG00015006245;ENSCGRG00015023185;ENSCGRG00015019818;ENSCGRG00015013097;ENSCGRG00015007237;ENSCGRG00015027322;ENSCGRG00015003538	2.26122928203	0.402656702613
GO:1903846	BP	e	positive regulation of cellular response to transforming growth factor beta stimulus	6/1160	33/22835	0.00577437108148	0.411563642082	0.181818181818	6	6.0	33.0	ENSCGRG00015003126;ENSCGRG00015024117;ENSCGRG00015023250;ENSCGRG00015013621;ENSCGRG00015014500;ENSCGRG00015018741	2.23849531026	0.385562998197
GO:0030511	BP	e	positive regulation of transforming growth factor beta receptor signaling pathway	6/1160	33/22835	0.00577437108148	0.411563642082	0.181818181818	8	6.0	33.0	ENSCGRG00015003126;ENSCGRG00015024117;ENSCGRG00015023250;ENSCGRG00015013621;ENSCGRG00015014500;ENSCGRG00015018741	2.23849531026	0.385562998197
GO:0017144	BP	e	drug metabolic process	38/1160	476/22835	0.0058400529156	0.414421355983	0.0798319327731	3	38.0	476.0	ENSCGRG00015016953;ENSCGRG00015023889;ENSCGRG00015004983;ENSCGRG00015011782;ENSCGRG00015026311;ENSCGRG00015025886;ENSCGRG00015018623;ENSCGRG00015023716;ENSCGRG00015012924;ENSCGRG00015002719;ENSCGRG00015016391;ENSCGRG00015011299;ENSCGRG00015018504;ENSCGRG00015020744;ENSCGRG00015019662;ENSCGRG00015006052;ENSCGRG00015016200;ENSCGRG00015001210;ENSCGRG00015027817;ENSCGRG00015018391;ENSCGRG00015020679;…	2.23358321781	0.3825578726
GO:0035966	BP	e	response to topologically incorrect protein	9/1160	66/22835	0.00596189443251	0.414421355983	0.136363636364	4	9.0	66.0	ENSCGRG00015028444;ENSCGRG00015028566;ENSCGRG00015027777;ENSCGRG00015017512;ENSCGRG00015000453;ENSCGRG00015003964;ENSCGRG00015027115;ENSCGRG00015028401;ENSCGRG00015003428	2.2246157183	0.3825578726
GO:0010332	BP	e	response to gamma radiation	9/1160	66/22835	0.00596189443251	0.414421355983	0.136363636364	5	9.0	66.0	ENSCGRG00015002357;ENSCGRG00015003605;ENSCGRG00015004326;ENSCGRG00015012941;ENSCGRG00015005808;ENSCGRG00015004712;ENSCGRG00015010571;ENSCGRG00015003428;ENSCGRG00015005173	2.2246157183	0.3825578726
GO:0031032	BP	e	actomyosin structure organization	12/1160	103/22835	0.00601542291493	0.414421355983	0.116504854369	6	12.0	103.0	ENSCGRG00015027291;ENSCGRG00015005691;ENSCGRG00015019779;ENSCGRG00015024576;ENSCGRG00015019690;ENSCGRG00015016232;ENSCGRG00015024427;ENSCGRG00015025305;ENSCGRG00015011499;ENSCGRG00015016067;ENSCGRG00015018763;ENSCGRG00015014717	2.22073383413	0.3825578726
GO:0006538	BP	e	glutamate catabolic process	3/1160	8/22835	0.00603954182514	0.414421355983	0.375	10	3.0	8.0	ENSCGRG00015024237;ENSCGRG00015024117;ENSCGRG00015022125	2.2189960068	0.3825578726
GO:0097340	BP	e	inhibition of cysteine-type endopeptidase activity	3/1160	8/22835	0.00603954182514	0.414421355983	0.375	12	3.0	8.0	ENSCGRG00015006653;ENSCGRG00015018673;ENSCGRG00015018144	2.2189960068	0.3825578726
GO:0034144	BP	e	negative regulation of toll-like receptor 4 signaling pathway	3/1160	8/22835	0.00603954182514	0.414421355983	0.375	9	3.0	8.0	ENSCGRG00015024663;ENSCGRG00015015027;ENSCGRG00015004083	2.2189960068	0.3825578726
GO:0097341	BP	e	zymogen inhibition	3/1160	8/22835	0.00603954182514	0.414421355983	0.375	10	3.0	8.0	ENSCGRG00015006653;ENSCGRG00015018673;ENSCGRG00015018144	2.2189960068	0.3825578726
GO:0034112	BP	e	positive regulation of homotypic cell-cell adhesion	3/1160	8/22835	0.00603954182514	0.414421355983	0.375	6	3.0	8.0	ENSCGRG00015002040;ENSCGRG00015005203;ENSCGRG00015002499	2.2189960068	0.3825578726
GO:0034599	BP	e	cellular response to oxidative stress	20/1160	208/22835	0.00614336042789	0.418964461765	0.0961538461538	4	20.0	208.0	ENSCGRG00015011182;ENSCGRG00015016447;ENSCGRG00015025789;ENSCGRG00015024576;ENSCGRG00015004240;ENSCGRG00015025685;ENSCGRG00015008841;ENSCGRG00015011052;ENSCGRG00015028581;ENSCGRG00015020464;ENSCGRG00015007697;ENSCGRG00015011985;ENSCGRG00015019083;ENSCGRG00015007324;ENSCGRG00015000378;ENSCGRG00015027312;ENSCGRG00015018763;ENSCGRG00015001406;ENSCGRG00015014470;ENSCGRG00015026860	2.21159400409	0.37782281406
GO:0043409	BP	e	negative regulation of MAPK cascade	17/1160	165/22835	0.00621643086984	0.418964461765	0.10303030303	10	17.0	165.0	ENSCGRG00015017852;ENSCGRG00015011289;ENSCGRG00015001512;ENSCGRG00015009158;ENSCGRG00015000509;ENSCGRG00015018040;ENSCGRG00015024810;ENSCGRG00015019613;ENSCGRG00015011171;ENSCGRG00015008703;ENSCGRG00015025975;ENSCGRG00015018741;ENSCGRG00015001303;ENSCGRG00015007237;ENSCGRG00015026351;ENSCGRG00015015719;ENSCGRG00015010597	2.20645889158	0.37782281406
GO:0042098	BP	e	T cell proliferation	7/1160	44/22835	0.00632279554895	0.418964461765	0.159090909091	6	7.0	44.0	ENSCGRG00015025975;ENSCGRG00015013587;ENSCGRG00015021473;ENSCGRG00015002734;ENSCGRG00015027072;ENSCGRG00015008241;ENSCGRG00015025546	2.19909086111	0.37782281406
GO:0032270	BP	e	positive regulation of cellular protein metabolic process	104/1160	1583/22835	0.00632581902522	0.418964461765	0.065698041693	7	104.0	1583.0	ENSCGRG00015028444;ENSCGRG00015013472;ENSCGRG00015021788;ENSCGRG00015024584;ENSCGRG00015025342;ENSCGRG00015026481;ENSCGRG00015004851;ENSCGRG00015023185;ENSCGRG00015025546;ENSCGRG00015024576;ENSCGRG00015014539;ENSCGRG00015007036;ENSCGRG00015008347;ENSCGRG00015026795;ENSCGRG00015004233;ENSCGRG00015001885;ENSCGRG00015010669;ENSCGRG00015021068;ENSCGRG00015010072;ENSCGRG00015007237;ENSCGRG00015027322;…	2.19888323693	0.37782281406
GO:0010639	BP	e	negative regulation of organelle organization	32/1160	382/22835	0.00634939533582	0.418964461765	0.0837696335079	6	32.0	382.0	ENSCGRG00015005203;ENSCGRG00015021874;ENSCGRG00015004404;ENSCGRG00015024584;ENSCGRG00015010252;ENSCGRG00015013649;ENSCGRG00015015215;ENSCGRG00015001512;ENSCGRG00015024576;ENSCGRG00015016342;ENSCGRG00015013731;ENSCGRG00015013787;ENSCGRG00015012231;ENSCGRG00015007258;ENSCGRG00015002196;ENSCGRG00015003531;ENSCGRG00015010367;ENSCGRG00015003605;ENSCGRG00015027291;ENSCGRG00015021905;ENSCGRG00015014470;…	2.19726763137	0.37782281406
GO:0044273	BP	e	sulfur compound catabolic process	5/1160	24/22835	0.00635225592628	0.418964461765	0.208333333333	4	5.0	24.0	ENSCGRG00015023282;ENSCGRG00015005305;ENSCGRG00015000453;ENSCGRG00015028643;ENSCGRG00015020437	2.19707201292	0.37782281406
GO:0048026	BP	e	positive regulation of mRNA splicing, via spliceosome	5/1160	24/22835	0.00635225592628	0.418964461765	0.208333333333	10	5.0	24.0	ENSCGRG00015012890;ENSCGRG00015019501;ENSCGRG00015006869;ENSCGRG00015006811;ENSCGRG00015010047	2.19707201292	0.37782281406
GO:0010955	BP	e	negative regulation of protein processing	5/1160	24/22835	0.00635225592628	0.418964461765	0.208333333333	9	5.0	24.0	ENSCGRG00015018144;ENSCGRG00015006653;ENSCGRG00015018673;ENSCGRG00015000453;ENSCGRG00015003126	2.19707201292	0.37782281406
GO:1903318	BP	e	negative regulation of protein maturation	5/1160	24/22835	0.00635225592628	0.418964461765	0.208333333333	7	5.0	24.0	ENSCGRG00015018144;ENSCGRG00015006653;ENSCGRG00015018673;ENSCGRG00015000453;ENSCGRG00015003126	2.19707201292	0.37782281406
GO:0071498	BP	e	cellular response to fluid shear stress	5/1160	24/22835	0.00635225592628	0.418964461765	0.208333333333	4	5.0	24.0	ENSCGRG00015024576;ENSCGRG00015015724;ENSCGRG00015023185;ENSCGRG00015012637;ENSCGRG00015020228	2.19707201292	0.37782281406
GO:0097327	BP	e	response to antineoplastic agent	15/1160	142/22835	0.00639537302805	0.420552878139	0.105633802817	4	15.0	142.0	ENSCGRG00015002357;ENSCGRG00015019083;ENSCGRG00015028566;ENSCGRG00015013472;ENSCGRG00015008130;ENSCGRG00015016119;ENSCGRG00015001956;ENSCGRG00015023889;ENSCGRG00015007040;ENSCGRG00015018683;ENSCGRG00015022614;ENSCGRG00015020016;ENSCGRG00015018391;ENSCGRG00015000495;ENSCGRG00015013695	2.194134119	0.376179390496
GO:0010466	BP	e	negative regulation of peptidase activity	18/1160	183/22835	0.00642892680785	0.421504859998	0.0983606557377	9	18.0	183.0	ENSCGRG00015018279;ENSCGRG00015028444;ENSCGRG00015024576;ENSCGRG00015023208;ENSCGRG00015003126;ENSCGRG00015006653;ENSCGRG00015003499;ENSCGRG00015002786;ENSCGRG00015018144;ENSCGRG00015019083;ENSCGRG00015020016;ENSCGRG00015028350;ENSCGRG00015020228;ENSCGRG00015023173;ENSCGRG00015003514;ENSCGRG00015018673;ENSCGRG00015003428;ENSCGRG00015003445	2.19186151857	0.375197413547
GO:0017015	BP	e	regulation of transforming growth factor beta receptor signaling pathway	12/1160	104/22835	0.00649438929958	0.424537075664	0.115384615385	7	12.0	104.0	ENSCGRG00015003126;ENSCGRG00015024117;ENSCGRG00015023250;ENSCGRG00015015124;ENSCGRG00015018193;ENSCGRG00015017827;ENSCGRG00015013621;ENSCGRG00015013088;ENSCGRG00015013439;ENSCGRG00015003428;ENSCGRG00015014500;ENSCGRG00015018741	2.18746168159	0.372084375966
GO:0006897	BP	e	endocytosis	26/1160	293/22835	0.0066650069934	0.4267022433	0.0887372013652	5	26.0	293.0	ENSCGRG00015021788;ENSCGRG00015024584;ENSCGRG00015000802;ENSCGRG00015004637;ENSCGRG00015026481;ENSCGRG00015015448;ENSCGRG00015004881;ENSCGRG00015026533;ENSCGRG00015007720;ENSCGRG00015008466;ENSCGRG00015006746;ENSCGRG00015004249;ENSCGRG00015028361;ENSCGRG00015001429;ENSCGRG00015000838;ENSCGRG00015025342;ENSCGRG00015006789;ENSCGRG00015003605;ENSCGRG00015023751;ENSCGRG00015013883;ENSCGRG00015018461;…	2.17619939056	0.36987507392
GO:0034333	BP	e	adherens junction assembly	6/1160	34/22835	0.00671627135466	0.4267022433	0.176470588235	5	6.0	34.0	ENSCGRG00015024576;ENSCGRG00015004240;ENSCGRG00015026618;ENSCGRG00015013883;ENSCGRG00015025685;ENSCGRG00015013731	2.17287176556	0.36987507392
GO:0033619	BP	e	membrane protein proteolysis	6/1160	34/22835	0.00671627135466	0.4267022433	0.176470588235	6	6.0	34.0	ENSCGRG00015025975;ENSCGRG00015010047;ENSCGRG00015007318;ENSCGRG00015016092;ENSCGRG00015023306;ENSCGRG00015023045	2.17287176556	0.36987507392
GO:1901565	BP	e	organonitrogen compound catabolic process	52/1160	705/22835	0.00679188051051	0.4267022433	0.0737588652482	4	52.0	705.0	ENSCGRG00015000713;ENSCGRG00015008841;ENSCGRG00015005305;ENSCGRG00015016953;ENSCGRG00015004813;ENSCGRG00015001941;ENSCGRG00015028643;ENSCGRG00015001137;ENSCGRG00015026481;ENSCGRG00015012924;ENSCGRG00015025305;ENSCGRG00015011299;ENSCGRG00015023697;ENSCGRG00015021881;ENSCGRG00015016200;ENSCGRG00015011584;ENSCGRG00015000453;ENSCGRG00015008241;ENSCGRG00015028741;ENSCGRG00015028401;ENSCGRG00015018683;…	2.16800996324	0.36987507392
GO:0048856	BP	e	anatomical structure development	214/1160	3559/22835	0.00688468325523	0.4267022433	0.0601292497893	2	214.0	3559.0	ENSCGRG00015005203;ENSCGRG00015002983;ENSCGRG00015013472;ENSCGRG00015007036;ENSCGRG00015023763;ENSCGRG00015015724;ENSCGRG00015025689;ENSCGRG00015013570;ENSCGRG00015015447;ENSCGRG00015007342;ENSCGRG00015026004;ENSCGRG00015017985;ENSCGRG00015026481;ENSCGRG00015001414;ENSCGRG00015004851;ENSCGRG00015016635;ENSCGRG00015024584;ENSCGRG00015013587;ENSCGRG00015024576;ENSCGRG00015009269;ENSCGRG00015019194;…	2.16211603561	0.36987507392
GO:0097421	BP	e	liver regeneration	8/1160	56/22835	0.00702901815606	0.4267022433	0.142857142857	6	8.0	56.0	ENSCGRG00015027494;ENSCGRG00015020844;ENSCGRG00015008413;ENSCGRG00015018683;ENSCGRG00015000262;ENSCGRG00015011812;ENSCGRG00015018720;ENSCGRG00015028130	2.15310533489	0.36987507392
GO:2000112	BP	e	regulation of cellular macromolecule biosynthetic process	230/1160	3859/22835	0.00704724376584	0.4267022433	0.0596009328842	6	230.0	3859.0	ENSCGRG00015005619;ENSCGRG00015028444;ENSCGRG00015003126;ENSCGRG00015013472;ENSCGRG00015021788;ENSCGRG00015018040;ENSCGRG00015025689;ENSCGRG00015024349;ENSCGRG00015004426;ENSCGRG00015007138;ENSCGRG00015026481;ENSCGRG00015000541;ENSCGRG00015016635;ENSCGRG00015022437;ENSCGRG00015024576;ENSCGRG00015017521;ENSCGRG00015025685;ENSCGRG00015008347;ENSCGRG00015000771;ENSCGRG00015020930;ENSCGRG00015004463;…	2.15198070589	0.36987507392
GO:0030278	BP	e	regulation of ossification	20/1160	213/22835	0.0072855319394	0.4267022433	0.093896713615	4	20.0	213.0	ENSCGRG00015013384;ENSCGRG00015010197;ENSCGRG00015028319;ENSCGRG00015004404;ENSCGRG00015021473;ENSCGRG00015025975;ENSCGRG00015004673;ENSCGRG00015019566;ENSCGRG00015013951;ENSCGRG00015012314;ENSCGRG00015021620;ENSCGRG00015016064;ENSCGRG00015020037;ENSCGRG00015001210;ENSCGRG00015010786;ENSCGRG00015000960;ENSCGRG00015018720;ENSCGRG00015016884;ENSCGRG00015014410;ENSCGRG00015023208	2.13753873354	0.36987507392
GO:0010752	BP	e	regulation of cGMP-mediated signaling	4/1160	16/22835	0.00737937491011	0.4267022433	0.25	7	4.0	16.0	ENSCGRG00015013597;ENSCGRG00015002123;ENSCGRG00015007062;ENSCGRG00015003126	2.13198042471	0.36987507392
GO:0030038	BP	e	contractile actin filament bundle assembly	4/1160	16/22835	0.00737937491011	0.4267022433	0.25	7	4.0	16.0	ENSCGRG00015025305;ENSCGRG00015019779;ENSCGRG00015024427;ENSCGRG00015024576	2.13198042471	0.36987507392
GO:0046500	BP	e	S-adenosylmethionine metabolic process	4/1160	16/22835	0.00737937491011	0.4267022433	0.25	5	4.0	16.0	ENSCGRG00015026311;ENSCGRG00015020744;ENSCGRG00015004983;ENSCGRG00015016391	2.13198042471	0.36987507392
GO:0043149	BP	e	stress fiber assembly	4/1160	16/22835	0.00737937491011	0.4267022433	0.25	8	4.0	16.0	ENSCGRG00015025305;ENSCGRG00015019779;ENSCGRG00015024427;ENSCGRG00015024576	2.13198042471	0.36987507392
GO:0051623	BP	e	positive regulation of norepinephrine uptake	2/1160	3/22835	0.00747380711279	0.4267022433	0.666666666667	6	2.0	3.0	ENSCGRG00015018461;ENSCGRG00015000390	2.1264581148	0.36987507392
GO:1904098	BP	e	regulation of protein O-linked glycosylation	2/1160	3/22835	0.00747380711279	0.4267022433	0.666666666667	9	2.0	3.0	ENSCGRG00015013587;ENSCGRG00015009775	2.1264581148	0.36987507392
GO:0070961	BP	e	positive regulation of neutrophil mediated killing of symbiont cell	2/1160	3/22835	0.00747380711279	0.4267022433	0.666666666667	9	2.0	3.0	ENSCGRG00015010571;ENSCGRG00015010597	2.1264581148	0.36987507392
GO:0019448	BP	e	L-cysteine catabolic process	2/1160	3/22835	0.00747380711279	0.4267022433	0.666666666667	11	2.0	3.0	ENSCGRG00015005305;ENSCGRG00015028643	2.1264581148	0.36987507392
GO:0060839	BP	e	endothelial cell fate commitment	2/1160	3/22835	0.00747380711279	0.4267022433	0.666666666667	5	2.0	3.0	ENSCGRG00015016884;ENSCGRG00015002499	2.1264581148	0.36987507392
GO:2000276	BP	e	negative regulation of oxidative phosphorylation uncoupler activity	2/1160	3/22835	0.00747380711279	0.4267022433	0.666666666667	10	2.0	3.0	ENSCGRG00015016447;ENSCGRG00015013951	2.1264581148	0.36987507392
GO:0021569	BP	e	rhombomere 3 development	2/1160	3/22835	0.00747380711279	0.4267022433	0.666666666667	4	2.0	3.0	ENSCGRG00015020012;ENSCGRG00015012314	2.1264581148	0.36987507392
GO:1901731	BP	e	positive regulation of platelet aggregation	2/1160	3/22835	0.00747380711279	0.4267022433	0.666666666667	10	2.0	3.0	ENSCGRG00015005203;ENSCGRG00015002499	2.1264581148	0.36987507392
GO:1904761	BP	e	negative regulation of myofibroblast differentiation	2/1160	3/22835	0.00747380711279	0.4267022433	0.666666666667	6	2.0	3.0	ENSCGRG00015017852;ENSCGRG00015011052	2.1264581148	0.36987507392
GO:0090195	BP	e	chemokine secretion	2/1160	3/22835	0.00747380711279	0.4267022433	0.666666666667	10	2.0	3.0	ENSCGRG00015016067;ENSCGRG00015010597	2.1264581148	0.36987507392
GO:0033668	BP	e	negative regulation by symbiont of host apoptotic process	2/1160	3/22835	0.00747380711279	0.4267022433	0.666666666667	10	2.0	3.0	ENSCGRG00015003605;ENSCGRG00015003445	2.1264581148	0.36987507392
GO:0046439	BP	e	L-cysteine metabolic process	2/1160	3/22835	0.00747380711279	0.4267022433	0.666666666667	10	2.0	3.0	ENSCGRG00015005305;ENSCGRG00015028643	2.1264581148	0.36987507392
GO:0034140	BP	e	negative regulation of toll-like receptor 3 signaling pathway	2/1160	3/22835	0.00747380711279	0.4267022433	0.666666666667	9	2.0	3.0	ENSCGRG00015020464;ENSCGRG00015010597	2.1264581148	0.36987507392
GO:0021849	BP	e	neuroblast division in subventricular zone	2/1160	3/22835	0.00747380711279	0.4267022433	0.666666666667	8	2.0	3.0	ENSCGRG00015024446;ENSCGRG00015013700	2.1264581148	0.36987507392
GO:0070960	BP	e	positive regulation of neutrophil mediated cytotoxicity	2/1160	3/22835	0.00747380711279	0.4267022433	0.666666666667	8	2.0	3.0	ENSCGRG00015010571;ENSCGRG00015010597	2.1264581148	0.36987507392
GO:0001845	BP	e	phagolysosome assembly	2/1160	3/22835	0.00747380711279	0.4267022433	0.666666666667	7	2.0	3.0	ENSCGRG00015025975;ENSCGRG00015011925	2.1264581148	0.36987507392
GO:0060086	BP	e	circadian temperature homeostasis	2/1160	3/22835	0.00747380711279	0.4267022433	0.666666666667	6	2.0	3.0	ENSCGRG00015002357;ENSCGRG00015015027	2.1264581148	0.36987507392
GO:0032346	BP	e	positive regulation of aldosterone metabolic process	2/1160	3/22835	0.00747380711279	0.4267022433	0.666666666667	8	2.0	3.0	ENSCGRG00015018741;ENSCGRG00015021473	2.1264581148	0.36987507392
GO:0032349	BP	e	positive regulation of aldosterone biosynthetic process	2/1160	3/22835	0.00747380711279	0.4267022433	0.666666666667	10	2.0	3.0	ENSCGRG00015018741;ENSCGRG00015021473	2.1264581148	0.36987507392
GO:0035926	BP	e	chemokine (C-C motif) ligand 2 secretion	2/1160	3/22835	0.00747380711279	0.4267022433	0.666666666667	11	2.0	3.0	ENSCGRG00015016067;ENSCGRG00015010597	2.1264581148	0.36987507392
GO:0071217	BP	e	cellular response to external biotic stimulus	2/1160	3/22835	0.00747380711279	0.4267022433	0.666666666667	4	2.0	3.0	ENSCGRG00015024356;ENSCGRG00015000495	2.1264581148	0.36987507392
GO:0009093	BP	e	cysteine catabolic process	2/1160	3/22835	0.00747380711279	0.4267022433	0.666666666667	10	2.0	3.0	ENSCGRG00015005305;ENSCGRG00015028643	2.1264581148	0.36987507392
GO:1904100	BP	e	positive regulation of protein O-linked glycosylation	2/1160	3/22835	0.00747380711279	0.4267022433	0.666666666667	10	2.0	3.0	ENSCGRG00015013587;ENSCGRG00015009775	2.1264581148	0.36987507392
GO:0052041	BP	e	negative regulation by symbiont of host programmed cell death	2/1160	3/22835	0.00747380711279	0.4267022433	0.666666666667	8	2.0	3.0	ENSCGRG00015003605;ENSCGRG00015003445	2.1264581148	0.36987507392
GO:1905476	BP	e	negative regulation of protein localization to membrane	6/1160	35/22835	0.00776467775728	0.439898859095	0.171428571429	7	6.0	35.0	ENSCGRG00015005203;ENSCGRG00015019613;ENSCGRG00015021620;ENSCGRG00015003605;ENSCGRG00015012249;ENSCGRG00015018741	2.10987656326	0.356647164391
GO:0070527	BP	e	platelet aggregation	6/1160	35/22835	0.00776467775728	0.439898859095	0.171428571429	5	6.0	35.0	ENSCGRG00015018461;ENSCGRG00015026129;ENSCGRG00015007324;ENSCGRG00015013097;ENSCGRG00015001429;ENSCGRG00015000390	2.10987656326	0.356647164391
GO:0010628	BP	e	positive regulation of gene expression	133/1160	2104/22835	0.00783008255015	0.442469754336	0.0632129277567	6	133.0	2104.0	ENSCGRG00015003126;ENSCGRG00015013472;ENSCGRG00015021788;ENSCGRG00015025689;ENSCGRG00015007342;ENSCGRG00015007138;ENSCGRG00015026481;ENSCGRG00015016635;ENSCGRG00015003445;ENSCGRG00015017521;ENSCGRG00015000771;ENSCGRG00015020012;ENSCGRG00015020542;ENSCGRG00015015282;ENSCGRG00015018673;ENSCGRG00015012890;ENSCGRG00015010252;ENSCGRG00015021473;ENSCGRG00015021068;ENSCGRG00015010072;ENSCGRG00015016067;…	2.10623365928	0.354116410783
GO:0042325	BP	e	regulation of phosphorylation	101/1160	1535/22835	0.00796095566404	0.448509402207	0.0657980456026	7	101.0	1535.0	ENSCGRG00015005203;ENSCGRG00015013472;ENSCGRG00015021788;ENSCGRG00015018040;ENSCGRG00015004851;ENSCGRG00015025546;ENSCGRG00015024576;ENSCGRG00015026795;ENSCGRG00015004233;ENSCGRG00015001885;ENSCGRG00015005043;ENSCGRG00015022940;ENSCGRG00015010669;ENSCGRG00015007237;ENSCGRG00015027322;ENSCGRG00015003126;ENSCGRG00015016447;ENSCGRG00015027435;ENSCGRG00015009468;ENSCGRG00015024910;ENSCGRG00015018193;…	2.09903479474	0.348228448308
GO:0032387	BP	e	negative regulation of intracellular transport	9/1160	69/22835	0.0079775603108	0.448509402207	0.130434782609	6	9.0	69.0	ENSCGRG00015005203;ENSCGRG00015008258;ENSCGRG00015020006;ENSCGRG00015026361;ENSCGRG00015019613;ENSCGRG00015018683;ENSCGRG00015006653;ENSCGRG00015001719;ENSCGRG00015028543	2.09812990383	0.348228448308
GO:0030048	BP	e	actin filament-based movement	7/1160	46/22835	0.00809088467081	0.453726134014	0.152173913043	3	7.0	46.0	ENSCGRG00015019316;ENSCGRG00015019690;ENSCGRG00015010099;ENSCGRG00015000802;ENSCGRG00015011925;ENSCGRG00015002499;ENSCGRG00015009684	2.09200398931	0.343206205237
GO:0019219	BP	e	regulation of nucleobase-containing compound metabolic process	232/1160	3900/22835	0.00817041553111	0.456148653605	0.0594871794872	5	232.0	3900.0	ENSCGRG00015005619;ENSCGRG00015028444;ENSCGRG00015013472;ENSCGRG00015021788;ENSCGRG00015018040;ENSCGRG00015025689;ENSCGRG00015024349;ENSCGRG00015022074;ENSCGRG00015004426;ENSCGRG00015017346;ENSCGRG00015007138;ENSCGRG00015028049;ENSCGRG00015026481;ENSCGRG00015016635;ENSCGRG00015022437;ENSCGRG00015024576;ENSCGRG00015017521;ENSCGRG00015025685;ENSCGRG00015008347;ENSCGRG00015000771;ENSCGRG00015020930;…	2.08775585555	0.340893602687
GO:0071345	BP	e	cellular response to cytokine stimulus	43/1160	561/22835	0.00817537301776	0.456148653605	0.0766488413547	5	43.0	561.0	ENSCGRG00015021788;ENSCGRG00015008841;ENSCGRG00015014374;ENSCGRG00015001944;ENSCGRG00015013570;ENSCGRG00015019613;ENSCGRG00015012416;ENSCGRG00015010047;ENSCGRG00015022110;ENSCGRG00015018720;ENSCGRG00015002357;ENSCGRG00015019316;ENSCGRG00015009575;ENSCGRG00015020037;ENSCGRG00015001272;ENSCGRG00015016391;ENSCGRG00015018264;ENSCGRG00015028581;ENSCGRG00015012637;ENSCGRG00015018391;ENSCGRG00015023620;…	2.08749242266	0.340893602687
GO:0033673	BP	e	negative regulation of kinase activity	21/1160	225/22835	0.00835354538554	0.464915831974	0.0933333333333	9	21.0	225.0	ENSCGRG00015017852;ENSCGRG00015000509;ENSCGRG00015019175;ENSCGRG00015026351;ENSCGRG00015013472;ENSCGRG00015020464;ENSCGRG00015018040;ENSCGRG00015002557;ENSCGRG00015023751;ENSCGRG00015024810;ENSCGRG00015026369;ENSCGRG00015003538;ENSCGRG00015019613;ENSCGRG00015019083;ENSCGRG00015006245;ENSCGRG00015023185;ENSCGRG00015019818;ENSCGRG00015013097;ENSCGRG00015007237;ENSCGRG00015027322;ENSCGRG00015005043	2.07812916349	0.332625664353
GO:0006996	BP	e	organelle organization	141/1160	2249/22835	0.00846643074968	0.470014541242	0.0626945309026	3	141.0	2249.0	ENSCGRG00015028444;ENSCGRG00015007036;ENSCGRG00015026535;ENSCGRG00015024584;ENSCGRG00015010252;ENSCGRG00015021783;ENSCGRG00015010419;ENSCGRG00015015609;ENSCGRG00015017831;ENSCGRG00015005203;ENSCGRG00015026004;ENSCGRG00015020899;ENSCGRG00015014135;ENSCGRG00015016523;ENSCGRG00015000838;ENSCGRG00015004851;ENSCGRG00015006058;ENSCGRG00015020152;ENSCGRG00015024576;ENSCGRG00015017331;ENSCGRG00015010099;…	2.07229963954	0.327888705716
GO:0052547	BP	e	regulation of peptidase activity	31/1160	376/22835	0.00859099739449	0.470202153209	0.0824468085106	7	31.0	376.0	ENSCGRG00015028444;ENSCGRG00015004444;ENSCGRG00015024584;ENSCGRG00015001944;ENSCGRG00015028350;ENSCGRG00015023173;ENSCGRG00015003514;ENSCGRG00015023208;ENSCGRG00015003428;ENSCGRG00015003445;ENSCGRG00015017387;ENSCGRG00015004881;ENSCGRG00015014539;ENSCGRG00015002786;ENSCGRG00015020016;ENSCGRG00015018673;ENSCGRG00015018144;ENSCGRG00015028581;ENSCGRG00015020228;ENSCGRG00015007318;ENSCGRG00015000348;…	2.06595641268	0.32771538643
GO:0001558	BP	e	regulation of cell growth	33/1160	409/22835	0.00859777140284	0.470202153209	0.080684596577	5	33.0	409.0	ENSCGRG00015005061;ENSCGRG00015028444;ENSCGRG00015022919;ENSCGRG00015000838;ENSCGRG00015022503;ENSCGRG00015004712;ENSCGRG00015000259;ENSCGRG00015010895;ENSCGRG00015016020;ENSCGRG00015020737;ENSCGRG00015017521;ENSCGRG00015010099;ENSCGRG00015002123;ENSCGRG00015027826;ENSCGRG00015006702;ENSCGRG00015001210;ENSCGRG00015003580;ENSCGRG00015008466;ENSCGRG00015026924;ENSCGRG00015022614;ENSCGRG00015012637;…	2.06561410607	0.32771538643
GO:0051056	BP	e	regulation of small GTPase mediated signal transduction	25/1160	282/22835	0.00865382594965	0.470202153209	0.0886524822695	7	25.0	282.0	ENSCGRG00015007744;ENSCGRG00015004444;ENSCGRG00015015768;ENSCGRG00015010578;ENSCGRG00015024127;ENSCGRG00015028498;ENSCGRG00015008760;ENSCGRG00015025305;ENSCGRG00015024576;ENSCGRG00015025895;ENSCGRG00015010597;ENSCGRG00015010739;ENSCGRG00015000378;ENSCGRG00015020565;ENSCGRG00015022399;ENSCGRG00015017826;ENSCGRG00015026656;ENSCGRG00015026011;ENSCGRG00015018838;ENSCGRG00015021905;ENSCGRG00015000509;…	2.06279184381	0.32771538643
GO:0000098	BP	e	sulfur amino acid catabolic process	3/1160	9/22835	0.00871955973378	0.470202153209	0.333333333333	8	3.0	9.0	ENSCGRG00015005305;ENSCGRG00015020437;ENSCGRG00015028643	2.05950544282	0.32771538643
GO:0048644	BP	e	muscle organ morphogenesis	3/1160	9/22835	0.00871955973378	0.470202153209	0.333333333333	4	3.0	9.0	ENSCGRG00015021068;ENSCGRG00015012416;ENSCGRG00015001512	2.05950544282	0.32771538643
GO:0060541	BP	e	respiratory system development	3/1160	9/22835	0.00871955973378	0.470202153209	0.333333333333	4	3.0	9.0	ENSCGRG00015008841;ENSCGRG00015000509;ENSCGRG00015027756	2.05950544282	0.32771538643
GO:0021612	BP	e	facial nerve structural organization	3/1160	9/22835	0.00871955973378	0.470202153209	0.333333333333	4	3.0	9.0	ENSCGRG00015016020;ENSCGRG00015020012;ENSCGRG00015012314	2.05950544282	0.32771538643
GO:0010557	BP	e	positive regulation of macromolecule biosynthetic process	121/1160	1898/22835	0.00873847105677	0.470202153209	0.063751317176	6	121.0	1898.0	ENSCGRG00015005619;ENSCGRG00015013472;ENSCGRG00015025689;ENSCGRG00015007342;ENSCGRG00015007138;ENSCGRG00015026481;ENSCGRG00015016635;ENSCGRG00015022437;ENSCGRG00015017521;ENSCGRG00015000771;ENSCGRG00015020012;ENSCGRG00015024862;ENSCGRG00015018673;ENSCGRG00015010252;ENSCGRG00015021473;ENSCGRG00015021068;ENSCGRG00015011893;ENSCGRG00015016067;ENSCGRG00015013545;ENSCGRG00015014554;ENSCGRG00015007331;…	2.05856454788	0.32771538643
GO:0034332	BP	e	adherens junction organization	9/1160	70/22835	0.00875309772316	0.470202153209	0.128571428571	4	9.0	70.0	ENSCGRG00015020054;ENSCGRG00015024576;ENSCGRG00015025685;ENSCGRG00015026618;ENSCGRG00015013883;ENSCGRG00015004240;ENSCGRG00015003823;ENSCGRG00015013731;ENSCGRG00015024446	2.05783822286	0.32771538643
GO:1902905	BP	e	positive regulation of supramolecular fiber organization	19/1160	201/22835	0.00885748822785	0.472720295638	0.0945273631841	6	19.0	201.0	ENSCGRG00015028444;ENSCGRG00015007147;ENSCGRG00015021473;ENSCGRG00015004240;ENSCGRG00015007500;ENSCGRG00015023751;ENSCGRG00015023763;ENSCGRG00015013570;ENSCGRG00015001818;ENSCGRG00015020565;ENSCGRG00015005808;ENSCGRG00015024127;ENSCGRG00015020542;ENSCGRG00015010597;ENSCGRG00015027291;ENSCGRG00015024910;ENSCGRG00015016723;ENSCGRG00015027908;ENSCGRG00015001414	2.0526894162	0.325395751422
GO:0045815	BP	e	positive regulation of gene expression, epigenetic	6/1160	36/22835	0.00892591046871	0.474552499315	0.166666666667	7	6.0	36.0	ENSCGRG00015007258;ENSCGRG00015002196;ENSCGRG00015010252;ENSCGRG00015000390;ENSCGRG00015022437;ENSCGRG00015018461	2.04934747366	0.323715734972
GO:0035967	BP	e	cellular response to topologically incorrect protein	5/1160	26/22835	0.00903999296948	0.475430892735	0.192307692308	5	5.0	26.0	ENSCGRG00015003964;ENSCGRG00015003428;ENSCGRG00015028444;ENSCGRG00015028566;ENSCGRG00015027777	2.04383190728	0.322912601934
GO:1902042	BP	e	negative regulation of extrinsic apoptotic signaling pathway via death domain receptors	5/1160	26/22835	0.00903999296948	0.475430892735	0.192307692308	10	5.0	26.0	ENSCGRG00015018683;ENSCGRG00015003605;ENSCGRG00015006653;ENSCGRG00015020464;ENSCGRG00015024910	2.04383190728	0.322912601934
GO:0031100	BP	e	animal organ regeneration	13/1160	118/22835	0.00905890046804	0.475430892735	0.110169491525	4	13.0	118.0	ENSCGRG00015027494;ENSCGRG00015027817;ENSCGRG00015020844;ENSCGRG00015008413;ENSCGRG00015004712;ENSCGRG00015003625;ENSCGRG00015016966;ENSCGRG00015018683;ENSCGRG00015000262;ENSCGRG00015011812;ENSCGRG00015018720;ENSCGRG00015014500;ENSCGRG00015028130	2.042924512	0.322912601934
GO:0051348	BP	e	negative regulation of transferase activity	23/1160	257/22835	0.00914228636714	0.477538575134	0.0894941634241	5	23.0	257.0	ENSCGRG00015017852;ENSCGRG00015021874;ENSCGRG00015013472;ENSCGRG00015018040;ENSCGRG00015002557;ENSCGRG00015007237;ENSCGRG00015026369;ENSCGRG00015019175;ENSCGRG00015024576;ENSCGRG00015020464;ENSCGRG00015005043;ENSCGRG00015023185;ENSCGRG00015006245;ENSCGRG00015027322;ENSCGRG00015000509;ENSCGRG00015026351;ENSCGRG00015023751;ENSCGRG00015003538;ENSCGRG00015024810;ENSCGRG00015019613;ENSCGRG00015019083;…	2.03894517927	0.320991540748
GO:0043062	BP	e	extracellular structure organization	23/1160	257/22835	0.00914228636714	0.477538575134	0.0894941634241	3	23.0	257.0	ENSCGRG00015019680;ENSCGRG00015008841;ENSCGRG00015028214;ENSCGRG00015024674;ENSCGRG00015008738;ENSCGRG00015011223;ENSCGRG00015014879;ENSCGRG00015023144;ENSCGRG00015006052;ENSCGRG00015000482;ENSCGRG00015026535;ENSCGRG00015020542;ENSCGRG00015028428;ENSCGRG00015009775;ENSCGRG00015028180;ENSCGRG00015018077;ENSCGRG00015001392;ENSCGRG00015005691;ENSCGRG00015020382;ENSCGRG00015003625;ENSCGRG00015011310;…	2.03894517927	0.320991540748
GO:0048532	BP	e	anatomical structure arrangement	4/1160	17/22835	0.00926756842195	0.478427393185	0.235294117647	2	4.0	17.0	ENSCGRG00015016020;ENSCGRG00015003428;ENSCGRG00015020012;ENSCGRG00015012314	2.03303419891	0.320183962029
GO:0090196	BP	e	regulation of chemokine secretion	4/1160	17/22835	0.00926756842195	0.478427393185	0.235294117647	9	4.0	17.0	ENSCGRG00015021957;ENSCGRG00015010597;ENSCGRG00015014539;ENSCGRG00015023751	2.03303419891	0.320183962029
GO:0010801	BP	e	negative regulation of peptidyl-threonine phosphorylation	4/1160	17/22835	0.00926756842195	0.478427393185	0.235294117647	10	4.0	17.0	ENSCGRG00015000509;ENSCGRG00015005203;ENSCGRG00015019613;ENSCGRG00015011171	2.03303419891	0.320183962029
GO:0010595	BP	e	positive regulation of endothelial cell migration	11/1160	96/22835	0.00941625752769	0.484970186653	0.114583333333	9	11.0	96.0	ENSCGRG00015003126;ENSCGRG00015004233;ENSCGRG00015020037;ENSCGRG00015018193;ENSCGRG00015028361;ENSCGRG00015027312;ENSCGRG00015018683;ENSCGRG00015016067;ENSCGRG00015025886;ENSCGRG00015013099;ENSCGRG00015000378	2.02612167237	0.314284958656
GO:0010468	BP	e	regulation of gene expression	260/1160	4442/22835	0.00963570062141	0.492825938032	0.058532192706	5	260.0	4442.0	ENSCGRG00015019165;ENSCGRG00015005897;ENSCGRG00015028444;ENSCGRG00015003126;ENSCGRG00015013472;ENSCGRG00015021788;ENSCGRG00015018040;ENSCGRG00015025689;ENSCGRG00015024349;ENSCGRG00015022074;ENSCGRG00015004426;ENSCGRG00015013287;ENSCGRG00015007138;ENSCGRG00015028049;ENSCGRG00015026481;ENSCGRG00015000541;ENSCGRG00015015448;ENSCGRG00015016635;ENSCGRG00015022437;ENSCGRG00015003445;ENSCGRG00015017521;…	2.01611670188	0.307306442792
GO:0071356	BP	e	cellular response to tumor necrosis factor	14/1160	135/22835	0.00967579173178	0.493733529593	0.103703703704	6	14.0	135.0	ENSCGRG00015019613;ENSCGRG00015015027;ENSCGRG00015023751;ENSCGRG00015008841;ENSCGRG00015018391;ENSCGRG00015028581;ENSCGRG00015018193;ENSCGRG00015012941;ENSCGRG00015000495;ENSCGRG00015019083;ENSCGRG00015016067;ENSCGRG00015011812;ENSCGRG00015001272;ENSCGRG00015023889	2.01431348825	0.30650737871
GO:0052548	BP	e	regulation of endopeptidase activity	29/1160	352/22835	0.00987627293707	0.499569864835	0.0823863636364	8	29.0	352.0	ENSCGRG00015028444;ENSCGRG00015004444;ENSCGRG00015024584;ENSCGRG00015001944;ENSCGRG00015028350;ENSCGRG00015023173;ENSCGRG00015003514;ENSCGRG00015003428;ENSCGRG00015024576;ENSCGRG00015017387;ENSCGRG00015004881;ENSCGRG00015014539;ENSCGRG00015020016;ENSCGRG00015018673;ENSCGRG00015018144;ENSCGRG00015028581;ENSCGRG00015020228;ENSCGRG00015007318;ENSCGRG00015000348;ENSCGRG00015003445;ENSCGRG00015018279;…	2.00540691657	0.301403767117
GO:0001959	BP	e	regulation of cytokine-mediated signaling pathway	13/1160	120/22835	0.00988060787204	0.499569864835	0.108333333333	6	13.0	120.0	ENSCGRG00015026351;ENSCGRG00015004444;ENSCGRG00015023751;ENSCGRG00015026618;ENSCGRG00015006653;ENSCGRG00015004712;ENSCGRG00015007697;ENSCGRG00015019083;ENSCGRG00015008703;ENSCGRG00015010597;ENSCGRG00015001944;ENSCGRG00015023208;ENSCGRG00015024407	2.00521633604	0.301403767117
GO:0032642	BP	e	regulation of chemokine production	10/1160	84/22835	0.0100311733564	0.503724489339	0.119047619048	5	10.0	84.0	ENSCGRG00015002357;ENSCGRG00015021957;ENSCGRG00015013951;ENSCGRG00015023751;ENSCGRG00015024407;ENSCGRG00015014539;ENSCGRG00015004326;ENSCGRG00015019083;ENSCGRG00015023185;ENSCGRG00015010597	1.99864826415	0.297806934736
GO:0006790	BP	e	sulfur compound metabolic process	25/1160	291/22835	0.0100563021316	0.503841259861	0.085910652921	3	25.0	291.0	ENSCGRG00015018127;ENSCGRG00015005305;ENSCGRG00015023571;ENSCGRG00015007324;ENSCGRG00015026194;ENSCGRG00015028643;ENSCGRG00015026311;ENSCGRG00015025489;ENSCGRG00015000453;ENSCGRG00015016391;ENSCGRG00015004983;ENSCGRG00015020744;ENSCGRG00015016200;ENSCGRG00015027817;ENSCGRG00015022614;ENSCGRG00015013427;ENSCGRG00015004729;ENSCGRG00015005808;ENSCGRG00015017946;ENSCGRG00015023889;ENSCGRG00015018337;…	1.99756168718	0.297706270748
GO:0000302	BP	e	response to reactive oxygen species	19/1160	205/22835	0.0101260669202	0.504486748103	0.0926829268293	4	19.0	205.0	ENSCGRG00015016447;ENSCGRG00015027312;ENSCGRG00015024576;ENSCGRG00015025685;ENSCGRG00015009468;ENSCGRG00015001406;ENSCGRG00015004240;ENSCGRG00015020464;ENSCGRG00015007697;ENSCGRG00015014470;ENSCGRG00015019083;ENSCGRG00015018683;ENSCGRG00015008841;ENSCGRG00015000378;ENSCGRG00015018763;ENSCGRG00015005103;ENSCGRG00015009575;ENSCGRG00015026481;ENSCGRG00015017220	1.99455920682	0.297150237358
GO:0007166	BP	e	cell surface receptor signaling pathway	111/1160	1724/22835	0.0101268129885	0.504486748103	0.0643851508121	5	111.0	1724.0	ENSCGRG00015002983;ENSCGRG00015025685;ENSCGRG00015003680;ENSCGRG00015010553;ENSCGRG00015000259;ENSCGRG00015025546;ENSCGRG00015024576;ENSCGRG00015010099;ENSCGRG00015004233;ENSCGRG00015002994;ENSCGRG00015021473;ENSCGRG00015010669;ENSCGRG00015005691;ENSCGRG00015026031;ENSCGRG00015019779;ENSCGRG00015008259;ENSCGRG00015021957;ENSCGRG00015027435;ENSCGRG00015003605;ENSCGRG00015009468;ENSCGRG00015018193;…	1.99452721005	0.297150237358
GO:0042542	BP	e	response to hydrogen peroxide	14/1160	136/22835	0.0101984668633	0.504486748103	0.102941176471	5	14.0	136.0	ENSCGRG00015016447;ENSCGRG00015027312;ENSCGRG00015024576;ENSCGRG00015020464;ENSCGRG00015009468;ENSCGRG00015014470;ENSCGRG00015019083;ENSCGRG00015018683;ENSCGRG00015008841;ENSCGRG00015000378;ENSCGRG00015005103;ENSCGRG00015009575;ENSCGRG00015026481;ENSCGRG00015017220	1.99146511087	0.297150237358
GO:0048488	BP	e	synaptic vesicle endocytosis	6/1160	37/22835	0.0102061813262	0.504486748103	0.162162162162	7	6.0	37.0	ENSCGRG00015013883;ENSCGRG00015018461;ENSCGRG00015004249;ENSCGRG00015000390;ENSCGRG00015006746;ENSCGRG00015015448	1.99113672012	0.297150237358
GO:0050706	BP	e	regulation of interleukin-1 beta secretion	6/1160	37/22835	0.0102061813262	0.504486748103	0.162162162162	10	6.0	37.0	ENSCGRG00015025975;ENSCGRG00015023751;ENSCGRG00015020464;ENSCGRG00015017596;ENSCGRG00015001944;ENSCGRG00015003514	1.99113672012	0.297150237358
GO:0140238	BP	e	presynaptic endocytosis	6/1160	37/22835	0.0102061813262	0.504486748103	0.162162162162	6	6.0	37.0	ENSCGRG00015013883;ENSCGRG00015018461;ENSCGRG00015004249;ENSCGRG00015000390;ENSCGRG00015006746;ENSCGRG00015015448	1.99113672012	0.297150237358
GO:0051174	BP	e	regulation of phosphorus metabolic process	111/1160	1728/22835	0.0102352987766	0.504796710867	0.0642361111111	5	111.0	1728.0	ENSCGRG00015007119;ENSCGRG00015005203;ENSCGRG00015013472;ENSCGRG00015021788;ENSCGRG00015018040;ENSCGRG00015004851;ENSCGRG00015025546;ENSCGRG00015024576;ENSCGRG00015026795;ENSCGRG00015004233;ENSCGRG00015001885;ENSCGRG00015005043;ENSCGRG00015022940;ENSCGRG00015010669;ENSCGRG00015024356;ENSCGRG00015010786;ENSCGRG00015007237;ENSCGRG00015027322;ENSCGRG00015009575;ENSCGRG00015003126;ENSCGRG00015016447;…	1.98989947541	0.296883483512
GO:0006396	BP	e	RNA processing	67/1160	964/22835	0.0105686294232	0.517769106662	0.0695020746888	7	67.0	964.0	ENSCGRG00015026901;ENSCGRG00015012600;ENSCGRG00015025904;ENSCGRG00015028311;ENSCGRG00015001967;ENSCGRG00015020653;ENSCGRG00015022074;ENSCGRG00015011118;ENSCGRG00015018807;ENSCGRG00015006450;ENSCGRG00015019818;ENSCGRG00015013298;ENSCGRG00015028049;ENSCGRG00015000597;ENSCGRG00015006016;ENSCGRG00015000829;ENSCGRG00015021915;ENSCGRG00015028810;ENSCGRG00015026098;ENSCGRG00015022437;ENSCGRG00015002944;…	1.97598132987	0.285863865849
GO:0030512	BP	e	negative regulation of transforming growth factor beta receptor signaling pathway	8/1160	60/22835	0.0106033422951	0.517817841196	0.133333333333	8	8.0	60.0	ENSCGRG00015023250;ENSCGRG00015015124;ENSCGRG00015018193;ENSCGRG00015017827;ENSCGRG00015013088;ENSCGRG00015013439;ENSCGRG00015003428;ENSCGRG00015014500	1.97455721855	0.28582299021
GO:0006760	BP	e	folic acid-containing compound metabolic process	5/1160	27/22835	0.0106399321069	0.517817841196	0.185185185185	6	5.0	27.0	ENSCGRG00015011584;ENSCGRG00015007781;ENSCGRG00015000262;ENSCGRG00015016200;ENSCGRG00015013695	1.97306114325	0.28582299021
GO:0042749	BP	e	regulation of circadian sleep/wake cycle	5/1160	27/22835	0.0106399321069	0.517817841196	0.185185185185	4	5.0	27.0	ENSCGRG00015019083;ENSCGRG00015015027;ENSCGRG00015001944;ENSCGRG00015023620;ENSCGRG00015010212	1.97306114325	0.28582299021
GO:0010556	BP	e	regulation of macromolecule biosynthetic process	233/1160	3946/22835	0.0107099010695	0.520077503586	0.0590471363406	5	233.0	3946.0	ENSCGRG00015005619;ENSCGRG00015028444;ENSCGRG00015003126;ENSCGRG00015013472;ENSCGRG00015021788;ENSCGRG00015018040;ENSCGRG00015025689;ENSCGRG00015024349;ENSCGRG00015004426;ENSCGRG00015007138;ENSCGRG00015026481;ENSCGRG00015000541;ENSCGRG00015016635;ENSCGRG00015022437;ENSCGRG00015024576;ENSCGRG00015017521;ENSCGRG00015025685;ENSCGRG00015008347;ENSCGRG00015000771;ENSCGRG00015020930;ENSCGRG00015004463;…	1.97021454086	0.283931931612
GO:0070555	BP	e	response to interleukin-1	13/1160	122/22835	0.0108394819298	0.524066418468	0.106557377049	5	13.0	122.0	ENSCGRG00015015027;ENSCGRG00015024576;ENSCGRG00015023751;ENSCGRG00015008841;ENSCGRG00015018720;ENSCGRG00015014374;ENSCGRG00015001272;ENSCGRG00015012941;ENSCGRG00015023889;ENSCGRG00015019083;ENSCGRG00015010047;ENSCGRG00015015844;ENSCGRG00015013099	1.96499147429	0.280613668462
GO:0030030	BP	e	cell projection organization	60/1160	855/22835	0.0109542105224	0.528456946491	0.0701754385965	3	60.0	855.0	ENSCGRG00015017853;ENSCGRG00015024446;ENSCGRG00015007156;ENSCGRG00015002697;ENSCGRG00015012334;ENSCGRG00015015768;ENSCGRG00015028581;ENSCGRG00015019842;ENSCGRG00015010419;ENSCGRG00015018461;ENSCGRG00015015609;ENSCGRG00015011228;ENSCGRG00015026004;ENSCGRG00015003101;ENSCGRG00015012434;ENSCGRG00015001414;ENSCGRG00015001429;ENSCGRG00015004851;ENSCGRG00015016020;ENSCGRG00015015215;ENSCGRG00015002944;…	1.96041891688	0.276990388987
GO:0010632	BP	e	regulation of epithelial cell migration	20/1160	214/22835	0.0109896320949	0.529010721431	0.0934579439252	7	20.0	214.0	ENSCGRG00015016020;ENSCGRG00015027312;ENSCGRG00015013099;ENSCGRG00015024576;ENSCGRG00015018683;ENSCGRG00015020037;ENSCGRG00015028350;ENSCGRG00015013570;ENSCGRG00015018193;ENSCGRG00015007318;ENSCGRG00015004233;ENSCGRG00015001392;ENSCGRG00015016067;ENSCGRG00015002379;ENSCGRG00015020016;ENSCGRG00015001303;ENSCGRG00015025886;ENSCGRG00015028361;ENSCGRG00015000378;ENSCGRG00015003126	1.95901684641	0.276535526053
GO:0009891	BP	e	positive regulation of biosynthetic process	128/1160	2036/22835	0.0110772227218	0.53206790443	0.0628683693517	5	128.0	2036.0	ENSCGRG00015005619;ENSCGRG00015013472;ENSCGRG00015025689;ENSCGRG00015007342;ENSCGRG00015007138;ENSCGRG00015026481;ENSCGRG00015016635;ENSCGRG00015013587;ENSCGRG00015017521;ENSCGRG00015000771;ENSCGRG00015020012;ENSCGRG00015024862;ENSCGRG00015018673;ENSCGRG00015010252;ENSCGRG00015021473;ENSCGRG00015021068;ENSCGRG00015011893;ENSCGRG00015017827;ENSCGRG00015016067;ENSCGRG00015013545;ENSCGRG00015014554;…	1.95556911215	0.274032937936
GO:0071801	BP	e	regulation of podosome assembly	4/1160	18/22835	0.0114442172254	0.542617981965	0.222222222222	7	4.0	18.0	ENSCGRG00015024127;ENSCGRG00015024576;ENSCGRG00015023620;ENSCGRG00015003625	1.94141390734	0.265505818133
GO:0006544	BP	e	glycine metabolic process	4/1160	18/22835	0.0114442172254	0.542617981965	0.222222222222	9	4.0	18.0	ENSCGRG00015021881;ENSCGRG00015011584;ENSCGRG00015012924;ENSCGRG00015027817	1.94141390734	0.265505818133
GO:0032682	BP	e	negative regulation of chemokine production	4/1160	18/22835	0.0114442172254	0.542617981965	0.222222222222	6	4.0	18.0	ENSCGRG00015024407;ENSCGRG00015019083;ENSCGRG00015023185;ENSCGRG00015010597	1.94141390734	0.265505818133
GO:1903975	BP	e	regulation of glial cell migration	4/1160	18/22835	0.0114442172254	0.542617981965	0.222222222222	8	4.0	18.0	ENSCGRG00015026425;ENSCGRG00015025886;ENSCGRG00015022110;ENSCGRG00015027410	1.94141390734	0.265505818133
GO:0034143	BP	e	regulation of toll-like receptor 4 signaling pathway	4/1160	18/22835	0.0114442172254	0.542617981965	0.222222222222	8	4.0	18.0	ENSCGRG00015024663;ENSCGRG00015015027;ENSCGRG00015004083;ENSCGRG00015010597	1.94141390734	0.265505818133
GO:0071243	BP	e	cellular response to arsenic-containing substance	4/1160	18/22835	0.0114442172254	0.542617981965	0.222222222222	4	4.0	18.0	ENSCGRG00015012392;ENSCGRG00015018683;ENSCGRG00015028566;ENSCGRG00015016447	1.94141390734	0.265505818133
GO:1903844	BP	e	regulation of cellular response to transforming growth factor beta stimulus	12/1160	106/22835	0.0114712851417	0.542685188301	0.11320754717	5	12.0	106.0	ENSCGRG00015003126;ENSCGRG00015024117;ENSCGRG00015023250;ENSCGRG00015015124;ENSCGRG00015018193;ENSCGRG00015017827;ENSCGRG00015013621;ENSCGRG00015013088;ENSCGRG00015013439;ENSCGRG00015003428;ENSCGRG00015014500;ENSCGRG00015018741	1.94038792485	0.265452031612
GO:0048660	BP	e	regulation of smooth muscle cell proliferation	15/1160	145/22835	0.0114947575526	0.542685188301	0.103448275862	5	15.0	145.0	ENSCGRG00015017852;ENSCGRG00015002357;ENSCGRG00015013298;ENSCGRG00015003126;ENSCGRG00015020464;ENSCGRG00015008841;ENSCGRG00015002123;ENSCGRG00015007062;ENSCGRG00015018683;ENSCGRG00015004326;ENSCGRG00015016067;ENSCGRG00015018763;ENSCGRG00015006245;ENSCGRG00015013587;ENSCGRG00015015719	1.93950018444	0.265452031612
GO:0031345	BP	e	negative regulation of cell projection organization	18/1160	191/22835	0.0116452128172	0.547448887652	0.0942408376963	6	18.0	191.0	ENSCGRG00015016020;ENSCGRG00015000509;ENSCGRG00015002040;ENSCGRG00015025361;ENSCGRG00015012637;ENSCGRG00015012334;ENSCGRG00015022919;ENSCGRG00015013570;ENSCGRG00015010367;ENSCGRG00015010895;ENSCGRG00015022110;ENSCGRG00015007730;ENSCGRG00015012546;ENSCGRG00015018838;ENSCGRG00015025546;ENSCGRG00015026481;ENSCGRG00015027410;ENSCGRG00015018741	1.93385257029	0.261656422327
GO:1901879	BP	e	regulation of protein depolymerization	10/1160	86/22835	0.0117535255566	0.55019946435	0.116279069767	6	10.0	86.0	ENSCGRG00015005203;ENSCGRG00015007500;ENSCGRG00015016342;ENSCGRG00015010367;ENSCGRG00015014717;ENSCGRG00015008293;ENSCGRG00015010597;ENSCGRG00015027291;ENSCGRG00015013649;ENSCGRG00015026425	1.92983184402	0.259479836756
GO:0040011	BP	e	locomotion	68/1160	992/22835	0.0117996446166	0.551190587323	0.0685483870968	1	68.0	992.0	ENSCGRG00015017853;ENSCGRG00015021740;ENSCGRG00015007156;ENSCGRG00015004444;ENSCGRG00015025685;ENSCGRG00015007500;ENSCGRG00015022919;ENSCGRG00015003625;ENSCGRG00015027312;ENSCGRG00015007342;ENSCGRG00015001941;ENSCGRG00015012416;ENSCGRG00015010553;ENSCGRG00015000357;ENSCGRG00015010571;ENSCGRG00015024309;ENSCGRG00015015215;ENSCGRG00015018461;ENSCGRG00015010895;ENSCGRG00015016020;ENSCGRG00015025305;…	1.92813107264	0.25869820748
GO:0010753	BP	e	positive regulation of cGMP-mediated signaling	3/1160	10/22835	0.0119906401599	0.551944154861	0.3	8	3.0	10.0	ENSCGRG00015007062;ENSCGRG00015002123;ENSCGRG00015013597	1.92115763004	0.258104861515
GO:0045188	BP	e	regulation of circadian sleep/wake cycle, non-REM sleep	3/1160	10/22835	0.0119906401599	0.551944154861	0.3	6	3.0	10.0	ENSCGRG00015019083;ENSCGRG00015001944;ENSCGRG00015010212	1.92115763004	0.258104861515
GO:0070102	BP	e	interleukin-6-mediated signaling pathway	3/1160	10/22835	0.0119906401599	0.551944154861	0.3	7	3.0	10.0	ENSCGRG00015019083;ENSCGRG00015004326;ENSCGRG00015004712	1.92115763004	0.258104861515
GO:0002934	BP	e	desmosome organization	3/1160	10/22835	0.0119906401599	0.551944154861	0.3	5	3.0	10.0	ENSCGRG00015004463;ENSCGRG00015013099;ENSCGRG00015027564	1.92115763004	0.258104861515
GO:0017183	BP	e	peptidyl-diphthamide biosynthetic process from peptidyl-histidine	3/1160	10/22835	0.0119906401599	0.551944154861	0.3	10	3.0	10.0	ENSCGRG00015004593;ENSCGRG00015027166;ENSCGRG00015000541	1.92115763004	0.258104861515
GO:0017182	BP	e	peptidyl-diphthamide metabolic process	3/1160	10/22835	0.0119906401599	0.551944154861	0.3	9	3.0	10.0	ENSCGRG00015004593;ENSCGRG00015027166;ENSCGRG00015000541	1.92115763004	0.258104861515
GO:0045926	BP	e	negative regulation of growth	24/1160	278/22835	0.0123072672874	0.564168196502	0.0863309352518	4	24.0	278.0	ENSCGRG00015005061;ENSCGRG00015028444;ENSCGRG00015022919;ENSCGRG00015010895;ENSCGRG00015016020;ENSCGRG00015020737;ENSCGRG00015025227;ENSCGRG00015002123;ENSCGRG00015027826;ENSCGRG00015006702;ENSCGRG00015001210;ENSCGRG00015026924;ENSCGRG00015022614;ENSCGRG00015012637;ENSCGRG00015024356;ENSCGRG00015010367;ENSCGRG00015002702;ENSCGRG00015016067;ENSCGRG00015006111;ENSCGRG00015000740;ENSCGRG00015024407;…	1.90983836736	0.2485913997
GO:2000780	BP	e	negative regulation of double-strand break repair	5/1160	28/22835	0.0124230097802	0.568294826278	0.178571428571	9	5.0	28.0	ENSCGRG00015014040;ENSCGRG00015013951;ENSCGRG00015017346;ENSCGRG00015013597;ENSCGRG00015016119	1.90577317287	0.245426297728
GO:0008033	BP	e	tRNA processing	13/1160	125/22835	0.0125491896876	0.57288088047	0.104	9	13.0	125.0	ENSCGRG00015026901;ENSCGRG00015012600;ENSCGRG00015002944;ENSCGRG00015025904;ENSCGRG00015021587;ENSCGRG00015021737;ENSCGRG00015022074;ENSCGRG00015018807;ENSCGRG00015027349;ENSCGRG00015019785;ENSCGRG00015028796;ENSCGRG00015001245;ENSCGRG00015008660	1.90138431606	0.241935671807
GO:0035335	BP	e	peptidyl-tyrosine dephosphorylation	7/1160	50/22835	0.0126794537132	0.576445534556	0.14	8	7.0	50.0	ENSCGRG00015028639;ENSCGRG00015018040;ENSCGRG00015024810;ENSCGRG00015026831;ENSCGRG00015012245;ENSCGRG00015013097;ENSCGRG00015007237	1.89689945737	0.239241720736
GO:0046850	BP	e	regulation of bone remodeling	7/1160	50/22835	0.0126794537132	0.576445534556	0.14	5	7.0	50.0	ENSCGRG00015025975;ENSCGRG00015012637;ENSCGRG00015021788;ENSCGRG00015019083;ENSCGRG00015013097;ENSCGRG00015025489;ENSCGRG00015008835	1.89689945737	0.239241720736
GO:1903845	BP	e	negative regulation of cellular response to transforming growth factor beta stimulus	8/1160	62/22835	0.0128258509883	0.578116363614	0.129032258065	6	8.0	62.0	ENSCGRG00015023250;ENSCGRG00015015124;ENSCGRG00015018193;ENSCGRG00015017827;ENSCGRG00015013088;ENSCGRG00015013439;ENSCGRG00015003428;ENSCGRG00015014500	1.89191381006	0.237984737723
GO:0009451	BP	e	RNA modification	15/1160	150/22835	0.0130345375955	0.584174661608	0.1	7	15.0	150.0	ENSCGRG00015002944;ENSCGRG00015020744;ENSCGRG00015025904;ENSCGRG00015010951;ENSCGRG00015021737;ENSCGRG00015022074;ENSCGRG00015018807;ENSCGRG00015027349;ENSCGRG00015019818;ENSCGRG00015019785;ENSCGRG00015028796;ENSCGRG00015001245;ENSCGRG00015008660;ENSCGRG00015003657;ENSCGRG00015021915	1.88490437096	0.23345728434
GO:0034614	BP	e	cellular response to reactive oxygen species	13/1160	126/22835	0.0131948826568	0.590163830573	0.103174603175	5	13.0	126.0	ENSCGRG00015016447;ENSCGRG00015027312;ENSCGRG00015024576;ENSCGRG00015025685;ENSCGRG00015008841;ENSCGRG00015004240;ENSCGRG00015007697;ENSCGRG00015019083;ENSCGRG00015020464;ENSCGRG00015000378;ENSCGRG00015018763;ENSCGRG00015001406;ENSCGRG00015014470	1.87959446764	0.229027410668
GO:0051240	BP	e	positive regulation of multicellular organismal process	118/1160	1871/22835	0.0133779463287	0.59431925595	0.06306787814	4	118.0	1871.0	ENSCGRG00015028444;ENSCGRG00015021788;ENSCGRG00015015724;ENSCGRG00015019842;ENSCGRG00015010419;ENSCGRG00015007342;ENSCGRG00015005203;ENSCGRG00015028049;ENSCGRG00015001414;ENSCGRG00015023185;ENSCGRG00015025546;ENSCGRG00015024576;ENSCGRG00015014539;ENSCGRG00015010099;ENSCGRG00015004233;ENSCGRG00015020542;ENSCGRG00015020016;ENSCGRG00015021473;ENSCGRG00015016067;ENSCGRG00015010786;ENSCGRG00015014554;…	1.87361055074	0.225980198368
GO:0051494	BP	e	negative regulation of cytoskeleton organization	15/1160	151/22835	0.0134402231595	0.59431925595	0.0993377483444	7	15.0	151.0	ENSCGRG00015011076;ENSCGRG00015005203;ENSCGRG00015024584;ENSCGRG00015016342;ENSCGRG00015013649;ENSCGRG00015019613;ENSCGRG00015010367;ENSCGRG00015014717;ENSCGRG00015008293;ENSCGRG00015027291;ENSCGRG00015026425;ENSCGRG00015015215;ENSCGRG00015021905;ENSCGRG00015014470;ENSCGRG00015013731	1.87159352026	0.225980198368
GO:0010038	BP	e	response to metal ion	33/1160	423/22835	0.0136809554175	0.59431925595	0.0780141843972	4	33.0	423.0	ENSCGRG00015005203;ENSCGRG00015028566;ENSCGRG00015012890;ENSCGRG00015008841;ENSCGRG00015028581;ENSCGRG00015000960;ENSCGRG00015018683;ENSCGRG00015026194;ENSCGRG00015000416;ENSCGRG00015010212;ENSCGRG00015025886;ENSCGRG00015022110;ENSCGRG00015008130;ENSCGRG00015018504;ENSCGRG00015001210;ENSCGRG00015020016;ENSCGRG00015005103;ENSCGRG00015007253;ENSCGRG00015025975;ENSCGRG00015024117;ENSCGRG00015026281;…	1.86388357235	0.225980198368
GO:0022008	BP	e	neurogenesis	10/1160	88/22835	0.0136902596715	0.59431925595	0.113636363636	4	10.0	88.0	ENSCGRG00015021975;ENSCGRG00015016537;ENSCGRG00015012724;ENSCGRG00015012546;ENSCGRG00015024309;ENSCGRG00015016373;ENSCGRG00015001392;ENSCGRG00015000453;ENSCGRG00015026031;ENSCGRG00015001074	1.86358831426	0.225980198368
GO:2000117	BP	e	negative regulation of cysteine-type endopeptidase activity	10/1160	88/22835	0.0136902596715	0.59431925595	0.113636363636	11	10.0	88.0	ENSCGRG00015018279;ENSCGRG00015028444;ENSCGRG00015024576;ENSCGRG00015020228;ENSCGRG00015006653;ENSCGRG00015019083;ENSCGRG00015003428;ENSCGRG00015018673;ENSCGRG00015018144;ENSCGRG00015003126	1.86358831426	0.225980198368
GO:0046427	BP	e	positive regulation of receptor signaling pathway via JAK-STAT	10/1160	88/22835	0.0136902596715	0.59431925595	0.113636363636	8	10.0	88.0	ENSCGRG00015025546;ENSCGRG00015009468;ENSCGRG00015023620;ENSCGRG00015019083;ENSCGRG00015004044;ENSCGRG00015004326;ENSCGRG00015004712;ENSCGRG00015001017;ENSCGRG00015013587;ENSCGRG00015001512	1.86358831426	0.225980198368
GO:1901605	BP	e	alpha-amino acid metabolic process	24/1160	284/22835	0.0137979092894	0.59431925595	0.0845070422535	7	24.0	284.0	ENSCGRG00015022608;ENSCGRG00015014257;ENSCGRG00015005305;ENSCGRG00015020218;ENSCGRG00015016953;ENSCGRG00015004983;ENSCGRG00015028643;ENSCGRG00015012924;ENSCGRG00015002719;ENSCGRG00015024237;ENSCGRG00015021881;ENSCGRG00015016200;ENSCGRG00015028741;ENSCGRG00015027817;ENSCGRG00015017152;ENSCGRG00015022614;ENSCGRG00015024117;ENSCGRG00015005808;ENSCGRG00015022125;ENSCGRG00015001137;ENSCGRG00015014410;…	1.86018671453	0.225980198368
GO:0051239	BP	e	regulation of multicellular organismal process	194/1160	3244/22835	0.0138035551562	0.59431925595	0.0598027127004	3	194.0	3244.0	ENSCGRG00015028444;ENSCGRG00015021788;ENSCGRG00015018040;ENSCGRG00015015724;ENSCGRG00015013570;ENSCGRG00015010419;ENSCGRG00015020494;ENSCGRG00015007342;ENSCGRG00015004983;ENSCGRG00015003514;ENSCGRG00015026481;ENSCGRG00015001414;ENSCGRG00015016635;ENSCGRG00015014410;ENSCGRG00015024576;ENSCGRG00015014539;ENSCGRG00015010099;ENSCGRG00015004233;ENSCGRG00015020542;ENSCGRG00015020016;ENSCGRG00015015282;…	1.86000904506	0.225980198368
GO:0035729	BP	e	cellular response to hepatocyte growth factor stimulus	4/1160	19/22835	0.0139238625639	0.59431925595	0.210526315789	6	4.0	19.0	ENSCGRG00015019083;ENSCGRG00015015724;ENSCGRG00015013621;ENSCGRG00015018193	1.85624027209	0.225980198368
GO:0031328	BP	e	positive regulation of cellular biosynthetic process	125/1160	1996/22835	0.0140141103748	0.59431925595	0.062625250501	6	125.0	1996.0	ENSCGRG00015005619;ENSCGRG00015013472;ENSCGRG00015025689;ENSCGRG00015007342;ENSCGRG00015007138;ENSCGRG00015026481;ENSCGRG00015016635;ENSCGRG00015022437;ENSCGRG00015017521;ENSCGRG00015000771;ENSCGRG00015020012;ENSCGRG00015024862;ENSCGRG00015018673;ENSCGRG00015010252;ENSCGRG00015021473;ENSCGRG00015021068;ENSCGRG00015011893;ENSCGRG00015016067;ENSCGRG00015013545;ENSCGRG00015014554;ENSCGRG00015007331;…	1.85343446634	0.225980198368
GO:0090317	BP	e	negative regulation of intracellular protein transport	7/1160	51/22835	0.0140704320447	0.59431925595	0.137254901961	8	7.0	51.0	ENSCGRG00015005203;ENSCGRG00015026361;ENSCGRG00015019613;ENSCGRG00015020006;ENSCGRG00015006653;ENSCGRG00015001719;ENSCGRG00015028543	1.85169256698	0.225980198368
GO:0043536	BP	e	positive regulation of blood vessel endothelial cell migration	7/1160	51/22835	0.0140704320447	0.59431925595	0.137254901961	10	7.0	51.0	ENSCGRG00015003126;ENSCGRG00015004233;ENSCGRG00015020037;ENSCGRG00015028361;ENSCGRG00015018683;ENSCGRG00015025886;ENSCGRG00015013099	1.85169256698	0.225980198368
GO:0032963	BP	e	collagen metabolic process	7/1160	51/22835	0.0140704320447	0.59431925595	0.137254901961	2	7.0	51.0	ENSCGRG00015025975;ENSCGRG00015028639;ENSCGRG00015008841;ENSCGRG00015011310;ENSCGRG00015022896;ENSCGRG00015028428;ENSCGRG00015028180	1.85169256698	0.225980198368
GO:0019220	BP	e	regulation of phosphate metabolic process	110/1160	1727/22835	0.0140995426832	0.59431925595	0.0636942675159	6	110.0	1727.0	ENSCGRG00015007119;ENSCGRG00015005203;ENSCGRG00015013472;ENSCGRG00015021788;ENSCGRG00015018040;ENSCGRG00015004851;ENSCGRG00015025546;ENSCGRG00015024576;ENSCGRG00015026795;ENSCGRG00015004233;ENSCGRG00015001885;ENSCGRG00015005043;ENSCGRG00015022940;ENSCGRG00015010669;ENSCGRG00015024356;ENSCGRG00015007237;ENSCGRG00015027322;ENSCGRG00015009575;ENSCGRG00015003126;ENSCGRG00015016447;ENSCGRG00015027435;…	1.8507949734	0.225980198368
GO:0019464	BP	e	glycine decarboxylation via glycine cleavage system	2/1160	4/22835	0.0144444191195	0.59431925595	0.5	11	2.0	4.0	ENSCGRG00015021881;ENSCGRG00015012924	1.84029991857	0.225980198368
GO:0006546	BP	e	glycine catabolic process	2/1160	4/22835	0.0144444191195	0.59431925595	0.5	10	2.0	4.0	ENSCGRG00015021881;ENSCGRG00015012924	1.84029991857	0.225980198368
GO:0071043	BP	e	CUT metabolic process	2/1160	4/22835	0.0144444191195	0.59431925595	0.5	8	2.0	4.0	ENSCGRG00015028049;ENSCGRG00015010483	1.84029991857	0.225980198368
GO:0070291	BP	e	N-acylethanolamine metabolic process	2/1160	4/22835	0.0144444191195	0.59431925595	0.5	8	2.0	4.0	ENSCGRG00015011209;ENSCGRG00015007593	1.84029991857	0.225980198368
GO:0046813	BP	e	receptor-mediated virion attachment to host cell	2/1160	4/22835	0.0144444191195	0.59431925595	0.5	5	2.0	4.0	ENSCGRG00015024910;ENSCGRG00015015719	1.84029991857	0.225980198368
GO:1904760	BP	e	regulation of myofibroblast differentiation	2/1160	4/22835	0.0144444191195	0.59431925595	0.5	5	2.0	4.0	ENSCGRG00015017852;ENSCGRG00015011052	1.84029991857	0.225980198368
GO:0003177	BP	e	pulmonary valve development	2/1160	4/22835	0.0144444191195	0.59431925595	0.5	5	2.0	4.0	ENSCGRG00015004044;ENSCGRG00015016884	1.84029991857	0.225980198368
GO:0006556	BP	e	S-adenosylmethionine biosynthetic process	2/1160	4/22835	0.0144444191195	0.59431925595	0.5	6	2.0	4.0	ENSCGRG00015020744;ENSCGRG00015016391	1.84029991857	0.225980198368
GO:0071034	BP	e	CUT catabolic process	2/1160	4/22835	0.0144444191195	0.59431925595	0.5	9	2.0	4.0	ENSCGRG00015028049;ENSCGRG00015010483	1.84029991857	0.225980198368
GO:0071461	BP	e	cellular response to redox state	2/1160	4/22835	0.0144444191195	0.59431925595	0.5	3	2.0	4.0	ENSCGRG00015008841;ENSCGRG00015013439	1.84029991857	0.225980198368
GO:0006573	BP	e	valine metabolic process	2/1160	4/22835	0.0144444191195	0.59431925595	0.5	8	2.0	4.0	ENSCGRG00015028741;ENSCGRG00015016511	1.84029991857	0.225980198368
GO:0002159	BP	e	desmosome assembly	2/1160	4/22835	0.0144444191195	0.59431925595	0.5	6	2.0	4.0	ENSCGRG00015013099;ENSCGRG00015027564	1.84029991857	0.225980198368
GO:0018201	BP	e	peptidyl-glycine modification	2/1160	4/22835	0.0144444191195	0.59431925595	0.5	8	2.0	4.0	ENSCGRG00015021614;ENSCGRG00015016523	1.84029991857	0.225980198368
GO:0070949	BP	e	regulation of neutrophil mediated killing of symbiont cell	2/1160	4/22835	0.0144444191195	0.59431925595	0.5	8	2.0	4.0	ENSCGRG00015010571;ENSCGRG00015010597	1.84029991857	0.225980198368
GO:0031334	BP	e	positive regulation of protein complex assembly	22/1160	256/22835	0.0145430369622	0.597264687136	0.0859375	6	22.0	256.0	ENSCGRG00015026902;ENSCGRG00015028444;ENSCGRG00015021788;ENSCGRG00015007500;ENSCGRG00015024584;ENSCGRG00015013570;ENSCGRG00015013384;ENSCGRG00015024127;ENSCGRG00015001414;ENSCGRG00015021129;ENSCGRG00015024576;ENSCGRG00015001818;ENSCGRG00015023620;ENSCGRG00015027291;ENSCGRG00015016723;ENSCGRG00015022354;ENSCGRG00015023751;ENSCGRG00015024910;ENSCGRG00015003625;ENSCGRG00015019757;ENSCGRG00015027908;…	1.83734489209	0.223833161857
GO:0060759	BP	e	regulation of response to cytokine stimulus	13/1160	128/22835	0.0146052908603	0.598456029123	0.1015625	4	13.0	128.0	ENSCGRG00015026351;ENSCGRG00015004444;ENSCGRG00015023751;ENSCGRG00015026618;ENSCGRG00015006653;ENSCGRG00015004712;ENSCGRG00015007697;ENSCGRG00015019083;ENSCGRG00015008703;ENSCGRG00015010597;ENSCGRG00015001944;ENSCGRG00015023208;ENSCGRG00015024407	1.83548978975	0.222967753379
GO:0048771	BP	e	tissue remodeling	10/1160	89/22835	0.0147437583984	0.602150354552	0.112359550562	2	10.0	89.0	ENSCGRG00015025361;ENSCGRG00015014470;ENSCGRG00015006653;ENSCGRG00015000495;ENSCGRG00015019083;ENSCGRG00015010895;ENSCGRG00015016884;ENSCGRG00015014410;ENSCGRG00015014500;ENSCGRG00015001512	1.83139179439	0.220295053594
GO:0006333	BP	e	chromatin assembly or disassembly	8/1160	64/22835	0.0153714941056	0.624325665925	0.125	4	8.0	64.0	ENSCGRG00015007258;ENSCGRG00015000757;ENSCGRG00015002196;ENSCGRG00015024337;ENSCGRG00015010252;ENSCGRG00015024349;ENSCGRG00015016064;ENSCGRG00015013738	1.81328391713	0.204588810927
GO:0071222	BP	e	cellular response to lipopolysaccharide	17/1160	181/22835	0.0154228995969	0.625264158888	0.0939226519337	6	17.0	181.0	ENSCGRG00015017852;ENSCGRG00015019802;ENSCGRG00015015027;ENSCGRG00015022110;ENSCGRG00015013500;ENSCGRG00015023751;ENSCGRG00015018720;ENSCGRG00015015724;ENSCGRG00015023620;ENSCGRG00015023889;ENSCGRG00015019083;ENSCGRG00015020464;ENSCGRG00015001941;ENSCGRG00015010553;ENSCGRG00015001944;ENSCGRG00015010571;ENSCGRG00015009575	1.81183396866	0.20393646504
GO:0071396	BP	e	cellular response to lipid	37/1160	485/22835	0.0155402129137	0.628720174312	0.0762886597938	5	37.0	485.0	ENSCGRG00015017852;ENSCGRG00015019802;ENSCGRG00015013472;ENSCGRG00015013427;ENSCGRG00015015724;ENSCGRG00015013384;ENSCGRG00015023889;ENSCGRG00015001941;ENSCGRG00015010553;ENSCGRG00015011782;ENSCGRG00015001944;ENSCGRG00015010571;ENSCGRG00015022110;ENSCGRG00015013587;ENSCGRG00015021473;ENSCGRG00015002786;ENSCGRG00015020464;ENSCGRG00015020016;ENSCGRG00015013500;ENSCGRG00015012637;ENSCGRG00015018391;…	1.8085430353	0.201542603827
GO:0045935	BP	e	positive regulation of nucleobase-containing compound metabolic process	118/1160	1876/22835	0.015608197442	0.628720174312	0.0628997867804	6	118.0	1876.0	ENSCGRG00015005619;ENSCGRG00015013472;ENSCGRG00015021788;ENSCGRG00015025689;ENSCGRG00015007342;ENSCGRG00015007138;ENSCGRG00015028049;ENSCGRG00015026481;ENSCGRG00015016635;ENSCGRG00015017521;ENSCGRG00015000771;ENSCGRG00015020012;ENSCGRG00015024862;ENSCGRG00015018673;ENSCGRG00015012890;ENSCGRG00015010252;ENSCGRG00015021473;ENSCGRG00015011893;ENSCGRG00015016067;ENSCGRG00015013545;ENSCGRG00015014554;…	1.8066472498	0.201542603827
GO:0051254	BP	e	positive regulation of RNA metabolic process	108/1160	1697/22835	0.015643287018	0.628720174312	0.0636417206836	7	108.0	1697.0	ENSCGRG00015013472;ENSCGRG00015025689;ENSCGRG00015007342;ENSCGRG00015007138;ENSCGRG00015026481;ENSCGRG00015016635;ENSCGRG00015017521;ENSCGRG00015000771;ENSCGRG00015020012;ENSCGRG00015024862;ENSCGRG00015018673;ENSCGRG00015012890;ENSCGRG00015010252;ENSCGRG00015021473;ENSCGRG00015010072;ENSCGRG00015016067;ENSCGRG00015013545;ENSCGRG00015014554;ENSCGRG00015007331;ENSCGRG00015017623;ENSCGRG00015028130;…	1.80567198633	0.201542603827
GO:0009889	BP	e	regulation of biosynthetic process	244/1160	4181/22835	0.0156452564424	0.628720174312	0.0583592442	4	244.0	4181.0	ENSCGRG00015005619;ENSCGRG00015028444;ENSCGRG00015003126;ENSCGRG00015013472;ENSCGRG00015021788;ENSCGRG00015018040;ENSCGRG00015025689;ENSCGRG00015024349;ENSCGRG00015004426;ENSCGRG00015007138;ENSCGRG00015026481;ENSCGRG00015000541;ENSCGRG00015016635;ENSCGRG00015022437;ENSCGRG00015024576;ENSCGRG00015017521;ENSCGRG00015025685;ENSCGRG00015008347;ENSCGRG00015000771;ENSCGRG00015020930;ENSCGRG00015004463;…	1.80561731391	0.201542603827
GO:0006807	BP	e	nitrogen compound metabolic process	414/1160	7404/22835	0.0157393573123	0.628720174312	0.0559157212318	2	414.0	7404.0	ENSCGRG00015022608;ENSCGRG00015002983;ENSCGRG00015020497;ENSCGRG00015028049;ENSCGRG00015013587;ENSCGRG00015006052;ENSCGRG00015009057;ENSCGRG00015018774;ENSCGRG00015024862;ENSCGRG00015028639;ENSCGRG00015022940;ENSCGRG00015011897;ENSCGRG00015017629;ENSCGRG00015015305;ENSCGRG00015009673;ENSCGRG00015028222;ENSCGRG00015018918;ENSCGRG00015007331;ENSCGRG00015007237;ENSCGRG00015013945;ENSCGRG00015017623;…	1.80301300523	0.201542603827
GO:1900247	BP	e	regulation of cytoplasmic translational elongation	3/1160	11/22835	0.0158722267237	0.628720174312	0.272727272727	9	3.0	11.0	ENSCGRG00015004593;ENSCGRG00015027166;ENSCGRG00015000541	1.79936214155	0.201542603827
GO:0021604	BP	e	cranial nerve structural organization	3/1160	11/22835	0.0158722267237	0.628720174312	0.272727272727	3	3.0	11.0	ENSCGRG00015016020;ENSCGRG00015020012;ENSCGRG00015012314	1.79936214155	0.201542603827
GO:0043618	BP	e	regulation of transcription from RNA polymerase II promoter in response to stress	9/1160	77/22835	0.015878065502	0.628720174312	0.116883116883	11	9.0	77.0	ENSCGRG00015002357;ENSCGRG00015028444;ENSCGRG00015018720;ENSCGRG00015010072;ENSCGRG00015018683;ENSCGRG00015008241;ENSCGRG00015000348;ENSCGRG00015028401;ENSCGRG00015016884	1.79920241079	0.201542603827
GO:0010594	BP	e	regulation of endothelial cell migration	15/1160	156/22835	0.015983263666	0.631753507512	0.0961538461538	8	15.0	156.0	ENSCGRG00015020016;ENSCGRG00015004233;ENSCGRG00015020037;ENSCGRG00015018193;ENSCGRG00015028361;ENSCGRG00015027312;ENSCGRG00015018683;ENSCGRG00015001392;ENSCGRG00015016067;ENSCGRG00015002379;ENSCGRG00015001303;ENSCGRG00015025886;ENSCGRG00015013099;ENSCGRG00015000378;ENSCGRG00015003126	1.7963345362	0.199452338187
GO:0032271	BP	e	regulation of protein polymerization	21/1160	239/22835	0.0163125227387	0.643574644712	0.0878661087866	6	21.0	239.0	ENSCGRG00015011076;ENSCGRG00015014470;ENSCGRG00015028444;ENSCGRG00015001303;ENSCGRG00015025895;ENSCGRG00015023751;ENSCGRG00015021905;ENSCGRG00015007500;ENSCGRG00015024584;ENSCGRG00015016342;ENSCGRG00015015215;ENSCGRG00015013570;ENSCGRG00015014717;ENSCGRG00015005203;ENSCGRG00015027291;ENSCGRG00015024910;ENSCGRG00015016723;ENSCGRG00015000713;ENSCGRG00015027908;ENSCGRG00015001414;ENSCGRG00015001818	1.78747886994	0.191401074391
GO:0010634	BP	e	positive regulation of epithelial cell migration	14/1160	137/22835	0.016459719512	0.643574644712	0.102189781022	8	14.0	137.0	ENSCGRG00015027312;ENSCGRG00015024576;ENSCGRG00015004233;ENSCGRG00015020037;ENSCGRG00015018193;ENSCGRG00015028361;ENSCGRG00015007318;ENSCGRG00015018683;ENSCGRG00015016067;ENSCGRG00015028350;ENSCGRG00015025886;ENSCGRG00015013099;ENSCGRG00015000378;ENSCGRG00015003126	1.78357756982	0.191401074391
GO:1900027	BP	e	regulation of ruffle assembly	5/1160	30/22835	0.016572790129	0.643574644712	0.166666666667	8	5.0	30.0	ENSCGRG00015027756;ENSCGRG00015007500;ENSCGRG00015024910;ENSCGRG00015013570;ENSCGRG00015018838	1.78060436933	0.191401074391
GO:0044275	BP	e	cellular carbohydrate catabolic process	5/1160	30/22835	0.016572790129	0.643574644712	0.166666666667	5	5.0	30.0	ENSCGRG00015013236;ENSCGRG00015011378;ENSCGRG00015007907;ENSCGRG00015011484;ENSCGRG00015019313	1.78060436933	0.191401074391
GO:0045910	BP	e	negative regulation of DNA recombination	6/1160	41/22835	0.0166364256511	0.643574644712	0.146341463415	8	6.0	41.0	ENSCGRG00015007258;ENSCGRG00015002196;ENSCGRG00015013597;ENSCGRG00015016119;ENSCGRG00015010252;ENSCGRG00015017346	1.77893997653	0.191401074391
GO:0017004	BP	e	cytochrome complex assembly	6/1160	41/22835	0.0166364256511	0.643574644712	0.146341463415	6	6.0	41.0	ENSCGRG00015023980;ENSCGRG00015001973;ENSCGRG00015010946;ENSCGRG00015012288;ENSCGRG00015013716;ENSCGRG00015018616	1.77893997653	0.191401074391
GO:1902533	BP	e	positive regulation of intracellular signal transduction	66/1160	972/22835	0.0166507745257	0.643574644712	0.0679012345679	7	66.0	972.0	ENSCGRG00015017852;ENSCGRG00015016614;ENSCGRG00015004444;ENSCGRG00015007119;ENSCGRG00015008841;ENSCGRG00015002557;ENSCGRG00015028350;ENSCGRG00015011985;ENSCGRG00015010578;ENSCGRG00015024663;ENSCGRG00015027556;ENSCGRG00015025371;ENSCGRG00015013621;ENSCGRG00015020801;ENSCGRG00015001944;ENSCGRG00015021788;ENSCGRG00015013649;ENSCGRG00015026481;ENSCGRG00015025886;ENSCGRG00015001512;ENSCGRG00015004851;…	1.77856556009	0.191401074391
GO:0048266	BP	e	behavioral response to pain	4/1160	20/22835	0.0167192507837	0.643574644712	0.2	2	4.0	20.0	ENSCGRG00015025886;ENSCGRG00015009575;ENSCGRG00015003126;ENSCGRG00015014554	1.77678318789	0.191401074391
GO:0035728	BP	e	response to hepatocyte growth factor	4/1160	20/22835	0.0167192507837	0.643574644712	0.2	5	4.0	20.0	ENSCGRG00015019083;ENSCGRG00015015724;ENSCGRG00015013621;ENSCGRG00015018193	1.77678318789	0.191401074391
GO:2001021	BP	e	negative regulation of response to DNA damage stimulus	9/1160	78/22835	0.0171666739544	0.658851202911	0.115384615385	7	9.0	78.0	ENSCGRG00015004889;ENSCGRG00015013951;ENSCGRG00015003605;ENSCGRG00015014040;ENSCGRG00015016119;ENSCGRG00015028258;ENSCGRG00015017346;ENSCGRG00015013597;ENSCGRG00015018673	1.76531384131	0.181212656804
GO:0016054	BP	e	organic acid catabolic process	19/1160	213/22835	0.0172160798317	0.658851202911	0.0892018779343	4	19.0	213.0	ENSCGRG00015016953;ENSCGRG00015012924;ENSCGRG00015011782;ENSCGRG00015024117;ENSCGRG00015019313;ENSCGRG00015021881;ENSCGRG00015005305;ENSCGRG00015016200;ENSCGRG00015020437;ENSCGRG00015018391;ENSCGRG00015021977;ENSCGRG00015011584;ENSCGRG00015028741;ENSCGRG00015028643;ENSCGRG00015022125;ENSCGRG00015001137;ENSCGRG00015024237;ENSCGRG00015016511;ENSCGRG00015023983	1.76406573217	0.181212656804
GO:0046395	BP	e	carboxylic acid catabolic process	19/1160	213/22835	0.0172160798317	0.658851202911	0.0892018779343	6	19.0	213.0	ENSCGRG00015016953;ENSCGRG00015012924;ENSCGRG00015011782;ENSCGRG00015024117;ENSCGRG00015019313;ENSCGRG00015021881;ENSCGRG00015005305;ENSCGRG00015016200;ENSCGRG00015020437;ENSCGRG00015018391;ENSCGRG00015021977;ENSCGRG00015011584;ENSCGRG00015028741;ENSCGRG00015028643;ENSCGRG00015022125;ENSCGRG00015001137;ENSCGRG00015024237;ENSCGRG00015016511;ENSCGRG00015023983	1.76406573217	0.181212656804
GO:0051053	BP	e	negative regulation of DNA metabolic process	12/1160	116/22835	0.0172353924093	0.658851202911	0.103448275862	7	12.0	116.0	ENSCGRG00015007258;ENSCGRG00015013951;ENSCGRG00015002196;ENSCGRG00015014040;ENSCGRG00015024576;ENSCGRG00015016119;ENSCGRG00015010252;ENSCGRG00015013384;ENSCGRG00015017346;ENSCGRG00015019832;ENSCGRG00015013597;ENSCGRG00015021874	1.76357882428	0.181212656804
GO:0043281	BP	e	regulation of cysteine-type endopeptidase activity involved in apoptotic process	19/1160	216/22835	0.018521564582	0.70315115024	0.087962962963	10	19.0	216.0	ENSCGRG00015019083;ENSCGRG00015018279;ENSCGRG00015028444;ENSCGRG00015024576;ENSCGRG00015004881;ENSCGRG00015003126;ENSCGRG00015009468;ENSCGRG00015006653;ENSCGRG00015024584;ENSCGRG00015028581;ENSCGRG00015007318;ENSCGRG00015017387;ENSCGRG00015023751;ENSCGRG00015001944;ENSCGRG00015003428;ENSCGRG00015018673;ENSCGRG00015020228;ENSCGRG00015024407;ENSCGRG00015004444	1.73232232972	0.152951308466
GO:1902041	BP	e	regulation of extrinsic apoptotic signaling pathway via death domain receptors	6/1160	42/22835	0.0185992253228	0.704888307904	0.142857142857	9	6.0	42.0	ENSCGRG00015003605;ENSCGRG00015003126;ENSCGRG00015020464;ENSCGRG00015006653;ENSCGRG00015018683;ENSCGRG00015024910	1.73050514423	0.151879693085
GO:0051085	BP	e	chaperone cofactor-dependent protein refolding	5/1160	31/22835	0.0189551615322	0.713804493441	0.161290322581	5	5.0	31.0	ENSCGRG00015028444;ENSCGRG00015012890;ENSCGRG00015003428;ENSCGRG00015028332;ENSCGRG00015027777	1.72227251025	0.146420722463
GO:0009628	BP	e	response to abiotic stimulus	80/1160	1222/22835	0.0190060520687	0.713804493441	0.0654664484452	2	80.0	1222.0	ENSCGRG00015028444;ENSCGRG00015028566;ENSCGRG00015025975;ENSCGRG00015006631;ENSCGRG00015015724;ENSCGRG00015028581;ENSCGRG00015020844;ENSCGRG00015000960;ENSCGRG00015023889;ENSCGRG00015007324;ENSCGRG00015001941;ENSCGRG00015025371;ENSCGRG00015013621;ENSCGRG00015002499;ENSCGRG00015001944;ENSCGRG00015023173;ENSCGRG00015022110;ENSCGRG00015014500;ENSCGRG00015002357;ENSCGRG00015023747;ENSCGRG00015025546;…	1.72110808528	0.146420722463
GO:0051384	BP	e	response to glucocorticoid	19/1160	217/22835	0.0190144971362	0.713804493441	0.0875576036866	7	19.0	217.0	ENSCGRG00015002681;ENSCGRG00015019083;ENSCGRG00015013472;ENSCGRG00015024117;ENSCGRG00015008130;ENSCGRG00015023697;ENSCGRG00015018391;ENSCGRG00015004712;ENSCGRG00015005305;ENSCGRG00015020844;ENSCGRG00015023889;ENSCGRG00015007040;ENSCGRG00015004326;ENSCGRG00015000262;ENSCGRG00015022614;ENSCGRG00015020016;ENSCGRG00015007331;ENSCGRG00015010571;ENSCGRG00015001406	1.7209151556	0.146420722463
GO:0048545	BP	e	response to steroid hormone	26/1160	316/22835	0.0190535461408	0.713804493441	0.0822784810127	5	26.0	316.0	ENSCGRG00015002681;ENSCGRG00015013472;ENSCGRG00015005305;ENSCGRG00015023889;ENSCGRG00015004712;ENSCGRG00015010571;ENSCGRG00015026481;ENSCGRG00015008130;ENSCGRG00015012637;ENSCGRG00015002786;ENSCGRG00015020016;ENSCGRG00015022614;ENSCGRG00015024117;ENSCGRG00015018391;ENSCGRG00015007040;ENSCGRG00015000262;ENSCGRG00015007331;ENSCGRG00015001406;ENSCGRG00015020844;ENSCGRG00015023697;ENSCGRG00015007943;…	1.72002418397	0.146420722463
GO:0060491	BP	e	regulation of cell projection assembly	17/1160	189/22835	0.0194379547601	0.723845860612	0.0899470899471	6	17.0	189.0	ENSCGRG00015022614;ENSCGRG00015025975;ENSCGRG00015005203;ENSCGRG00015016591;ENSCGRG00015007500;ENSCGRG00015027849;ENSCGRG00015027756;ENSCGRG00015019842;ENSCGRG00015013570;ENSCGRG00015004188;ENSCGRG00015016212;ENSCGRG00015010597;ENSCGRG00015024910;ENSCGRG00015016723;ENSCGRG00015018838;ENSCGRG00015001818;ENSCGRG00015024576	1.71134943299	0.140353904815
GO:0006369	BP	e	termination of RNA polymerase II transcription	4/1160	21/22835	0.0198413099798	0.729932633439	0.190476190476	9	4.0	21.0	ENSCGRG00015014853;ENSCGRG00015001539;ENSCGRG00015010607;ENSCGRG00015009686	1.70242965788	0.136717219709
GO:0006509	BP	e	membrane protein ectodomain proteolysis	4/1160	21/22835	0.0198413099798	0.729932633439	0.190476190476	7	4.0	21.0	ENSCGRG00015025975;ENSCGRG00015023306;ENSCGRG00015016092;ENSCGRG00015010047	1.70242965788	0.136717219709
GO:0007266	BP	e	Rho protein signal transduction	8/1160	67/22835	0.0198478931616	0.729932633439	0.119402985075	8	8.0	67.0	ENSCGRG00015010099;ENSCGRG00015001818;ENSCGRG00015000378;ENSCGRG00015002499;ENSCGRG00015016723;ENSCGRG00015027579;ENSCGRG00015001414;ENSCGRG00015028553	1.70228558648	0.136717219709
GO:1901880	BP	e	negative regulation of protein depolymerization	8/1160	67/22835	0.0198478931616	0.729932633439	0.119402985075	7	8.0	67.0	ENSCGRG00015005203;ENSCGRG00015016342;ENSCGRG00015010367;ENSCGRG00015014717;ENSCGRG00015008293;ENSCGRG00015027291;ENSCGRG00015013649;ENSCGRG00015026425	1.70228558648	0.136717219709
GO:0006919	BP	e	activation of cysteine-type endopeptidase activity involved in apoptotic process	9/1160	80/22835	0.0199700659307	0.731738982982	0.1125	13	9.0	80.0	ENSCGRG00015004444;ENSCGRG00015023751;ENSCGRG00015009468;ENSCGRG00015024584;ENSCGRG00015028581;ENSCGRG00015007318;ENSCGRG00015004881;ENSCGRG00015001944;ENSCGRG00015024407	1.69962050131	0.135643807556
GO:0030279	BP	e	negative regulation of ossification	9/1160	80/22835	0.0199700659307	0.731738982982	0.1125	5	9.0	80.0	ENSCGRG00015028319;ENSCGRG00015004404;ENSCGRG00015019566;ENSCGRG00015013951;ENSCGRG00015013384;ENSCGRG00015020037;ENSCGRG00015016884;ENSCGRG00015014410;ENSCGRG00015023208	1.69962050131	0.135643807556
GO:0031274	BP	e	positive regulation of pseudopodium assembly	3/1160	12/22835	0.0203758958494	0.735629769269	0.25	9	3.0	12.0	ENSCGRG00015016723;ENSCGRG00015010597;ENSCGRG00015001818	1.69088328792	0.133340704165
GO:0044247	BP	e	cellular polysaccharide catabolic process	3/1160	12/22835	0.0203758958494	0.735629769269	0.25	6	3.0	12.0	ENSCGRG00015007907;ENSCGRG00015011484;ENSCGRG00015013236	1.69088328792	0.133340704165
GO:0000076	BP	e	DNA replication checkpoint	3/1160	12/22835	0.0203758958494	0.735629769269	0.25	8	3.0	12.0	ENSCGRG00015021129;ENSCGRG00015028102;ENSCGRG00015010878	1.69088328792	0.133340704165
GO:0018202	BP	e	peptidyl-histidine modification	3/1160	12/22835	0.0203758958494	0.735629769269	0.25	8	3.0	12.0	ENSCGRG00015004593;ENSCGRG00015027166;ENSCGRG00015000541	1.69088328792	0.133340704165
GO:0016584	BP	e	nucleosome positioning	3/1160	12/22835	0.0203758958494	0.735629769269	0.25	6	3.0	12.0	ENSCGRG00015010252;ENSCGRG00015007258;ENSCGRG00015002196	1.69088328792	0.133340704165
GO:0001889	BP	e	liver development	16/1160	171/22835	0.0205762577985	0.739239700909	0.093567251462	5	16.0	171.0	ENSCGRG00015027494;ENSCGRG00015014554;ENSCGRG00015021473;ENSCGRG00015020844;ENSCGRG00015008413;ENSCGRG00015003954;ENSCGRG00015011782;ENSCGRG00015018683;ENSCGRG00015000262;ENSCGRG00015011812;ENSCGRG00015018720;ENSCGRG00015012744;ENSCGRG00015016337;ENSCGRG00015027817;ENSCGRG00015016537;ENSCGRG00015028130	1.68663360748	0.131214717352
GO:0010951	BP	e	negative regulation of endopeptidase activity	16/1160	171/22835	0.0205762577985	0.739239700909	0.093567251462	10	16.0	171.0	ENSCGRG00015018279;ENSCGRG00015028444;ENSCGRG00015024576;ENSCGRG00015020228;ENSCGRG00015003126;ENSCGRG00015006653;ENSCGRG00015003499;ENSCGRG00015018144;ENSCGRG00015019083;ENSCGRG00015020016;ENSCGRG00015028350;ENSCGRG00015023173;ENSCGRG00015003514;ENSCGRG00015018673;ENSCGRG00015003428;ENSCGRG00015003445	1.68663360748	0.131214717352
GO:0006950	BP	e	response to stress	180/1160	3023/22835	0.0207174224711	0.741136533012	0.0595434998346	2	180.0	3023.0	ENSCGRG00015028444;ENSCGRG00015025685;ENSCGRG00015015724;ENSCGRG00015023889;ENSCGRG00015018683;ENSCGRG00015010553;ENSCGRG00015023173;ENSCGRG00015003514;ENSCGRG00015026481;ENSCGRG00015017220;ENSCGRG00015004851;ENSCGRG00015023185;ENSCGRG00015023747;ENSCGRG00015024909;ENSCGRG00015003445;ENSCGRG00015006052;ENSCGRG00015020930;ENSCGRG00015004233;ENSCGRG00015018774;ENSCGRG00015005049;ENSCGRG00015023045;…	1.6836642777	0.130101778429
GO:0030834	BP	e	regulation of actin filament depolymerization	7/1160	55/22835	0.0207296844264	0.741136533012	0.127272727273	10	7.0	55.0	ENSCGRG00015005203;ENSCGRG00015007500;ENSCGRG00015016342;ENSCGRG00015014717;ENSCGRG00015008293;ENSCGRG00015010597;ENSCGRG00015027291	1.68340730924	0.130101778429
GO:0002821	BP	e	positive regulation of adaptive immune response	11/1160	104/22835	0.0209184051795	0.746675545138	0.105769230769	6	11.0	104.0	ENSCGRG00015025975;ENSCGRG00015028444;ENSCGRG00015004326;ENSCGRG00015021788;ENSCGRG00015002734;ENSCGRG00015023751;ENSCGRG00015018737;ENSCGRG00015007697;ENSCGRG00015019083;ENSCGRG00015023185;ENSCGRG00015028049	1.67947142918	0.126868072303
GO:0032675	BP	e	regulation of interleukin-6 production	14/1160	146/22835	0.0210351982247	0.749233946269	0.0958904109589	5	14.0	146.0	ENSCGRG00015021957;ENSCGRG00015013951;ENSCGRG00015020464;ENSCGRG00015014539;ENSCGRG00015023751;ENSCGRG00015023185;ENSCGRG00015015844;ENSCGRG00015004044;ENSCGRG00015004326;ENSCGRG00015025975;ENSCGRG00015010597;ENSCGRG00015018720;ENSCGRG00015009575;ENSCGRG00015004083	1.67705339106	0.12538255385
GO:0045861	BP	e	negative regulation of proteolysis	24/1160	291/22835	0.0210578991008	0.749233946269	0.0824742268041	8	24.0	291.0	ENSCGRG00015028444;ENSCGRG00015028350;ENSCGRG00015023173;ENSCGRG00015003514;ENSCGRG00015023208;ENSCGRG00015000453;ENSCGRG00015009158;ENSCGRG00015003445;ENSCGRG00015027494;ENSCGRG00015002786;ENSCGRG00015020016;ENSCGRG00015018673;ENSCGRG00015028543;ENSCGRG00015020228;ENSCGRG00015010072;ENSCGRG00015003428;ENSCGRG00015024576;ENSCGRG00015018279;ENSCGRG00015003126;ENSCGRG00015006653;ENSCGRG00015018144;…	1.67658495957	0.12538255385
GO:0031348	BP	e	negative regulation of defense response	18/1160	199/22835	0.0211071038856	0.749777267449	0.0904522613065	6	18.0	199.0	ENSCGRG00015016635;ENSCGRG00015017852;ENSCGRG00015023747;ENSCGRG00015005594;ENSCGRG00015003445;ENSCGRG00015020464;ENSCGRG00015008703;ENSCGRG00015024407;ENSCGRG00015023751;ENSCGRG00015008878;ENSCGRG00015015027;ENSCGRG00015004044;ENSCGRG00015024980;ENSCGRG00015024663;ENSCGRG00015020016;ENSCGRG00015004712;ENSCGRG00015023185;ENSCGRG00015009158	1.67557135233	0.125067731121
GO:0030500	BP	e	regulation of bone mineralization	9/1160	81/22835	0.0214892794216	0.752274916881	0.111111111111	6	9.0	81.0	ENSCGRG00015025975;ENSCGRG00015013951;ENSCGRG00015021473;ENSCGRG00015004673;ENSCGRG00015021620;ENSCGRG00015001210;ENSCGRG00015010786;ENSCGRG00015004404;ENSCGRG00015023208	1.66777814702	0.12362341863
GO:0043154	BP	e	negative regulation of cysteine-type endopeptidase activity involved in apoptotic process	9/1160	81/22835	0.0214892794216	0.752274916881	0.111111111111	12	9.0	81.0	ENSCGRG00015018279;ENSCGRG00015028444;ENSCGRG00015024576;ENSCGRG00015020228;ENSCGRG00015006653;ENSCGRG00015019083;ENSCGRG00015003428;ENSCGRG00015018673;ENSCGRG00015003126	1.66777814702	0.12362341863
GO:0140253	BP	e	cell-cell fusion	5/1160	32/22835	0.02155193584	0.752274916881	0.15625	2	5.0	32.0	ENSCGRG00015013088;ENSCGRG00015009575;ENSCGRG00015025689;ENSCGRG00015008259;ENSCGRG00015001944	1.66651371451	0.12362341863
GO:0002456	BP	e	T cell mediated immunity	5/1160	32/22835	0.02155193584	0.752274916881	0.15625	5	5.0	32.0	ENSCGRG00015007318;ENSCGRG00015002734;ENSCGRG00015001017;ENSCGRG00015028182;ENSCGRG00015003445	1.66651371451	0.12362341863
GO:0045738	BP	e	negative regulation of DNA repair	5/1160	32/22835	0.02155193584	0.752274916881	0.15625	8	5.0	32.0	ENSCGRG00015014040;ENSCGRG00015013951;ENSCGRG00015017346;ENSCGRG00015013597;ENSCGRG00015016119	1.66651371451	0.12362341863
GO:0006536	BP	e	glutamate metabolic process	5/1160	32/22835	0.02155193584	0.752274916881	0.15625	9	5.0	32.0	ENSCGRG00015024237;ENSCGRG00015024117;ENSCGRG00015017152;ENSCGRG00015020218;ENSCGRG00015022125	1.66651371451	0.12362341863
GO:0006376	BP	e	mRNA splice site selection	5/1160	32/22835	0.02155193584	0.752274916881	0.15625	7	5.0	32.0	ENSCGRG00015006119;ENSCGRG00015006653;ENSCGRG00015013298;ENSCGRG00015019194;ENSCGRG00015010047	1.66651371451	0.12362341863
GO:0000768	BP	e	syncytium formation by plasma membrane fusion	5/1160	32/22835	0.02155193584	0.752274916881	0.15625	4	5.0	32.0	ENSCGRG00015013088;ENSCGRG00015009575;ENSCGRG00015025689;ENSCGRG00015008259;ENSCGRG00015001944	1.66651371451	0.12362341863
GO:0006732	BP	e	coenzyme metabolic process	20/1160	230/22835	0.0217569406005	0.757203745366	0.0869565217391	4	20.0	230.0	ENSCGRG00015022614;ENSCGRG00015024293;ENSCGRG00015024980;ENSCGRG00015013695;ENSCGRG00015000262;ENSCGRG00015020744;ENSCGRG00015013395;ENSCGRG00015016200;ENSCGRG00015007781;ENSCGRG00015014529;ENSCGRG00015013427;ENSCGRG00015004729;ENSCGRG00015011584;ENSCGRG00015004983;ENSCGRG00015023282;ENSCGRG00015027817;ENSCGRG00015019662;ENSCGRG00015026311;ENSCGRG00015025489;ENSCGRG00015016391	1.66240217394	0.120787246547
GO:0006397	BP	e	mRNA processing	34/1160	449/22835	0.0218213224527	0.757203745366	0.075723830735	8	34.0	449.0	ENSCGRG00015028311;ENSCGRG00015001967;ENSCGRG00015020653;ENSCGRG00015001539;ENSCGRG00015006450;ENSCGRG00015013298;ENSCGRG00015000829;ENSCGRG00015028810;ENSCGRG00015026209;ENSCGRG00015019194;ENSCGRG00015014853;ENSCGRG00015005129;ENSCGRG00015028296;ENSCGRG00015013500;ENSCGRG00015015555;ENSCGRG00015023500;ENSCGRG00015010246;ENSCGRG00015006119;ENSCGRG00015012546;ENSCGRG00015023607;ENSCGRG00015005648;…	1.6611189331	0.120787246547
GO:0019221	BP	e	cytokine-mediated signaling pathway	24/1160	295/22835	0.0223870587295	0.757203745366	0.0813559322034	6	24.0	295.0	ENSCGRG00015010553;ENSCGRG00015004712;ENSCGRG00015010571;ENSCGRG00015013649;ENSCGRG00015000259;ENSCGRG00015002357;ENSCGRG00015018426;ENSCGRG00015008241;ENSCGRG00015001272;ENSCGRG00015007697;ENSCGRG00015004044;ENSCGRG00015023185;ENSCGRG00015000348;ENSCGRG00015013587;ENSCGRG00015027435;ENSCGRG00015003605;ENSCGRG00015026351;ENSCGRG00015024446;ENSCGRG00015023751;ENSCGRG00015012941;ENSCGRG00015018623;…	1.65000296142	0.120787246547
GO:0044089	BP	e	positive regulation of cellular component biogenesis	40/1160	546/22835	0.0225610710139	0.757203745366	0.0732600732601	4	40.0	546.0	ENSCGRG00015026902;ENSCGRG00015028444;ENSCGRG00015021788;ENSCGRG00015008841;ENSCGRG00015007500;ENSCGRG00015024584;ENSCGRG00015009835;ENSCGRG00015013384;ENSCGRG00015004637;ENSCGRG00015024127;ENSCGRG00015011392;ENSCGRG00015015219;ENSCGRG00015001414;ENSCGRG00015021129;ENSCGRG00015007147;ENSCGRG00015023763;ENSCGRG00015001818;ENSCGRG00015020542;ENSCGRG00015010597;ENSCGRG00015020565;ENSCGRG00015025975;…	1.64664028747	0.120787246547
GO:0031326	BP	e	regulation of cellular biosynthetic process	238/1160	4101/22835	0.0227109125696	0.757203745366	0.058034625701	5	238.0	4101.0	ENSCGRG00015005619;ENSCGRG00015028444;ENSCGRG00015003126;ENSCGRG00015013472;ENSCGRG00015021788;ENSCGRG00015018040;ENSCGRG00015025689;ENSCGRG00015024349;ENSCGRG00015004426;ENSCGRG00015007138;ENSCGRG00015026481;ENSCGRG00015000541;ENSCGRG00015016635;ENSCGRG00015022437;ENSCGRG00015024576;ENSCGRG00015017521;ENSCGRG00015025685;ENSCGRG00015008347;ENSCGRG00015000771;ENSCGRG00015020930;ENSCGRG00015004463;…	1.64376541461	0.120787246547
GO:0043405	BP	e	regulation of MAP kinase activity	24/1160	296/22835	0.0227800622848	0.757203745366	0.0810810810811	11	24.0	296.0	ENSCGRG00015017852;ENSCGRG00015024127;ENSCGRG00015004444;ENSCGRG00015018040;ENSCGRG00015002557;ENSCGRG00015019613;ENSCGRG00015007237;ENSCGRG00015025371;ENSCGRG00015026361;ENSCGRG00015026795;ENSCGRG00015028428;ENSCGRG00015025975;ENSCGRG00015004240;ENSCGRG00015007697;ENSCGRG00015025361;ENSCGRG00015005808;ENSCGRG00015006245;ENSCGRG00015000509;ENSCGRG00015026351;ENSCGRG00015003126;ENSCGRG00015024407;…	1.64244509282	0.120787246547
GO:0051283	BP	e	negative regulation of sequestering of calcium ion	6/1160	44/22835	0.0229868319157	0.757203745366	0.136363636364	5	6.0	44.0	ENSCGRG00015025975;ENSCGRG00015010838;ENSCGRG00015009468;ENSCGRG00015006653;ENSCGRG00015000416;ENSCGRG00015028401	1.63852087981	0.120787246547
GO:0051209	BP	e	release of sequestered calcium ion into cytosol	6/1160	44/22835	0.0229868319157	0.757203745366	0.136363636364	14	6.0	44.0	ENSCGRG00015025975;ENSCGRG00015010838;ENSCGRG00015009468;ENSCGRG00015006653;ENSCGRG00015000416;ENSCGRG00015028401	1.63852087981	0.120787246547
GO:0050704	BP	e	regulation of interleukin-1 secretion	6/1160	44/22835	0.0229868319157	0.757203745366	0.136363636364	9	6.0	44.0	ENSCGRG00015025975;ENSCGRG00015023751;ENSCGRG00015020464;ENSCGRG00015017596;ENSCGRG00015001944;ENSCGRG00015003514	1.63852087981	0.120787246547
GO:0035426	BP	e	extracellular matrix-cell signaling	2/1160	5/22835	0.0232671644523	0.757203745366	0.4	3	2.0	5.0	ENSCGRG00015020382;ENSCGRG00015003371	1.63325654055	0.120787246547
GO:0060666	BP	e	dichotomous subdivision of terminal units involved in salivary gland branching	2/1160	5/22835	0.0232671644523	0.757203745366	0.4	6	2.0	5.0	ENSCGRG00015016020;ENSCGRG00015010895	1.63325654055	0.120787246547
GO:1905314	BP	e	semi-lunar valve development	2/1160	5/22835	0.0232671644523	0.757203745366	0.4	4	2.0	5.0	ENSCGRG00015004044;ENSCGRG00015016884	1.63325654055	0.120787246547
GO:0050717	BP	e	positive regulation of interleukin-1 alpha secretion	2/1160	5/22835	0.0232671644523	0.757203745366	0.4	11	2.0	5.0	ENSCGRG00015025975;ENSCGRG00015001944	1.63325654055	0.120787246547
GO:0070100	BP	e	negative regulation of chemokine-mediated signaling pathway	2/1160	5/22835	0.0232671644523	0.757203745366	0.4	8	2.0	5.0	ENSCGRG00015026351;ENSCGRG00015004444	1.63325654055	0.120787246547
GO:0034316	BP	e	negative regulation of Arp2/3 complex-mediated actin nucleation	2/1160	5/22835	0.0232671644523	0.757203745366	0.4	13	2.0	5.0	ENSCGRG00015024584;ENSCGRG00015015215	1.63325654055	0.120787246547
GO:0003176	BP	e	aortic valve development	2/1160	5/22835	0.0232671644523	0.757203745366	0.4	5	2.0	5.0	ENSCGRG00015004044;ENSCGRG00015016884	1.63325654055	0.120787246547
GO:0046469	BP	e	platelet activating factor metabolic process	2/1160	5/22835	0.0232671644523	0.757203745366	0.4	7	2.0	5.0	ENSCGRG00015014302;ENSCGRG00015006052	1.63325654055	0.120787246547
GO:0060708	BP	e	spongiotrophoblast differentiation	2/1160	5/22835	0.0232671644523	0.757203745366	0.4	5	2.0	5.0	ENSCGRG00015001512;ENSCGRG00015004712	1.63325654055	0.120787246547
GO:0002580	BP	e	regulation of antigen processing and presentation of peptide or polysaccharide antigen via MHC class II	2/1160	5/22835	0.0232671644523	0.757203745366	0.4	5	2.0	5.0	ENSCGRG00015003126;ENSCGRG00015023751	1.63325654055	0.120787246547
GO:2001286	BP	e	regulation of caveolin-mediated endocytosis	2/1160	5/22835	0.0232671644523	0.757203745366	0.4	7	2.0	5.0	ENSCGRG00015024576;ENSCGRG00015015189	1.63325654055	0.120787246547
GO:0006600	BP	e	creatine metabolic process	2/1160	5/22835	0.0232671644523	0.757203745366	0.4	7	2.0	5.0	ENSCGRG00015004983;ENSCGRG00015018504	1.63325654055	0.120787246547
GO:2000298	BP	e	regulation of Rho-dependent protein serine/threonine kinase activity	2/1160	5/22835	0.0232671644523	0.757203745366	0.4	11	2.0	5.0	ENSCGRG00015003538;ENSCGRG00015018741	1.63325654055	0.120787246547
GO:0090131	BP	e	mesenchyme migration	2/1160	5/22835	0.0232671644523	0.757203745366	0.4	3	2.0	5.0	ENSCGRG00015012295;ENSCGRG00015009684	1.63325654055	0.120787246547
GO:0046010	BP	e	positive regulation of circadian sleep/wake cycle, non-REM sleep	2/1160	5/22835	0.0232671644523	0.757203745366	0.4	7	2.0	5.0	ENSCGRG00015010212;ENSCGRG00015001944	1.63325654055	0.120787246547
GO:0010637	BP	e	negative regulation of mitochondrial fusion	2/1160	5/22835	0.0232671644523	0.757203745366	0.4	8	2.0	5.0	ENSCGRG00015024407;ENSCGRG00015003531	1.63325654055	0.120787246547
GO:0097368	BP	e	establishment of Sertoli cell barrier	2/1160	5/22835	0.0232671644523	0.757203745366	0.4	6	2.0	5.0	ENSCGRG00015024910;ENSCGRG00015006117	1.63325654055	0.120787246547
GO:0070126	BP	e	mitochondrial translational termination	2/1160	5/22835	0.0232671644523	0.757203745366	0.4	7	2.0	5.0	ENSCGRG00015010062;ENSCGRG00015014393	1.63325654055	0.120787246547
GO:0072498	BP	e	embryonic skeletal joint development	2/1160	5/22835	0.0232671644523	0.757203745366	0.4	6	2.0	5.0	ENSCGRG00015018279;ENSCGRG00015026401	1.63325654055	0.120787246547
GO:0031427	BP	e	response to methotrexate	2/1160	5/22835	0.0232671644523	0.757203745366	0.4	5	2.0	5.0	ENSCGRG00015013695;ENSCGRG00015023889	1.63325654055	0.120787246547
GO:2000370	BP	e	positive regulation of clathrin-dependent endocytosis	2/1160	5/22835	0.0232671644523	0.757203745366	0.4	9	2.0	5.0	ENSCGRG00015024584;ENSCGRG00015018741	1.63325654055	0.120787246547
GO:0061478	BP	e	response to platelet aggregation inhibitor	4/1160	22/22835	0.0232991495123	0.757203745366	0.181818181818	4	4.0	22.0	ENSCGRG00015013883;ENSCGRG00015018461;ENSCGRG00015000390;ENSCGRG00015013384	1.63265993171	0.120787246547
GO:0021772	BP	e	olfactory bulb development	4/1160	22/22835	0.0232991495123	0.757203745366	0.181818181818	3	4.0	22.0	ENSCGRG00015016020;ENSCGRG00015026401;ENSCGRG00015001392;ENSCGRG00015008466	1.63265993171	0.120787246547
GO:0048041	BP	e	focal adhesion assembly	4/1160	22/22835	0.0232991495123	0.757203745366	0.181818181818	7	4.0	22.0	ENSCGRG00015004240;ENSCGRG00015024576;ENSCGRG00015013731;ENSCGRG00015025685	1.63265993171	0.120787246547
GO:0007045	BP	e	cell-substrate adherens junction assembly	4/1160	22/22835	0.0232991495123	0.757203745366	0.181818181818	6	4.0	22.0	ENSCGRG00015004240;ENSCGRG00015024576;ENSCGRG00015013731;ENSCGRG00015025685	1.63265993171	0.120787246547
GO:0001934	BP	e	positive regulation of protein phosphorylation	64/1160	953/22835	0.0234420958677	0.759462035481	0.0671563483736	9	64.0	953.0	ENSCGRG00015024127;ENSCGRG00015004444;ENSCGRG00015013472;ENSCGRG00015021788;ENSCGRG00015004240;ENSCGRG00015002734;ENSCGRG00015002557;ENSCGRG00015004712;ENSCGRG00015011985;ENSCGRG00015024663;ENSCGRG00015025371;ENSCGRG00015028350;ENSCGRG00015005808;ENSCGRG00015013649;ENSCGRG00015001512;ENSCGRG00015004851;ENSCGRG00015002357;ENSCGRG00015025546;ENSCGRG00015028566;ENSCGRG00015004595;ENSCGRG00015020037;…	1.63000356232	0.119493931075
GO:0043410	BP	e	positive regulation of MAPK cascade	37/1160	503/22835	0.0234807701525	0.75960119549	0.0735586481113	10	37.0	503.0	ENSCGRG00015024127;ENSCGRG00015004444;ENSCGRG00015002557;ENSCGRG00015007237;ENSCGRG00015025371;ENSCGRG00015028350;ENSCGRG00015013649;ENSCGRG00015001512;ENSCGRG00015004851;ENSCGRG00015024576;ENSCGRG00015004595;ENSCGRG00015026361;ENSCGRG00015022186;ENSCGRG00015026795;ENSCGRG00015010597;ENSCGRG00015001272;ENSCGRG00015025975;ENSCGRG00015007147;ENSCGRG00015004240;ENSCGRG00015007697;ENSCGRG00015025361;…	1.62928766264	0.119414360425
GO:0051252	BP	e	regulation of RNA metabolic process	213/1160	3643/22835	0.023556547696	0.760938481497	0.058468295361	6	213.0	3643.0	ENSCGRG00015028444;ENSCGRG00015013472;ENSCGRG00015021788;ENSCGRG00015018040;ENSCGRG00015025689;ENSCGRG00015024349;ENSCGRG00015022074;ENSCGRG00015004426;ENSCGRG00015007138;ENSCGRG00015026481;ENSCGRG00015016635;ENSCGRG00015022437;ENSCGRG00015005897;ENSCGRG00015017521;ENSCGRG00015025685;ENSCGRG00015008347;ENSCGRG00015000771;ENSCGRG00015020930;ENSCGRG00015020012;ENSCGRG00015007342;ENSCGRG00015004186;…	1.62788835677	0.118650452594
GO:0001952	BP	e	regulation of cell-matrix adhesion	11/1160	107/22835	0.0238046562186	0.767830480512	0.102803738318	5	11.0	107.0	ENSCGRG00015005203;ENSCGRG00015003126;ENSCGRG00015021473;ENSCGRG00015020037;ENSCGRG00015015724;ENSCGRG00015027756;ENSCGRG00015018193;ENSCGRG00015011392;ENSCGRG00015021556;ENSCGRG00015013731;ENSCGRG00015004851	1.62333808613	0.114734651719
GO:0010811	BP	e	positive regulation of cell-substrate adhesion	13/1160	130/22835	0.0239971186288	0.772910110939	0.1	5	13.0	130.0	ENSCGRG00015011076;ENSCGRG00015006851;ENSCGRG00015005203;ENSCGRG00015007156;ENSCGRG00015012637;ENSCGRG00015021473;ENSCGRG00015020037;ENSCGRG00015018193;ENSCGRG00015011392;ENSCGRG00015022195;ENSCGRG00015002145;ENSCGRG00015018741;ENSCGRG00015014879	1.61984090157	0.111871011377
GO:0071704	BP	e	organic substance metabolic process	460/1160	8341/22835	0.0242308489041	0.778093883857	0.0551492626783	2	460.0	8341.0	ENSCGRG00015022608;ENSCGRG00015002983;ENSCGRG00015021788;ENSCGRG00015020497;ENSCGRG00015028049;ENSCGRG00015013587;ENSCGRG00015006052;ENSCGRG00015009057;ENSCGRG00015018774;ENSCGRG00015024862;ENSCGRG00015028639;ENSCGRG00015022940;ENSCGRG00015011897;ENSCGRG00015017629;ENSCGRG00015015305;ENSCGRG00015009673;ENSCGRG00015028222;ENSCGRG00015018918;ENSCGRG00015007331;ENSCGRG00015007237;ENSCGRG00015013945;…	1.61563137051	0.108967998407
GO:1901385	BP	e	regulation of voltage-gated calcium channel activity	5/1160	33/22835	0.0243693581185	0.778093883857	0.151515151515	10	5.0	33.0	ENSCGRG00015001941;ENSCGRG00015001719;ENSCGRG00015028515;ENSCGRG00015020979;ENSCGRG00015004186	1.61315590985	0.108967998407
GO:0010543	BP	e	regulation of platelet activation	5/1160	33/22835	0.0243693581185	0.778093883857	0.151515151515	8	5.0	33.0	ENSCGRG00015013099;ENSCGRG00015005203;ENSCGRG00015026351;ENSCGRG00015002499;ENSCGRG00015013097	1.61315590985	0.108967998407
GO:0071480	BP	e	cellular response to gamma radiation	5/1160	33/22835	0.0243693581185	0.778093883857	0.151515151515	7	5.0	33.0	ENSCGRG00015002357;ENSCGRG00015005808;ENSCGRG00015003605;ENSCGRG00015003428;ENSCGRG00015005173	1.61315590985	0.108967998407
GO:0051247	BP	e	positive regulation of protein metabolic process	106/1160	1689/22835	0.0245113587175	0.781498514953	0.0627590290112	6	106.0	1689.0	ENSCGRG00015028444;ENSCGRG00015013472;ENSCGRG00015021788;ENSCGRG00015024584;ENSCGRG00015025342;ENSCGRG00015026481;ENSCGRG00015004851;ENSCGRG00015023185;ENSCGRG00015025546;ENSCGRG00015024576;ENSCGRG00015014539;ENSCGRG00015007036;ENSCGRG00015008347;ENSCGRG00015026795;ENSCGRG00015004233;ENSCGRG00015001885;ENSCGRG00015010669;ENSCGRG00015021068;ENSCGRG00015010072;ENSCGRG00015007237;ENSCGRG00015027322;…	1.6106326142	0.107071842915
GO:0044092	BP	e	negative regulation of molecular function	65/1160	970/22835	0.0245827307826	0.781639750885	0.0670103092784	3	65.0	970.0	ENSCGRG00015017852;ENSCGRG00015028444;ENSCGRG00015007156;ENSCGRG00015021874;ENSCGRG00015013472;ENSCGRG00015000509;ENSCGRG00015018040;ENSCGRG00015002557;ENSCGRG00015020233;ENSCGRG00015013384;ENSCGRG00015007237;ENSCGRG00015013434;ENSCGRG00015028350;ENSCGRG00015025602;ENSCGRG00015023173;ENSCGRG00015003514;ENSCGRG00015023208;ENSCGRG00015026905;ENSCGRG00015026369;ENSCGRG00015019175;ENSCGRG00015003445;…	1.60936987499	0.106993362351
GO:1901654	BP	e	response to ketone	22/1160	268/22835	0.0246017848758	0.781639750885	0.0820895522388	4	22.0	268.0	ENSCGRG00015013472;ENSCGRG00015013384;ENSCGRG00015023889;ENSCGRG00015004712;ENSCGRG00015026481;ENSCGRG00015014500;ENSCGRG00015008130;ENSCGRG00015001210;ENSCGRG00015020016;ENSCGRG00015022614;ENSCGRG00015012637;ENSCGRG00015018391;ENSCGRG00015024356;ENSCGRG00015007040;ENSCGRG00015016067;ENSCGRG00015007331;ENSCGRG00015001406;ENSCGRG00015003605;ENSCGRG00015020844;ENSCGRG00015000495;ENSCGRG00015019083;…	1.6090333834	0.106993362351
GO:0010035	BP	e	response to inorganic substance	44/1160	614/22835	0.0246899760869	0.781639750885	0.071661237785	3	44.0	614.0	ENSCGRG00015005203;ENSCGRG00015028566;ENSCGRG00015012890;ENSCGRG00015008841;ENSCGRG00015028581;ENSCGRG00015000960;ENSCGRG00015027312;ENSCGRG00015018683;ENSCGRG00015026194;ENSCGRG00015000416;ENSCGRG00015010212;ENSCGRG00015025886;ENSCGRG00015022110;ENSCGRG00015026281;ENSCGRG00015017220;ENSCGRG00015008130;ENSCGRG00015018504;ENSCGRG00015026481;ENSCGRG00015020464;ENSCGRG00015001210;ENSCGRG00015020016;…	1.6074793307	0.106993362351
GO:0045321	BP	e	leukocyte activation	38/1160	515/22835	0.0247489687537	0.781639750885	0.073786407767	3	38.0	515.0	ENSCGRG00015000845;ENSCGRG00015002734;ENSCGRG00015003680;ENSCGRG00015001944;ENSCGRG00015028049;ENSCGRG00015002357;ENSCGRG00015002040;ENSCGRG00015025546;ENSCGRG00015027072;ENSCGRG00015008241;ENSCGRG00015010597;ENSCGRG00015015282;ENSCGRG00015025975;ENSCGRG00015016591;ENSCGRG00015021473;ENSCGRG00015023119;ENSCGRG00015006968;ENSCGRG00015023620;ENSCGRG00015026878;ENSCGRG00015011213;ENSCGRG00015024980;…	1.60644289265	0.106993362351
GO:0071347	BP	e	cellular response to interleukin-1	10/1160	90/22835	0.0249376668276	0.781639750885	0.111111111111	6	10.0	90.0	ENSCGRG00015015027;ENSCGRG00015023751;ENSCGRG00015008841;ENSCGRG00015018720;ENSCGRG00015014374;ENSCGRG00015001272;ENSCGRG00015012941;ENSCGRG00015023889;ENSCGRG00015019083;ENSCGRG00015010047	1.60314418162	0.106993362351
GO:0043408	BP	e	regulation of MAPK cascade	50/1160	722/22835	0.0250523955952	0.781639750885	0.0692520775623	9	50.0	722.0	ENSCGRG00015017852;ENSCGRG00015024127;ENSCGRG00015004444;ENSCGRG00015018040;ENSCGRG00015002557;ENSCGRG00015019613;ENSCGRG00015007237;ENSCGRG00015025371;ENSCGRG00015011171;ENSCGRG00015028350;ENSCGRG00015013649;ENSCGRG00015001512;ENSCGRG00015004851;ENSCGRG00015009158;ENSCGRG00015024576;ENSCGRG00015004595;ENSCGRG00015026361;ENSCGRG00015022186;ENSCGRG00015026795;ENSCGRG00015010597;ENSCGRG00015001272;…	1.6011507391	0.106993362351
GO:1990823	BP	e	response to leukemia inhibitory factor	13/1160	132/22835	0.0250752463957	0.781639750885	0.0984848484848	5	13.0	132.0	ENSCGRG00015018264;ENSCGRG00015000509;ENSCGRG00015012637;ENSCGRG00015021788;ENSCGRG00015028871;ENSCGRG00015021881;ENSCGRG00015004712;ENSCGRG00015020037;ENSCGRG00015012416;ENSCGRG00015017946;ENSCGRG00015024910;ENSCGRG00015016511;ENSCGRG00015016391	1.6007547908	0.106993362351
GO:1990830	BP	e	cellular response to leukemia inhibitory factor	13/1160	132/22835	0.0250752463957	0.781639750885	0.0984848484848	6	13.0	132.0	ENSCGRG00015018264;ENSCGRG00015000509;ENSCGRG00015012637;ENSCGRG00015021788;ENSCGRG00015028871;ENSCGRG00015021881;ENSCGRG00015004712;ENSCGRG00015020037;ENSCGRG00015012416;ENSCGRG00015017946;ENSCGRG00015024910;ENSCGRG00015016511;ENSCGRG00015016391	1.6007547908	0.106993362351
GO:0009308	BP	e	amine metabolic process	8/1160	70/22835	0.0251813654557	0.781639750885	0.114285714286	4	8.0	70.0	ENSCGRG00015007417;ENSCGRG00015011299;ENSCGRG00015000326;ENSCGRG00015023889;ENSCGRG00015007593;ENSCGRG00015011584;ENSCGRG00015011209;ENSCGRG00015014410	1.59892072404	0.106993362351
GO:0065009	BP	e	regulation of molecular function	155/1160	2580/22835	0.0251887228244	0.781639750885	0.0600775193798	2	155.0	2580.0	ENSCGRG00015028444;ENSCGRG00015003126;ENSCGRG00015013472;ENSCGRG00015021788;ENSCGRG00015018040;ENSCGRG00015015724;ENSCGRG00015018683;ENSCGRG00015025602;ENSCGRG00015023173;ENSCGRG00015003514;ENSCGRG00015004851;ENSCGRG00015004935;ENSCGRG00015024584;ENSCGRG00015003445;ENSCGRG00015014539;ENSCGRG00015019606;ENSCGRG00015008347;ENSCGRG00015026795;ENSCGRG00015003019;ENSCGRG00015020016;ENSCGRG00015018673;…	1.59879385252	0.106993362351
GO:2000116	BP	e	regulation of cysteine-type endopeptidase activity	20/1160	238/22835	0.0252144897155	0.781639750885	0.0840336134454	9	20.0	238.0	ENSCGRG00015017387;ENSCGRG00015019083;ENSCGRG00015018279;ENSCGRG00015028444;ENSCGRG00015004444;ENSCGRG00015020228;ENSCGRG00015004881;ENSCGRG00015009468;ENSCGRG00015024584;ENSCGRG00015023751;ENSCGRG00015028581;ENSCGRG00015024576;ENSCGRG00015007318;ENSCGRG00015024407;ENSCGRG00015006653;ENSCGRG00015001944;ENSCGRG00015003428;ENSCGRG00015018673;ENSCGRG00015018144;ENSCGRG00015003126	1.59834981656	0.106993362351
GO:0050819	BP	e	negative regulation of coagulation	6/1160	45/22835	0.0254207194826	0.781639750885	0.133333333333	5	6.0	45.0	ENSCGRG00015026351;ENSCGRG00015005573;ENSCGRG00015015724;ENSCGRG00015002786;ENSCGRG00015013097;ENSCGRG00015026559	1.59481216177	0.106993362351
GO:0031272	BP	e	regulation of pseudopodium assembly	3/1160	13/22835	0.0255063254305	0.781639750885	0.230769230769	8	3.0	13.0	ENSCGRG00015016723;ENSCGRG00015001818;ENSCGRG00015010597	1.59335210353	0.106993362351
GO:0046886	BP	e	positive regulation of hormone biosynthetic process	3/1160	13/22835	0.0255063254305	0.781639750885	0.230769230769	7	3.0	13.0	ENSCGRG00015002357;ENSCGRG00015018741;ENSCGRG00015021473	1.59335210353	0.106993362351
GO:0033598	BP	e	mammary gland epithelial cell proliferation	3/1160	13/22835	0.0255063254305	0.781639750885	0.230769230769	3	3.0	13.0	ENSCGRG00015010669;ENSCGRG00015018720;ENSCGRG00015020844	1.59335210353	0.106993362351
GO:0035999	BP	e	tetrahydrofolate interconversion	3/1160	13/22835	0.0255063254305	0.781639750885	0.230769230769	8	3.0	13.0	ENSCGRG00015007781;ENSCGRG00015000262;ENSCGRG00015011584	1.59335210353	0.106993362351
GO:1990416	BP	e	cellular response to brain-derived neurotrophic factor stimulus	3/1160	13/22835	0.0255063254305	0.781639750885	0.230769230769	7	3.0	13.0	ENSCGRG00015007310;ENSCGRG00015026481;ENSCGRG00015015448	1.59335210353	0.106993362351
GO:1903025	BP	e	regulation of RNA polymerase II regulatory region sequence-specific DNA binding	3/1160	13/22835	0.0255063254305	0.781639750885	0.230769230769	6	3.0	13.0	ENSCGRG00015028401;ENSCGRG00015001512;ENSCGRG00015010072	1.59335210353	0.106993362351
GO:2000774	BP	e	positive regulation of cellular senescence	3/1160	13/22835	0.0255063254305	0.781639750885	0.230769230769	7	3.0	13.0	ENSCGRG00015025574;ENSCGRG00015013597;ENSCGRG00015013738	1.59335210353	0.106993362351
GO:0033043	BP	e	regulation of organelle organization	83/1160	1288/22835	0.0260964745536	0.798617181802	0.0644409937888	5	83.0	1288.0	ENSCGRG00015005619;ENSCGRG00015028444;ENSCGRG00015013731;ENSCGRG00015021874;ENSCGRG00015004240;ENSCGRG00015008841;ENSCGRG00015007500;ENSCGRG00015028258;ENSCGRG00015002196;ENSCGRG00015013570;ENSCGRG00015019613;ENSCGRG00015004637;ENSCGRG00015021740;ENSCGRG00015005203;ENSCGRG00015016723;ENSCGRG00015014135;ENSCGRG00015013649;ENSCGRG00015015215;ENSCGRG00015001414;ENSCGRG00015001512;ENSCGRG00015003984;…	1.58341815877	0.0976613504383
GO:0051346	BP	e	negative regulation of hydrolase activity	27/1160	347/22835	0.0261506868012	0.799169329009	0.0778097982709	5	27.0	347.0	ENSCGRG00015028444;ENSCGRG00015026905;ENSCGRG00015000509;ENSCGRG00015013384;ENSCGRG00015013434;ENSCGRG00015028350;ENSCGRG00015025602;ENSCGRG00015023173;ENSCGRG00015003514;ENSCGRG00015023208;ENSCGRG00015024576;ENSCGRG00015002786;ENSCGRG00015013144;ENSCGRG00015020016;ENSCGRG00015018673;ENSCGRG00015018144;ENSCGRG00015020228;ENSCGRG00015025853;ENSCGRG00015003428;ENSCGRG00015003445;ENSCGRG00015016447;…	1.58251690068	0.0973611920715
GO:1904894	BP	e	positive regulation of receptor signaling pathway via STAT	10/1160	92/22835	0.0264457368835	0.805956629573	0.108695652174	7	10.0	92.0	ENSCGRG00015025546;ENSCGRG00015009468;ENSCGRG00015023620;ENSCGRG00015019083;ENSCGRG00015004044;ENSCGRG00015004326;ENSCGRG00015004712;ENSCGRG00015001017;ENSCGRG00015013587;ENSCGRG00015001512	1.5776443273	0.0936883279764
GO:0099003	BP	e	vesicle-mediated transport in synapse	10/1160	92/22835	0.0264457368835	0.805956629573	0.108695652174	5	10.0	92.0	ENSCGRG00015025975;ENSCGRG00015017550;ENSCGRG00015013883;ENSCGRG00015018461;ENSCGRG00015004249;ENSCGRG00015016064;ENSCGRG00015000390;ENSCGRG00015021427;ENSCGRG00015006746;ENSCGRG00015015448	1.5776443273	0.0936883279764
GO:0071363	BP	e	cellular response to growth factor stimulus	25/1160	314/22835	0.0266758268775	0.811849028729	0.0796178343949	5	25.0	314.0	ENSCGRG00015023417;ENSCGRG00015011967;ENSCGRG00015015724;ENSCGRG00015019613;ENSCGRG00015007342;ENSCGRG00015013621;ENSCGRG00015022110;ENSCGRG00015026481;ENSCGRG00015001414;ENSCGRG00015000829;ENSCGRG00015015448;ENSCGRG00015024576;ENSCGRG00015022186;ENSCGRG00015021473;ENSCGRG00015017827;ENSCGRG00015005808;ENSCGRG00015014554;ENSCGRG00015007310;ENSCGRG00015003428;ENSCGRG00015025546;ENSCGRG00015000509;…	1.57388210976	0.0905247245591
GO:0009987	BP	e	cellular process	832/1160	15703/22835	0.0269924015512	0.820353662	0.0529835063364	1	832.0	15703.0	ENSCGRG00015022608;ENSCGRG00015002983;ENSCGRG00015021788;ENSCGRG00015021783;ENSCGRG00015020494;ENSCGRG00015020497;ENSCGRG00015012647;ENSCGRG00015028049;ENSCGRG00015019680;ENSCGRG00015006058;ENSCGRG00015023747;ENSCGRG00015022437;ENSCGRG00015006052;ENSCGRG00015008059;ENSCGRG00015009057;ENSCGRG00015020930;ENSCGRG00015018774;ENSCGRG00015020542;ENSCGRG00015020016;ENSCGRG00015024862;ENSCGRG00015009686;…	1.56875847395	0.0859988789059
GO:0045187	BP	e	regulation of circadian sleep/wake cycle, sleep	4/1160	23/22835	0.0271000789828	0.820513010011	0.173913043478	5	4.0	23.0	ENSCGRG00015019083;ENSCGRG00015001944;ENSCGRG00015023620;ENSCGRG00015010212	1.56702944338	0.0859145284059
GO:0045597	BP	e	positive regulation of cell differentiation	71/1160	1077/22835	0.0271681882764	0.820513010011	0.0659238625812	5	71.0	1077.0	ENSCGRG00015009468;ENSCGRG00015005203;ENSCGRG00015007156;ENSCGRG00015004444;ENSCGRG00015023417;ENSCGRG00015012334;ENSCGRG00015028350;ENSCGRG00015023185;ENSCGRG00015012314;ENSCGRG00015000838;ENSCGRG00015028444;ENSCGRG00015002499;ENSCGRG00015000960;ENSCGRG00015004712;ENSCGRG00015025886;ENSCGRG00015015215;ENSCGRG00015022110;ENSCGRG00015001414;ENSCGRG00015010895;ENSCGRG00015016020;ENSCGRG00015010197;…	1.56593932175	0.0859145284059
GO:0071900	BP	e	regulation of protein serine/threonine kinase activity	33/1160	439/22835	0.0271833230743	0.820513010011	0.0751708428246	10	33.0	439.0	ENSCGRG00015017852;ENSCGRG00015024127;ENSCGRG00015004444;ENSCGRG00015023751;ENSCGRG00015018040;ENSCGRG00015002557;ENSCGRG00015019613;ENSCGRG00015006245;ENSCGRG00015025371;ENSCGRG00015026369;ENSCGRG00015024576;ENSCGRG00015026361;ENSCGRG00015026795;ENSCGRG00015020464;ENSCGRG00015028428;ENSCGRG00015025975;ENSCGRG00015004240;ENSCGRG00015022940;ENSCGRG00015007697;ENSCGRG00015025361;ENSCGRG00015005808;…	1.56569745325	0.0859145284059
GO:0044237	BP	e	cellular metabolic process	444/1160	8049/22835	0.0272769407666	0.822215561035	0.0551621319419	2	444.0	8049.0	ENSCGRG00015022608;ENSCGRG00015021788;ENSCGRG00015020497;ENSCGRG00015028049;ENSCGRG00015013587;ENSCGRG00015006052;ENSCGRG00015009057;ENSCGRG00015010946;ENSCGRG00015018774;ENSCGRG00015020542;ENSCGRG00015024862;ENSCGRG00015028639;ENSCGRG00015022940;ENSCGRG00015011897;ENSCGRG00015017629;ENSCGRG00015015305;ENSCGRG00015009673;ENSCGRG00015028222;ENSCGRG00015018918;ENSCGRG00015007331;ENSCGRG00015007237;…	1.56420433939	0.085014308135
GO:0050685	BP	e	positive regulation of mRNA processing	5/1160	34/22835	0.0274129937666	0.825190868221	0.147058823529	9	5.0	34.0	ENSCGRG00015012890;ENSCGRG00015019501;ENSCGRG00015006869;ENSCGRG00015006811;ENSCGRG00015010047	1.56204353267	0.0834455866892
GO:0034612	BP	e	response to tumor necrosis factor	15/1160	161/22835	0.027645680724	0.826773974341	0.0931677018634	5	15.0	161.0	ENSCGRG00015019613;ENSCGRG00015015027;ENSCGRG00015023751;ENSCGRG00015026194;ENSCGRG00015018391;ENSCGRG00015028581;ENSCGRG00015018193;ENSCGRG00015012941;ENSCGRG00015000495;ENSCGRG00015019083;ENSCGRG00015008841;ENSCGRG00015016067;ENSCGRG00015011812;ENSCGRG00015001272;ENSCGRG00015023889	1.55837271189	0.082613202797
GO:0051592	BP	e	response to calcium ion	15/1160	161/22835	0.027645680724	0.826773974341	0.0931677018634	5	15.0	161.0	ENSCGRG00015016447;ENSCGRG00015005203;ENSCGRG00015003126;ENSCGRG00015025975;ENSCGRG00015007253;ENSCGRG00015020844;ENSCGRG00015005798;ENSCGRG00015019083;ENSCGRG00015001210;ENSCGRG00015000416;ENSCGRG00015000960;ENSCGRG00015007331;ENSCGRG00015003428;ENSCGRG00015001406;ENSCGRG00015005780	1.55837271189	0.082613202797
GO:0010565	BP	e	regulation of cellular ketone metabolic process	13/1160	136/22835	0.0279415174447	0.826773974341	0.0955882352941	5	13.0	136.0	ENSCGRG00015002357;ENSCGRG00015022614;ENSCGRG00015013951;ENSCGRG00015021473;ENSCGRG00015020228;ENSCGRG00015015027;ENSCGRG00015023282;ENSCGRG00015013427;ENSCGRG00015007324;ENSCGRG00015008241;ENSCGRG00015025489;ENSCGRG00015000348;ENSCGRG00015018741	1.55375001197	0.082613202797
GO:0071219	BP	e	cellular response to molecule of bacterial origin	17/1160	190/22835	0.0285331813926	0.826773974341	0.0894736842105	5	17.0	190.0	ENSCGRG00015017852;ENSCGRG00015019802;ENSCGRG00015015027;ENSCGRG00015022110;ENSCGRG00015013500;ENSCGRG00015023751;ENSCGRG00015018720;ENSCGRG00015015724;ENSCGRG00015023620;ENSCGRG00015023889;ENSCGRG00015019083;ENSCGRG00015020464;ENSCGRG00015001941;ENSCGRG00015010553;ENSCGRG00015001944;ENSCGRG00015010571;ENSCGRG00015009575	1.54464980268	0.082613202797
GO:0032370	BP	e	positive regulation of lipid transport	8/1160	72/22835	0.0292479237042	0.826773974341	0.111111111111	6	8.0	72.0	ENSCGRG00015025975;ENSCGRG00015011812;ENSCGRG00015012637;ENSCGRG00015014554;ENSCGRG00015008703;ENSCGRG00015011782;ENSCGRG00015002605;ENSCGRG00015018741	1.53390495884	0.082613202797
GO:0061077	BP	e	chaperone-mediated protein folding	7/1160	59/22835	0.0293146890918	0.826773974341	0.118644067797	3	7.0	59.0	ENSCGRG00015012890;ENSCGRG00015028332;ENSCGRG00015003538;ENSCGRG00015027777;ENSCGRG00015028444;ENSCGRG00015015454;ENSCGRG00015003428	1.53291470753	0.082613202797
GO:0002763	BP	e	positive regulation of myeloid leukocyte differentiation	7/1160	59/22835	0.0293146890918	0.826773974341	0.118644067797	8	7.0	59.0	ENSCGRG00015023620;ENSCGRG00015007720;ENSCGRG00015014554;ENSCGRG00015006245;ENSCGRG00015001406;ENSCGRG00015008835;ENSCGRG00015001512	1.53291470753	0.082613202797
GO:0061041	BP	e	regulation of wound healing	13/1160	138/22835	0.0297362977567	0.826773974341	0.0942028985507	6	13.0	138.0	ENSCGRG00015005203;ENSCGRG00015026351;ENSCGRG00015003126;ENSCGRG00015021473;ENSCGRG00015002499;ENSCGRG00015005573;ENSCGRG00015015724;ENSCGRG00015002786;ENSCGRG00015018623;ENSCGRG00015013097;ENSCGRG00015013088;ENSCGRG00015013099;ENSCGRG00015010597	1.5267131032	0.082613202797
GO:0071236	BP	e	cellular response to antibiotic	15/1160	165/22835	0.0298922514531	0.826773974341	0.0909090909091	4	15.0	165.0	ENSCGRG00015002357;ENSCGRG00015016447;ENSCGRG00015027312;ENSCGRG00015024576;ENSCGRG00015028566;ENSCGRG00015008841;ENSCGRG00015011052;ENSCGRG00015013384;ENSCGRG00015019083;ENSCGRG00015020464;ENSCGRG00015000378;ENSCGRG00015019566;ENSCGRG00015012941;ENSCGRG00015003428;ENSCGRG00015014470	1.52444137312	0.082613202797
GO:0051186	BP	e	cofactor metabolic process	31/1160	411/22835	0.0301999489222	0.826773974341	0.0754257907543	3	31.0	411.0	ENSCGRG00015028581;ENSCGRG00015023571;ENSCGRG00015018683;ENSCGRG00015007781;ENSCGRG00015026194;ENSCGRG00015014529;ENSCGRG00015026311;ENSCGRG00015025489;ENSCGRG00015000453;ENSCGRG00015016391;ENSCGRG00015020744;ENSCGRG00015019662;ENSCGRG00015016200;ENSCGRG00015027817;ENSCGRG00015022614;ENSCGRG00015024293;ENSCGRG00015013695;ENSCGRG00015024117;ENSCGRG00015013395;ENSCGRG00015013427;ENSCGRG00015004729;…	1.51999379157	0.082613202797
GO:0002274	BP	e	myeloid leukocyte activation	17/1160	194/22835	0.0303274392796	0.826773974341	0.0876288659794	4	17.0	194.0	ENSCGRG00015021957;ENSCGRG00015000845;ENSCGRG00015023751;ENSCGRG00015006968;ENSCGRG00015002734;ENSCGRG00015010597;ENSCGRG00015023620;ENSCGRG00015026878;ENSCGRG00015011213;ENSCGRG00015024980;ENSCGRG00015016067;ENSCGRG00015003680;ENSCGRG00015001944;ENSCGRG00015016884;ENSCGRG00015013587;ENSCGRG00015003499;ENSCGRG00015028534	1.51816425813	0.082613202797
GO:0007623	BP	e	circadian rhythm	15/1160	166/22835	0.0305848498767	0.826773974341	0.0903614457831	2	15.0	166.0	ENSCGRG00015016635;ENSCGRG00015002357;ENSCGRG00015015027;ENSCGRG00015016337;ENSCGRG00015011290;ENSCGRG00015013384;ENSCGRG00015016064;ENSCGRG00015007342;ENSCGRG00015000262;ENSCGRG00015006869;ENSCGRG00015000960;ENSCGRG00015011289;ENSCGRG00015014410;ENSCGRG00015019566;ENSCGRG00015016391	1.51449364686	0.082613202797
GO:0006949	BP	e	syncytium formation	5/1160	35/22835	0.0306877131029	0.826773974341	0.142857142857	3	5.0	35.0	ENSCGRG00015013088;ENSCGRG00015009575;ENSCGRG00015025689;ENSCGRG00015008259;ENSCGRG00015001944	1.51303547468	0.082613202797
GO:0042116	BP	e	macrophage activation	6/1160	47/22835	0.030788992803	0.826773974341	0.127659574468	5	6.0	47.0	ENSCGRG00015021957;ENSCGRG00015002734;ENSCGRG00015023620;ENSCGRG00015016067;ENSCGRG00015001944;ENSCGRG00015028534	1.51160451789	0.082613202797
GO:0048813	BP	e	dendrite morphogenesis	6/1160	47/22835	0.030788992803	0.826773974341	0.127659574468	8	6.0	47.0	ENSCGRG00015016020;ENSCGRG00015015215;ENSCGRG00015012334;ENSCGRG00015028581;ENSCGRG00015025546;ENSCGRG00015004851	1.51160451789	0.082613202797
GO:0032259	BP	e	methylation	21/1160	257/22835	0.0308940342917	0.826773974341	0.0817120622568	2	21.0	257.0	ENSCGRG00015007258;ENSCGRG00015027349;ENSCGRG00015012924;ENSCGRG00015015486;ENSCGRG00015013472;ENSCGRG00015020744;ENSCGRG00015025904;ENSCGRG00015010951;ENSCGRG00015005764;ENSCGRG00015022074;ENSCGRG00015021302;ENSCGRG00015018807;ENSCGRG00015013621;ENSCGRG00015003657;ENSCGRG00015019785;ENSCGRG00015025853;ENSCGRG00015016523;ENSCGRG00015016391;ENSCGRG00015001245;ENSCGRG00015028881;ENSCGRG00015021915	1.51012537573	0.082613202797
GO:0001773	BP	e	myeloid dendritic cell activation	4/1160	24/22835	0.0312496435951	0.826773974341	0.166666666667	5	4.0	24.0	ENSCGRG00015016884;ENSCGRG00015000845;ENSCGRG00015023620;ENSCGRG00015023751	1.50515493146	0.082613202797
GO:0007035	BP	e	vacuolar acidification	4/1160	24/22835	0.0312496435951	0.826773974341	0.166666666667	12	4.0	24.0	ENSCGRG00015002734;ENSCGRG00015012724;ENSCGRG00015012041;ENSCGRG00015015305	1.50515493146	0.082613202797
GO:0007520	BP	e	myoblast fusion	4/1160	24/22835	0.0312496435951	0.826773974341	0.166666666667	5	4.0	24.0	ENSCGRG00015009575;ENSCGRG00015025689;ENSCGRG00015008259;ENSCGRG00015001944	1.50515493146	0.082613202797
GO:0010755	BP	e	regulation of plasminogen activation	3/1160	14/22835	0.0312621744075	0.826773974341	0.214285714286	8	3.0	14.0	ENSCGRG00015005061;ENSCGRG00015003126;ENSCGRG00015011967	1.50498081837	0.082613202797
GO:0045651	BP	e	positive regulation of macrophage differentiation	3/1160	14/22835	0.0312621744075	0.826773974341	0.214285714286	9	3.0	14.0	ENSCGRG00015006245;ENSCGRG00015001512;ENSCGRG00015023620	1.50498081837	0.082613202797
GO:0099188	BP	e	postsynaptic cytoskeleton organization	3/1160	14/22835	0.0312621744075	0.826773974341	0.214285714286	5	3.0	14.0	ENSCGRG00015013883;ENSCGRG00015018461;ENSCGRG00015000390	1.50498081837	0.082613202797
GO:0021756	BP	e	striatum development	3/1160	14/22835	0.0312621744075	0.826773974341	0.214285714286	3	3.0	14.0	ENSCGRG00015007324;ENSCGRG00015016067;ENSCGRG00015016537	1.50498081837	0.082613202797
GO:0032688	BP	e	negative regulation of interferon-beta production	3/1160	14/22835	0.0312621744075	0.826773974341	0.214285714286	7	3.0	14.0	ENSCGRG00015027556;ENSCGRG00015013621;ENSCGRG00015023751	1.50498081837	0.082613202797
GO:0031936	BP	e	negative regulation of chromatin silencing	3/1160	14/22835	0.0312621744075	0.826773974341	0.214285714286	11	3.0	14.0	ENSCGRG00015010252;ENSCGRG00015007258;ENSCGRG00015002196	1.50498081837	0.082613202797
GO:0010804	BP	e	negative regulation of tumor necrosis factor-mediated signaling pathway	3/1160	14/22835	0.0312621744075	0.826773974341	0.214285714286	8	3.0	14.0	ENSCGRG00015008703;ENSCGRG00015010597;ENSCGRG00015006653	1.50498081837	0.082613202797
GO:0030225	BP	e	macrophage differentiation	3/1160	14/22835	0.0312621744075	0.826773974341	0.214285714286	6	3.0	14.0	ENSCGRG00015019802;ENSCGRG00015013587;ENSCGRG00015023620	1.50498081837	0.082613202797
GO:0098974	BP	e	postsynaptic actin cytoskeleton organization	3/1160	14/22835	0.0312621744075	0.826773974341	0.214285714286	6	3.0	14.0	ENSCGRG00015013883;ENSCGRG00015018461;ENSCGRG00015000390	1.50498081837	0.082613202797
GO:0051495	BP	e	positive regulation of cytoskeleton organization	19/1160	226/22835	0.0312866879721	0.826773974341	0.0840707964602	7	19.0	226.0	ENSCGRG00015028444;ENSCGRG00015007147;ENSCGRG00015021473;ENSCGRG00015004240;ENSCGRG00015007500;ENSCGRG00015023751;ENSCGRG00015023763;ENSCGRG00015013570;ENSCGRG00015001818;ENSCGRG00015020565;ENSCGRG00015005808;ENSCGRG00015024127;ENSCGRG00015020542;ENSCGRG00015010597;ENSCGRG00015027291;ENSCGRG00015024910;ENSCGRG00015016723;ENSCGRG00015027908;ENSCGRG00015001414	1.5046404091	0.082613202797
GO:0031670	BP	e	cellular response to nutrient	8/1160	73/22835	0.0314416269084	0.826773974341	0.109589041096	6	8.0	73.0	ENSCGRG00015010072;ENSCGRG00015017827;ENSCGRG00015018683;ENSCGRG00015008738;ENSCGRG00015011782;ENSCGRG00015025886;ENSCGRG00015013587;ENSCGRG00015001414	1.50249499002	0.082613202797
GO:0070167	BP	e	regulation of biomineral tissue development	10/1160	97/22835	0.0317537267662	0.826773974341	0.103092783505	5	10.0	97.0	ENSCGRG00015004404;ENSCGRG00015025975;ENSCGRG00015013951;ENSCGRG00015021473;ENSCGRG00015004673;ENSCGRG00015021620;ENSCGRG00015001210;ENSCGRG00015010786;ENSCGRG00015018720;ENSCGRG00015023208	1.49820529654	0.082613202797
GO:0042060	BP	e	wound healing	10/1160	98/22835	0.0330844985393	0.826773974341	0.102040816327	4	10.0	98.0	ENSCGRG00015019083;ENSCGRG00015022540;ENSCGRG00015002734;ENSCGRG00015015724;ENSCGRG00015000482;ENSCGRG00015006702;ENSCGRG00015020101;ENSCGRG00015017827;ENSCGRG00015018683;ENSCGRG00015008835	1.48037544356	0.082613202797
GO:0006355	BP	e	regulation of transcription, DNA-templated	195/1160	3343/22835	0.0330931080079	0.826773974341	0.0583308405624	9	195.0	3343.0	ENSCGRG00015028444;ENSCGRG00015013472;ENSCGRG00015021788;ENSCGRG00015018040;ENSCGRG00015025689;ENSCGRG00015024349;ENSCGRG00015004426;ENSCGRG00015007138;ENSCGRG00015026481;ENSCGRG00015016635;ENSCGRG00015022437;ENSCGRG00015005897;ENSCGRG00015017521;ENSCGRG00015025685;ENSCGRG00015008347;ENSCGRG00015000771;ENSCGRG00015020930;ENSCGRG00015020012;ENSCGRG00015007342;ENSCGRG00015024862;ENSCGRG00015005129;…	1.48026244326	0.082613202797
GO:0090287	BP	e	regulation of cellular response to growth factor stimulus	21/1160	261/22835	0.0333262235344	0.826773974341	0.0804597701149	4	21.0	261.0	ENSCGRG00015019316;ENSCGRG00015004444;ENSCGRG00015024117;ENSCGRG00015023250;ENSCGRG00015015124;ENSCGRG00015021473;ENSCGRG00015018193;ENSCGRG00015015844;ENSCGRG00015017827;ENSCGRG00015020037;ENSCGRG00015013621;ENSCGRG00015010786;ENSCGRG00015016884;ENSCGRG00015013439;ENSCGRG00015007310;ENSCGRG00015013088;ENSCGRG00015003428;ENSCGRG00015000509;ENSCGRG00015014500;ENSCGRG00015018741;ENSCGRG00015003126	1.47721389699	0.082613202797
GO:0045859	BP	e	regulation of protein kinase activity	47/1160	683/22835	0.0335275726557	0.826773974341	0.0688140556369	9	47.0	683.0	ENSCGRG00015017852;ENSCGRG00015018461;ENSCGRG00015004444;ENSCGRG00015028566;ENSCGRG00015018040;ENSCGRG00015002734;ENSCGRG00015002557;ENSCGRG00015023185;ENSCGRG00015019613;ENSCGRG00015006245;ENSCGRG00015025371;ENSCGRG00015004851;ENSCGRG00015002357;ENSCGRG00015026369;ENSCGRG00015019175;ENSCGRG00015013472;ENSCGRG00015020037;ENSCGRG00015026795;ENSCGRG00015020464;ENSCGRG00015028428;ENSCGRG00015013097;…	1.47459788768	0.082613202797
GO:0012501	BP	e	programmed cell death	44/1160	630/22835	0.0337311321946	0.826773974341	0.0698412698413	3	44.0	630.0	ENSCGRG00015017852;ENSCGRG00015009468;ENSCGRG00015024584;ENSCGRG00015007318;ENSCGRG00015017596;ENSCGRG00015000378;ENSCGRG00015001944;ENSCGRG00015000348;ENSCGRG00015026860;ENSCGRG00015016020;ENSCGRG00015014726;ENSCGRG00015009623;ENSCGRG00015023144;ENSCGRG00015026618;ENSCGRG00015008400;ENSCGRG00015000453;ENSCGRG00015005129;ENSCGRG00015013787;ENSCGRG00015028401;ENSCGRG00015002557;ENSCGRG00015025975;…	1.47196908135	0.082613202797
GO:1900028	BP	e	negative regulation of ruffle assembly	2/1160	6/22835	0.0337362039214	0.826773974341	0.333333333333	9	2.0	6.0	ENSCGRG00015018838;ENSCGRG00015013570	1.47190378685	0.082613202797
GO:0090315	BP	e	negative regulation of protein targeting to membrane	2/1160	6/22835	0.0337362039214	0.826773974341	0.333333333333	10	2.0	6.0	ENSCGRG00015005203;ENSCGRG00015019613	1.47190378685	0.082613202797
GO:0006114	BP	e	glycerol biosynthetic process	2/1160	6/22835	0.0337362039214	0.826773974341	0.333333333333	8	2.0	6.0	ENSCGRG00015018391;ENSCGRG00015024117	1.47190378685	0.082613202797
GO:0070574	BP	e	cadmium ion transmembrane transport	2/1160	6/22835	0.0337362039214	0.826773974341	0.333333333333	9	2.0	6.0	ENSCGRG00015002734;ENSCGRG00015028581	1.47190378685	0.082613202797
GO:0071046	BP	e	nuclear polyadenylation-dependent ncRNA catabolic process	2/1160	6/22835	0.0337362039214	0.826773974341	0.333333333333	11	2.0	6.0	ENSCGRG00015028049;ENSCGRG00015010483	1.47190378685	0.082613202797
GO:0036035	BP	e	osteoclast development	2/1160	6/22835	0.0337362039214	0.826773974341	0.333333333333	5	2.0	6.0	ENSCGRG00015016067;ENSCGRG00015024576	1.47190378685	0.082613202797
GO:0043634	BP	e	polyadenylation-dependent ncRNA catabolic process	2/1160	6/22835	0.0337362039214	0.826773974341	0.333333333333	9	2.0	6.0	ENSCGRG00015028049;ENSCGRG00015010483	1.47190378685	0.082613202797
GO:1903564	BP	e	regulation of protein localization to cilium	2/1160	6/22835	0.0337362039214	0.826773974341	0.333333333333	6	2.0	6.0	ENSCGRG00015010049;ENSCGRG00015012249	1.47190378685	0.082613202797
GO:2000275	BP	e	regulation of oxidative phosphorylation uncoupler activity	2/1160	6/22835	0.0337362039214	0.826773974341	0.333333333333	9	2.0	6.0	ENSCGRG00015016447;ENSCGRG00015013951	1.47190378685	0.082613202797
GO:0032534	BP	e	regulation of microvillus assembly	2/1160	6/22835	0.0337362039214	0.826773974341	0.333333333333	8	2.0	6.0	ENSCGRG00015022614;ENSCGRG00015027849	1.47190378685	0.082613202797
GO:0001738	BP	e	morphogenesis of a polarized epithelium	2/1160	6/22835	0.0337362039214	0.826773974341	0.333333333333	5	2.0	6.0	ENSCGRG00015013883;ENSCGRG00015007870	1.47190378685	0.082613202797
GO:0034137	BP	e	positive regulation of toll-like receptor 2 signaling pathway	2/1160	6/22835	0.0337362039214	0.826773974341	0.333333333333	9	2.0	6.0	ENSCGRG00015024663;ENSCGRG00015010597	1.47190378685	0.082613202797
GO:0050859	BP	e	negative regulation of B cell receptor signaling pathway	2/1160	6/22835	0.0337362039214	0.826773974341	0.333333333333	8	2.0	6.0	ENSCGRG00015008703;ENSCGRG00015006049	1.47190378685	0.082613202797
GO:1900748	BP	e	positive regulation of vascular endothelial growth factor signaling pathway	2/1160	6/22835	0.0337362039214	0.826773974341	0.333333333333	7	2.0	6.0	ENSCGRG00015019316;ENSCGRG00015004444	1.47190378685	0.082613202797
GO:0097187	BP	e	dentinogenesis	2/1160	6/22835	0.0337362039214	0.826773974341	0.333333333333	6	2.0	6.0	ENSCGRG00015008841;ENSCGRG00015010786	1.47190378685	0.082613202797
GO:0071033	BP	e	nuclear retention of pre-mRNA at the site of transcription	2/1160	6/22835	0.0337362039214	0.826773974341	0.333333333333	5	2.0	6.0	ENSCGRG00015028049;ENSCGRG00015010483	1.47190378685	0.082613202797
GO:0071035	BP	e	nuclear polyadenylation-dependent rRNA catabolic process	2/1160	6/22835	0.0337362039214	0.826773974341	0.333333333333	12	2.0	6.0	ENSCGRG00015028049;ENSCGRG00015010483	1.47190378685	0.082613202797
GO:0071038	BP	e	nuclear polyadenylation-dependent tRNA catabolic process	2/1160	6/22835	0.0337362039214	0.826773974341	0.333333333333	12	2.0	6.0	ENSCGRG00015028049;ENSCGRG00015010483	1.47190378685	0.082613202797
GO:0097106	BP	e	postsynaptic density organization	2/1160	6/22835	0.0337362039214	0.826773974341	0.333333333333	5	2.0	6.0	ENSCGRG00015007310;ENSCGRG00015021726	1.47190378685	0.082613202797
GO:0050705	BP	e	regulation of interleukin-1 alpha secretion	2/1160	6/22835	0.0337362039214	0.826773974341	0.333333333333	10	2.0	6.0	ENSCGRG00015025975;ENSCGRG00015001944	1.47190378685	0.082613202797
GO:0032612	BP	e	interleukin-1 production	2/1160	6/22835	0.0337362039214	0.826773974341	0.333333333333	3	2.0	6.0	ENSCGRG00015001944;ENSCGRG00015023751	1.47190378685	0.082613202797
GO:0032611	BP	e	interleukin-1 beta production	2/1160	6/22835	0.0337362039214	0.826773974341	0.333333333333	4	2.0	6.0	ENSCGRG00015001944;ENSCGRG00015023751	1.47190378685	0.082613202797
GO:0015691	BP	e	cadmium ion transport	2/1160	6/22835	0.0337362039214	0.826773974341	0.333333333333	8	2.0	6.0	ENSCGRG00015002734;ENSCGRG00015028581	1.47190378685	0.082613202797
GO:0070099	BP	e	regulation of chemokine-mediated signaling pathway	2/1160	6/22835	0.0337362039214	0.826773974341	0.333333333333	7	2.0	6.0	ENSCGRG00015026351;ENSCGRG00015004444	1.47190378685	0.082613202797
GO:2000465	BP	e	regulation of glycogen (starch) synthase activity	2/1160	6/22835	0.0337362039214	0.826773974341	0.333333333333	5	2.0	6.0	ENSCGRG00015019613;ENSCGRG00015008520	1.47190378685	0.082613202797
GO:0071051	BP	e	polyadenylation-dependent snoRNA 3'-end processing	2/1160	6/22835	0.0337362039214	0.826773974341	0.333333333333	11	2.0	6.0	ENSCGRG00015028049;ENSCGRG00015010483	1.47190378685	0.082613202797
GO:0045046	BP	e	protein import into peroxisome membrane	2/1160	6/22835	0.0337362039214	0.826773974341	0.333333333333	11	2.0	6.0	ENSCGRG00015021783;ENSCGRG00015012522	1.47190378685	0.082613202797
GO:1990001	BP	e	inhibition of cysteine-type endopeptidase activity involved in apoptotic process	2/1160	6/22835	0.0337362039214	0.826773974341	0.333333333333	13	2.0	6.0	ENSCGRG00015006653;ENSCGRG00015018673	1.47190378685	0.082613202797
GO:0010815	BP	e	bradykinin catabolic process	2/1160	6/22835	0.0337362039214	0.826773974341	0.333333333333	7	2.0	6.0	ENSCGRG00015023697;ENSCGRG00015007318	1.47190378685	0.082613202797
GO:0071029	BP	e	nuclear ncRNA surveillance	2/1160	6/22835	0.0337362039214	0.826773974341	0.333333333333	10	2.0	6.0	ENSCGRG00015028049;ENSCGRG00015010483	1.47190378685	0.082613202797
GO:0009410	BP	e	response to xenobiotic stimulus	19/1160	230/22835	0.0338486864504	0.826773974341	0.0826086956522	3	19.0	230.0	ENSCGRG00015002357;ENSCGRG00015007040;ENSCGRG00015009725;ENSCGRG00015013472;ENSCGRG00015008130;ENSCGRG00015021369;ENSCGRG00015008466;ENSCGRG00015013384;ENSCGRG00015023889;ENSCGRG00015022074;ENSCGRG00015019083;ENSCGRG00015026194;ENSCGRG00015022614;ENSCGRG00015018391;ENSCGRG00015020016;ENSCGRG00015007331;ENSCGRG00015010571;ENSCGRG00015003428;ENSCGRG00015026481	1.47045818011	0.082613202797
GO:0007173	BP	e	epidermal growth factor receptor signaling pathway	5/1160	36/22835	0.0341976812687	0.826773974341	0.138888888889	9	5.0	36.0	ENSCGRG00015023185;ENSCGRG00015002994;ENSCGRG00015022186;ENSCGRG00015027410;ENSCGRG00015010669	1.46600333974	0.082613202797
GO:0030866	BP	e	cortical actin cytoskeleton organization	5/1160	36/22835	0.0341976812687	0.826773974341	0.138888888889	6	5.0	36.0	ENSCGRG00015010892;ENSCGRG00015011290;ENSCGRG00015012242;ENSCGRG00015006117;ENSCGRG00015000802	1.46600333974	0.082613202797
GO:0051452	BP	e	intracellular pH reduction	5/1160	36/22835	0.0341976812687	0.826773974341	0.138888888889	11	5.0	36.0	ENSCGRG00015002734;ENSCGRG00015012041;ENSCGRG00015012724;ENSCGRG00015028473;ENSCGRG00015015305	1.46600333974	0.082613202797
GO:0042558	BP	e	pteridine-containing compound metabolic process	5/1160	36/22835	0.0341976812687	0.826773974341	0.138888888889	4	5.0	36.0	ENSCGRG00015011584;ENSCGRG00015007781;ENSCGRG00015000262;ENSCGRG00015016200;ENSCGRG00015013695	1.46600333974	0.082613202797
GO:0009725	BP	e	response to hormone	59/1160	882/22835	0.0342067018136	0.826773974341	0.0668934240363	4	59.0	882.0	ENSCGRG00015022614;ENSCGRG00015013472;ENSCGRG00015006631;ENSCGRG00015005305;ENSCGRG00015016951;ENSCGRG00015012314;ENSCGRG00015023889;ENSCGRG00015007040;ENSCGRG00015004712;ENSCGRG00015010571;ENSCGRG00015022110;ENSCGRG00015024117;ENSCGRG00015014500;ENSCGRG00015016391;ENSCGRG00015002357;ENSCGRG00015008130;ENSCGRG00015018504;ENSCGRG00015026481;ENSCGRG00015003954;ENSCGRG00015002786;ENSCGRG00015001210;…	1.46588879817	0.082613202797
GO:1901657	BP	e	glycosyl compound metabolic process	12/1160	122/22835	0.0342530905237	0.826773974341	0.0983606557377	4	12.0	122.0	ENSCGRG00015022608;ENSCGRG00015015415;ENSCGRG00015024909;ENSCGRG00015019313;ENSCGRG00015006177;ENSCGRG00015024356;ENSCGRG00015016966;ENSCGRG00015006785;ENSCGRG00015004983;ENSCGRG00015028796;ENSCGRG00015000713;ENSCGRG00015017980	1.46530023769	0.082613202797
GO:0009108	BP	e	coenzyme biosynthetic process	12/1160	122/22835	0.0342530905237	0.826773974341	0.0983606557377	5	12.0	122.0	ENSCGRG00015024293;ENSCGRG00015013695;ENSCGRG00015020744;ENSCGRG00015019662;ENSCGRG00015013395;ENSCGRG00015024980;ENSCGRG00015014529;ENSCGRG00015004729;ENSCGRG00015007781;ENSCGRG00015023282;ENSCGRG00015025489;ENSCGRG00015016391	1.46530023769	0.082613202797
GO:0030837	BP	e	negative regulation of actin filament polymerization	7/1160	61/22835	0.0343928859273	0.826773974341	0.114754098361	11	7.0	61.0	ENSCGRG00015011076;ENSCGRG00015005203;ENSCGRG00015024584;ENSCGRG00015016342;ENSCGRG00015014717;ENSCGRG00015027291;ENSCGRG00015014470	1.46353138074	0.082613202797
GO:0061045	BP	e	negative regulation of wound healing	7/1160	61/22835	0.0343928859273	0.826773974341	0.114754098361	7	7.0	61.0	ENSCGRG00015026351;ENSCGRG00015021473;ENSCGRG00015005573;ENSCGRG00015015724;ENSCGRG00015002786;ENSCGRG00015013097;ENSCGRG00015013088	1.46353138074	0.082613202797
GO:0001775	BP	e	cell activation	41/1160	581/22835	0.0345972119476	0.826773974341	0.0705679862306	2	41.0	581.0	ENSCGRG00015000845;ENSCGRG00015002734;ENSCGRG00015003680;ENSCGRG00015001944;ENSCGRG00015028049;ENSCGRG00015002357;ENSCGRG00015002040;ENSCGRG00015025546;ENSCGRG00015027072;ENSCGRG00015008241;ENSCGRG00015010597;ENSCGRG00015015282;ENSCGRG00015025975;ENSCGRG00015016591;ENSCGRG00015021473;ENSCGRG00015023119;ENSCGRG00015006968;ENSCGRG00015023620;ENSCGRG00015026878;ENSCGRG00015008703;ENSCGRG00015024980;…	1.46095889787	0.082613202797
GO:0032101	BP	e	regulation of response to external stimulus	63/1160	956/22835	0.0347988095368	0.826773974341	0.06589958159	4	63.0	956.0	ENSCGRG00015017852;ENSCGRG00015012637;ENSCGRG00015004444;ENSCGRG00015022919;ENSCGRG00015001944;ENSCGRG00015027312;ENSCGRG00015004637;ENSCGRG00015025371;ENSCGRG00015002499;ENSCGRG00015013700;ENSCGRG00015010571;ENSCGRG00015005594;ENSCGRG00015003514;ENSCGRG00015015215;ENSCGRG00015025886;ENSCGRG00015010895;ENSCGRG00015016635;ENSCGRG00015023747;ENSCGRG00015009158;ENSCGRG00015003445;ENSCGRG00015020037;…	1.45843561296	0.082613202797
GO:2000026	BP	e	regulation of multicellular organismal development	131/1160	2166/22835	0.0348286889223	0.826773974341	0.0604801477378	4	131.0	2166.0	ENSCGRG00015028444;ENSCGRG00015021788;ENSCGRG00015015724;ENSCGRG00015019842;ENSCGRG00015010419;ENSCGRG00015007342;ENSCGRG00015028049;ENSCGRG00015026481;ENSCGRG00015001414;ENSCGRG00015016635;ENSCGRG00015025546;ENSCGRG00015014539;ENSCGRG00015010099;ENSCGRG00015004233;ENSCGRG00015020542;ENSCGRG00015020016;ENSCGRG00015015282;ENSCGRG00015002994;ENSCGRG00015021473;ENSCGRG00015016064;ENSCGRG00015016067;…	1.45806287365	0.082613202797
GO:0033627	BP	e	cell adhesion mediated by integrin	4/1160	25/22835	0.0357516731513	0.826773974341	0.16	3	4.0	25.0	ENSCGRG00015024910;ENSCGRG00015007609;ENSCGRG00015019779;ENSCGRG00015011392	1.44670362873	0.082613202797
GO:0071359	BP	e	cellular response to dsRNA	4/1160	25/22835	0.0357516731513	0.826773974341	0.16	6	4.0	25.0	ENSCGRG00015028296;ENSCGRG00015025975;ENSCGRG00015013597;ENSCGRG00015024407	1.44670362873	0.082613202797
GO:0042044	BP	e	fluid transport	4/1160	25/22835	0.0357516731513	0.826773974341	0.16	4	4.0	25.0	ENSCGRG00015025368;ENSCGRG00015022540;ENSCGRG00015002499;ENSCGRG00015023620	1.44670362873	0.082613202797
GO:0046328	BP	e	regulation of JNK cascade	15/1160	172/22835	0.0358610938347	0.826773974341	0.0872093023256	11	15.0	172.0	ENSCGRG00015017852;ENSCGRG00015011289;ENSCGRG00015024127;ENSCGRG00015023751;ENSCGRG00015024407;ENSCGRG00015026361;ENSCGRG00015002557;ENSCGRG00015007697;ENSCGRG00015026795;ENSCGRG00015008703;ENSCGRG00015010597;ENSCGRG00015024663;ENSCGRG00015028428;ENSCGRG00015018741;ENSCGRG00015004851	1.44537646773	0.082613202797
GO:0030154	BP	e	cell differentiation	120/1160	1970/22835	0.0361743609201	0.826773974341	0.0609137055838	3	120.0	1970.0	ENSCGRG00015006851;ENSCGRG00015028444;ENSCGRG00015021788;ENSCGRG00015024108;ENSCGRG00015023571;ENSCGRG00015026004;ENSCGRG00015000259;ENSCGRG00015016635;ENSCGRG00015023747;ENSCGRG00015009269;ENSCGRG00015005742;ENSCGRG00015016591;ENSCGRG00015021473;ENSCGRG00015016067;ENSCGRG00015026031;ENSCGRG00015014554;ENSCGRG00015007237;ENSCGRG00015019779;ENSCGRG00015003428;ENSCGRG00015008259;ENSCGRG00015027435;…	1.44159913267	0.082613202797
GO:0030155	BP	e	regulation of cell adhesion	48/1160	704/22835	0.0363312742828	0.826773974341	0.0681818181818	3	48.0	704.0	ENSCGRG00015006851;ENSCGRG00015005203;ENSCGRG00015007156;ENSCGRG00015001758;ENSCGRG00015021788;ENSCGRG00015015724;ENSCGRG00015023185;ENSCGRG00015007342;ENSCGRG00015011392;ENSCGRG00015013700;ENSCGRG00015023306;ENSCGRG00015004851;ENSCGRG00015014879;ENSCGRG00015002040;ENSCGRG00015018260;ENSCGRG00015012637;ENSCGRG00015020037;ENSCGRG00015007870;ENSCGRG00015013097;ENSCGRG00015022195;ENSCGRG00015021473;…	1.43971936943	0.082613202797
GO:0007595	BP	e	lactation	6/1160	49/22835	0.0368477624905	0.826773974341	0.122448979592	6	6.0	49.0	ENSCGRG00015020844;ENSCGRG00015005305;ENSCGRG00015016951;ENSCGRG00015000495;ENSCGRG00015001210;ENSCGRG00015016511	1.4335888787	0.082613202797
GO:0001541	BP	e	ovarian follicle development	6/1160	49/22835	0.0368477624905	0.826773974341	0.122448979592	4	6.0	49.0	ENSCGRG00015003605;ENSCGRG00015018071;ENSCGRG00015018720;ENSCGRG00015013384;ENSCGRG00015026481;ENSCGRG00015028180	1.4335888787	0.082613202797
GO:0043030	BP	e	regulation of macrophage activation	6/1160	49/22835	0.0368477624905	0.826773974341	0.122448979592	6	6.0	49.0	ENSCGRG00015021957;ENSCGRG00015015027;ENSCGRG00015003126;ENSCGRG00015016232;ENSCGRG00015026963;ENSCGRG00015024663	1.4335888787	0.082613202797
GO:0031214	BP	e	biomineral tissue development	9/1160	82/22835	0.0368927548562	0.826773974341	0.109756097561	4	9.0	82.0	ENSCGRG00015012637;ENSCGRG00015011967;ENSCGRG00015008841;ENSCGRG00015020228;ENSCGRG00015021620;ENSCGRG00015001210;ENSCGRG00015014273;ENSCGRG00015010786;ENSCGRG00015022195	1.43305891392	0.082613202797
GO:0050790	BP	e	regulation of catalytic activity	115/1160	1881/22835	0.0370901686363	0.826773974341	0.0611376927166	3	115.0	1881.0	ENSCGRG00015028444;ENSCGRG00015013472;ENSCGRG00015018040;ENSCGRG00015024584;ENSCGRG00015025602;ENSCGRG00015023173;ENSCGRG00015003514;ENSCGRG00015004851;ENSCGRG00015004935;ENSCGRG00015003445;ENSCGRG00015014539;ENSCGRG00015019606;ENSCGRG00015026795;ENSCGRG00015013731;ENSCGRG00015020016;ENSCGRG00015018673;ENSCGRG00015005043;ENSCGRG00015016591;ENSCGRG00015021473;ENSCGRG00015022940;ENSCGRG00015011893;…	1.43074119208	0.082613202797
GO:0051058	BP	e	negative regulation of small GTPase mediated signal transduction	7/1160	62/22835	0.0371377812817	0.826773974341	0.112903225806	8	7.0	62.0	ENSCGRG00015008760;ENSCGRG00015000509;ENSCGRG00015025305;ENSCGRG00015005798;ENSCGRG00015018838;ENSCGRG00015003499;ENSCGRG00015010739	1.43018404583	0.082613202797
GO:0045893	BP	e	positive regulation of transcription, DNA-templated	98/1160	1576/22835	0.0372452698088	0.826773974341	0.0621827411168	10	98.0	1576.0	ENSCGRG00015013472;ENSCGRG00015010252;ENSCGRG00015007342;ENSCGRG00015007138;ENSCGRG00015026481;ENSCGRG00015016635;ENSCGRG00015017521;ENSCGRG00015000771;ENSCGRG00015020012;ENSCGRG00015024862;ENSCGRG00015018673;ENSCGRG00015025689;ENSCGRG00015021473;ENSCGRG00015010072;ENSCGRG00015016067;ENSCGRG00015013545;ENSCGRG00015014554;ENSCGRG00015007331;ENSCGRG00015017623;ENSCGRG00015021957;ENSCGRG00015027435;…	1.4289288753	0.082613202797
GO:0002824	BP	e	positive regulation of adaptive immune response based on somatic recombination of immune receptors built from immunoglobulin superfamily domains	10/1160	101/22835	0.0376282226315	0.826773974341	0.0990099009901	7	10.0	101.0	ENSCGRG00015025975;ENSCGRG00015028444;ENSCGRG00015004326;ENSCGRG00015021788;ENSCGRG00015002734;ENSCGRG00015018737;ENSCGRG00015007697;ENSCGRG00015019083;ENSCGRG00015023185;ENSCGRG00015028049	1.42448629509	0.082613202797
GO:0090343	BP	e	positive regulation of cell aging	3/1160	15/22835	0.0376368803501	0.826773974341	0.2	5	3.0	15.0	ENSCGRG00015025574;ENSCGRG00015013597;ENSCGRG00015013738	1.4243863816	0.082613202797
GO:2000811	BP	e	negative regulation of anoikis	3/1160	15/22835	0.0376368803501	0.826773974341	0.2	8	3.0	15.0	ENSCGRG00015025489;ENSCGRG00015003605;ENSCGRG00015024576	1.4243863816	0.082613202797
GO:0014049	BP	e	positive regulation of glutamate secretion	3/1160	15/22835	0.0376368803501	0.826773974341	0.2	9	3.0	15.0	ENSCGRG00015025975;ENSCGRG00015020233;ENSCGRG00015008466	1.4243863816	0.082613202797
GO:0045779	BP	e	negative regulation of bone resorption	3/1160	15/22835	0.0376368803501	0.826773974341	0.2	7	3.0	15.0	ENSCGRG00015019083;ENSCGRG00015025975;ENSCGRG00015013097	1.4243863816	0.082613202797
GO:0045116	BP	e	protein neddylation	3/1160	15/22835	0.0376368803501	0.826773974341	0.2	9	3.0	15.0	ENSCGRG00015021983;ENSCGRG00015017681;ENSCGRG00015005791	1.4243863816	0.082613202797
GO:0032793	BP	e	positive regulation of CREB transcription factor activity	3/1160	15/22835	0.0376368803501	0.826773974341	0.2	12	3.0	15.0	ENSCGRG00015006301;ENSCGRG00015013621;ENSCGRG00015028066	1.4243863816	0.082613202797
GO:0044262	BP	e	cellular carbohydrate metabolic process	14/1160	152/22835	0.0378939790391	0.826773974341	0.0921052631579	4	14.0	152.0	ENSCGRG00015012604;ENSCGRG00015013427;ENSCGRG00015015027;ENSCGRG00015019313;ENSCGRG00015024117;ENSCGRG00015018391;ENSCGRG00015019613;ENSCGRG00015011454;ENSCGRG00015011378;ENSCGRG00015007907;ENSCGRG00015026401;ENSCGRG00015013236;ENSCGRG00015010049;ENSCGRG00015011484	1.42142978945	0.082613202797
GO:0033280	BP	e	response to vitamin D	5/1160	37/22835	0.0379463531358	0.826773974341	0.135135135135	7	5.0	37.0	ENSCGRG00015017827;ENSCGRG00015001210;ENSCGRG00015013587;ENSCGRG00015022110;ENSCGRG00015012637	1.42082995598	0.082613202797
GO:0032456	BP	e	endocytic recycling	5/1160	37/22835	0.0379463531358	0.826773974341	0.135135135135	6	5.0	37.0	ENSCGRG00015020979;ENSCGRG00015012242;ENSCGRG00015008347;ENSCGRG00015006117;ENSCGRG00015024842	1.42082995598	0.082613202797
GO:0010665	BP	e	regulation of cardiac muscle cell apoptotic process	5/1160	37/22835	0.0379463531358	0.826773974341	0.135135135135	9	5.0	37.0	ENSCGRG00015000838;ENSCGRG00015006653;ENSCGRG00015028258;ENSCGRG00015009575;ENSCGRG00015014470	1.42082995598	0.082613202797
GO:1903508	BP	e	positive regulation of nucleic acid-templated transcription	99/1160	1595/22835	0.0382890724227	0.826773974341	0.0620689655172	9	99.0	1595.0	ENSCGRG00015013472;ENSCGRG00015010252;ENSCGRG00015007342;ENSCGRG00015007138;ENSCGRG00015026481;ENSCGRG00015016635;ENSCGRG00015017521;ENSCGRG00015000771;ENSCGRG00015020012;ENSCGRG00015024862;ENSCGRG00015018673;ENSCGRG00015025689;ENSCGRG00015021473;ENSCGRG00015010072;ENSCGRG00015016067;ENSCGRG00015013545;ENSCGRG00015014554;ENSCGRG00015007331;ENSCGRG00015017623;ENSCGRG00015021957;ENSCGRG00015027435;…	1.41692515459	0.082613202797
GO:1902680	BP	e	positive regulation of RNA biosynthetic process	99/1160	1596/22835	0.0383751351919	0.826773974341	0.062030075188	8	99.0	1596.0	ENSCGRG00015013472;ENSCGRG00015010252;ENSCGRG00015007342;ENSCGRG00015007138;ENSCGRG00015026481;ENSCGRG00015016635;ENSCGRG00015017521;ENSCGRG00015000771;ENSCGRG00015020012;ENSCGRG00015024862;ENSCGRG00015018673;ENSCGRG00015025689;ENSCGRG00015021473;ENSCGRG00015010072;ENSCGRG00015016067;ENSCGRG00015013545;ENSCGRG00015014554;ENSCGRG00015007331;ENSCGRG00015017623;ENSCGRG00015021957;ENSCGRG00015027435;…	1.41595008153	0.082613202797
GO:0043200	BP	e	response to amino acid	14/1160	153/22835	0.0384704579588	0.826773974341	0.0915032679739	5	14.0	153.0	ENSCGRG00015024674;ENSCGRG00015022608;ENSCGRG00015019482;ENSCGRG00015026194;ENSCGRG00015018720;ENSCGRG00015005305;ENSCGRG00015017152;ENSCGRG00015019083;ENSCGRG00015004044;ENSCGRG00015003605;ENSCGRG00015011392;ENSCGRG00015006631;ENSCGRG00015009575;ENSCGRG00015001414	1.41487264375	0.082613202797
GO:0016485	BP	e	protein processing	14/1160	153/22835	0.0384704579588	0.826773974341	0.0915032679739	6	14.0	153.0	ENSCGRG00015003531;ENSCGRG00015013950;ENSCGRG00015025975;ENSCGRG00015023697;ENSCGRG00015015724;ENSCGRG00015016092;ENSCGRG00015007318;ENSCGRG00015007025;ENSCGRG00015013807;ENSCGRG00015001944;ENSCGRG00015023751;ENSCGRG00015009575;ENSCGRG00015018384;ENSCGRG00015014470	1.41487264375	0.082613202797
GO:1903169	BP	e	regulation of calcium ion transmembrane transport	14/1160	153/22835	0.0384704579588	0.826773974341	0.0915032679739	8	14.0	153.0	ENSCGRG00015001719;ENSCGRG00015005780;ENSCGRG00015004595;ENSCGRG00015006653;ENSCGRG00015020979;ENSCGRG00015027777;ENSCGRG00015013384;ENSCGRG00015028066;ENSCGRG00015001941;ENSCGRG00015003822;ENSCGRG00015013097;ENSCGRG00015028515;ENSCGRG00015025546;ENSCGRG00015004186	1.41487264375	0.082613202797
GO:0043620	BP	e	regulation of DNA-templated transcription in response to stress	9/1160	84/22835	0.0389739928209	0.826773974341	0.107142857143	10	9.0	84.0	ENSCGRG00015002357;ENSCGRG00015028444;ENSCGRG00015018720;ENSCGRG00015010072;ENSCGRG00015018683;ENSCGRG00015008241;ENSCGRG00015000348;ENSCGRG00015028401;ENSCGRG00015016884	1.40922509918	0.082613202797
GO:0002573	BP	e	myeloid leukocyte differentiation	10/1160	102/22835	0.0393289987114	0.826773974341	0.0980392156863	5	10.0	102.0	ENSCGRG00015019802;ENSCGRG00015000845;ENSCGRG00015021788;ENSCGRG00015023620;ENSCGRG00015001017;ENSCGRG00015016067;ENSCGRG00015010597;ENSCGRG00015016884;ENSCGRG00015013587;ENSCGRG00015000259	1.40528711028	0.082613202797
GO:0009653	BP	e	anatomical structure morphogenesis	95/1160	1524/22835	0.0397789349067	0.826773974341	0.0623359580052	2	95.0	1524.0	ENSCGRG00015006851;ENSCGRG00015019680;ENSCGRG00015010419;ENSCGRG00015004983;ENSCGRG00015001429;ENSCGRG00015004851;ENSCGRG00015024576;ENSCGRG00015010099;ENSCGRG00015020012;ENSCGRG00015020542;ENSCGRG00015001885;ENSCGRG00015021473;ENSCGRG00015010669;ENSCGRG00015010786;ENSCGRG00015014554;ENSCGRG00015008259;ENSCGRG00015021068;ENSCGRG00015003605;ENSCGRG00015015640;ENSCGRG00015018193;ENSCGRG00015021302;…	1.40034684943	0.082613202797
GO:0043535	BP	e	regulation of blood vessel endothelial cell migration	9/1160	85/22835	0.040196523331	0.826773974341	0.105882352941	9	9.0	85.0	ENSCGRG00015003126;ENSCGRG00015004233;ENSCGRG00015020037;ENSCGRG00015028361;ENSCGRG00015018683;ENSCGRG00015001303;ENSCGRG00015025886;ENSCGRG00015013099;ENSCGRG00015001392	1.3958115082	0.082613202797
GO:0008219	BP	e	cell death	46/1160	674/22835	0.0403603585068	0.826773974341	0.0682492581602	2	46.0	674.0	ENSCGRG00015017852;ENSCGRG00015009468;ENSCGRG00015024584;ENSCGRG00015007318;ENSCGRG00015017596;ENSCGRG00015000378;ENSCGRG00015019818;ENSCGRG00015001944;ENSCGRG00015000348;ENSCGRG00015026860;ENSCGRG00015016020;ENSCGRG00015014726;ENSCGRG00015009623;ENSCGRG00015023144;ENSCGRG00015026618;ENSCGRG00015008400;ENSCGRG00015000453;ENSCGRG00015005129;ENSCGRG00015013787;ENSCGRG00015028401;ENSCGRG00015015724;…	1.39404498473	0.082613202797
GO:0051241	BP	e	negative regulation of multicellular organismal process	80/1160	1260/22835	0.0404276011665	0.826773974341	0.0634920634921	4	80.0	1260.0	ENSCGRG00015017852;ENSCGRG00015009835;ENSCGRG00015028444;ENSCGRG00015011812;ENSCGRG00015004444;ENSCGRG00015018040;ENSCGRG00015000509;ENSCGRG00015012334;ENSCGRG00015002734;ENSCGRG00015022919;ENSCGRG00015021473;ENSCGRG00015013570;ENSCGRG00015013384;ENSCGRG00015018683;ENSCGRG00015027556;ENSCGRG00015013621;ENSCGRG00015013439;ENSCGRG00015003514;ENSCGRG00015022110;ENSCGRG00015026481;ENSCGRG00015027410;…	1.39332202743	0.082613202797
GO:0051957	BP	e	positive regulation of amino acid transport	4/1160	26/22835	0.040608342274	0.826773974341	0.153846153846	8	4.0	26.0	ENSCGRG00015025975;ENSCGRG00015020233;ENSCGRG00015015719;ENSCGRG00015008466	1.39138473905	0.082613202797
GO:0031529	BP	e	ruffle organization	4/1160	26/22835	0.040608342274	0.826773974341	0.153846153846	5	4.0	26.0	ENSCGRG00015025361;ENSCGRG00015012434;ENSCGRG00015008293;ENSCGRG00015019613	1.39138473905	0.082613202797
GO:0071229	BP	e	cellular response to acid chemical	18/1160	217/22835	0.0412720305626	0.826773974341	0.0829493087558	4	18.0	217.0	ENSCGRG00015002357;ENSCGRG00015024674;ENSCGRG00015018279;ENSCGRG00015003605;ENSCGRG00015019482;ENSCGRG00015011782;ENSCGRG00015018720;ENSCGRG00015019566;ENSCGRG00015016537;ENSCGRG00015013427;ENSCGRG00015016067;ENSCGRG00015011392;ENSCGRG00015020016;ENSCGRG00015025489;ENSCGRG00015006631;ENSCGRG00015009575;ENSCGRG00015008180;ENSCGRG00015001414	1.38434416353	0.082613202797
GO:1903506	BP	e	regulation of nucleic acid-templated transcription	195/1160	3363/22835	0.0412761268847	0.826773974341	0.0579839429081	8	195.0	3363.0	ENSCGRG00015028444;ENSCGRG00015013472;ENSCGRG00015021788;ENSCGRG00015018040;ENSCGRG00015025689;ENSCGRG00015024349;ENSCGRG00015004426;ENSCGRG00015007138;ENSCGRG00015026481;ENSCGRG00015016635;ENSCGRG00015022437;ENSCGRG00015005897;ENSCGRG00015017521;ENSCGRG00015025685;ENSCGRG00015008347;ENSCGRG00015000771;ENSCGRG00015020930;ENSCGRG00015020012;ENSCGRG00015007342;ENSCGRG00015024862;ENSCGRG00015005129;…	1.38430106118	0.082613202797
GO:0051091	BP	e	positive regulation of DNA-binding transcription factor activity	20/1160	250/22835	0.0416479428979	0.826773974341	0.08	11	20.0	250.0	ENSCGRG00015024127;ENSCGRG00015003371;ENSCGRG00015021788;ENSCGRG00015013892;ENSCGRG00015024910;ENSCGRG00015016614;ENSCGRG00015020801;ENSCGRG00015010072;ENSCGRG00015010462;ENSCGRG00015001285;ENSCGRG00015004083;ENSCGRG00015012416;ENSCGRG00015013621;ENSCGRG00015007697;ENSCGRG00015023751;ENSCGRG00015006301;ENSCGRG00015028401;ENSCGRG00015028066;ENSCGRG00015012348;ENSCGRG00015003019	1.38040644468	0.082613202797
GO:0031401	BP	e	positive regulation of protein modification process	76/1160	1191/22835	0.0416610374203	0.826773974341	0.063811922754	8	76.0	1191.0	ENSCGRG00015027777;ENSCGRG00015004444;ENSCGRG00015013472;ENSCGRG00015021788;ENSCGRG00015004240;ENSCGRG00015002734;ENSCGRG00015002557;ENSCGRG00015004712;ENSCGRG00015011985;ENSCGRG00015024663;ENSCGRG00015025371;ENSCGRG00015007119;ENSCGRG00015028350;ENSCGRG00015005808;ENSCGRG00015013649;ENSCGRG00015026481;ENSCGRG00015001017;ENSCGRG00015001512;ENSCGRG00015004851;ENSCGRG00015002357;ENSCGRG00015025546;…	1.38026991969	0.082613202797
GO:0051898	BP	e	negative regulation of protein kinase B signaling	5/1160	38/22835	0.0419364728054	0.826773974341	0.131578947368	8	5.0	38.0	ENSCGRG00015024407;ENSCGRG00015011290;ENSCGRG00015026351;ENSCGRG00015028401;ENSCGRG00015019613	1.37740809999	0.082613202797
GO:0010470	BP	e	regulation of gastrulation	5/1160	38/22835	0.0419364728054	0.826773974341	0.131578947368	6	5.0	38.0	ENSCGRG00015022614;ENSCGRG00015014539;ENSCGRG00015011009;ENSCGRG00015011076;ENSCGRG00015023417	1.37740809999	0.082613202797
GO:0014013	BP	e	regulation of gliogenesis	12/1160	130/22835	0.0419712679598	0.826773974341	0.0923076923077	7	12.0	130.0	ENSCGRG00015015027;ENSCGRG00015012334;ENSCGRG00015011009;ENSCGRG00015026831;ENSCGRG00015012314;ENSCGRG00015027410;ENSCGRG00015019083;ENSCGRG00015026425;ENSCGRG00015022110;ENSCGRG00015001392;ENSCGRG00015025886;ENSCGRG00015001512	1.37704791047	0.082613202797
GO:0120032	BP	e	regulation of plasma membrane bounded cell projection assembly	16/1160	187/22835	0.0420671991613	0.826773974341	0.0855614973262	7	16.0	187.0	ENSCGRG00015022614;ENSCGRG00015025975;ENSCGRG00015005203;ENSCGRG00015016591;ENSCGRG00015007500;ENSCGRG00015027849;ENSCGRG00015027756;ENSCGRG00015019842;ENSCGRG00015013570;ENSCGRG00015004188;ENSCGRG00015016212;ENSCGRG00015010597;ENSCGRG00015024910;ENSCGRG00015016723;ENSCGRG00015018838;ENSCGRG00015001818	1.37605640239	0.082613202797
GO:0045944	BP	e	positive regulation of transcription by RNA polymerase II	76/1160	1196/22835	0.042337859983	0.826773974341	0.0635451505017	11	76.0	1196.0	ENSCGRG00015019802;ENSCGRG00015025789;ENSCGRG00015013472;ENSCGRG00015007119;ENSCGRG00015000960;ENSCGRG00015002734;ENSCGRG00015028668;ENSCGRG00015011812;ENSCGRG00015012314;ENSCGRG00015023550;ENSCGRG00015007342;ENSCGRG00015027556;ENSCGRG00015011705;ENSCGRG00015013621;ENSCGRG00015013700;ENSCGRG00015010047;ENSCGRG00015007138;ENSCGRG00015002248;ENSCGRG00015026481;ENSCGRG00015001394;ENSCGRG00015001512;…	1.37327109769	0.082613202797
GO:1903313	BP	e	positive regulation of mRNA metabolic process	9/1160	87/22835	0.0430062088431	0.826773974341	0.103448275862	8	9.0	87.0	ENSCGRG00015012890;ENSCGRG00015003602;ENSCGRG00015020744;ENSCGRG00015019501;ENSCGRG00015011985;ENSCGRG00015019757;ENSCGRG00015006869;ENSCGRG00015006811;ENSCGRG00015010047	1.36646884043	0.082613202797
GO:0120036	BP	e	plasma membrane bounded cell projection organization	44/1160	637/22835	0.0432632795098	0.826773974341	0.0690737833595	4	44.0	637.0	ENSCGRG00015017853;ENSCGRG00015005203;ENSCGRG00015007156;ENSCGRG00015002697;ENSCGRG00015012334;ENSCGRG00015015768;ENSCGRG00015010419;ENSCGRG00015015609;ENSCGRG00015011228;ENSCGRG00015026004;ENSCGRG00015012434;ENSCGRG00015001414;ENSCGRG00015015448;ENSCGRG00015016020;ENSCGRG00015002944;ENSCGRG00015010099;ENSCGRG00015004240;ENSCGRG00015011925;ENSCGRG00015010438;ENSCGRG00015005103;ENSCGRG00015007609;…	1.36388056259	0.082613202797
GO:0006836	BP	e	neurotransmitter transport	12/1160	131/22835	0.0432931365174	0.826773974341	0.0916030534351	4	12.0	131.0	ENSCGRG00015017471;ENSCGRG00015017550;ENSCGRG00015005594;ENSCGRG00015016951;ENSCGRG00015023620;ENSCGRG00015017152;ENSCGRG00015016064;ENSCGRG00015007324;ENSCGRG00015004249;ENSCGRG00015017985;ENSCGRG00015022001;ENSCGRG00015021427	1.36358094912	0.082613202797
GO:0045785	BP	e	positive regulation of cell adhesion	31/1160	424/22835	0.0434211846697	0.826773974341	0.0731132075472	4	31.0	424.0	ENSCGRG00015006851;ENSCGRG00015005203;ENSCGRG00015007156;ENSCGRG00015021788;ENSCGRG00015023185;ENSCGRG00015007342;ENSCGRG00015011392;ENSCGRG00015023306;ENSCGRG00015014879;ENSCGRG00015002040;ENSCGRG00015012637;ENSCGRG00015020037;ENSCGRG00015022195;ENSCGRG00015021473;ENSCGRG00015004188;ENSCGRG00015024980;ENSCGRG00015014554;ENSCGRG00015013587;ENSCGRG00015014470;ENSCGRG00015002145;ENSCGRG00015011076;…	1.36229833177	0.082613202797
GO:0002819	BP	e	regulation of adaptive immune response	14/1160	160/22835	0.0443932613721	0.826773974341	0.0875	5	14.0	160.0	ENSCGRG00015024980;ENSCGRG00015021957;ENSCGRG00015028444;ENSCGRG00015004326;ENSCGRG00015021788;ENSCGRG00015002734;ENSCGRG00015023751;ENSCGRG00015018737;ENSCGRG00015007697;ENSCGRG00015019083;ENSCGRG00015020464;ENSCGRG00015023185;ENSCGRG00015025975;ENSCGRG00015028049	1.35268294815	0.082613202797
GO:0032535	BP	e	regulation of cellular component size	23/1160	297/22835	0.044589579827	0.826773974341	0.0774410774411	4	23.0	297.0	ENSCGRG00015005203;ENSCGRG00015007500;ENSCGRG00015024584;ENSCGRG00015013570;ENSCGRG00015015215;ENSCGRG00015001414;ENSCGRG00015025895;ENSCGRG00015016342;ENSCGRG00015001818;ENSCGRG00015010597;ENSCGRG00015020679;ENSCGRG00015025975;ENSCGRG00015027291;ENSCGRG00015016723;ENSCGRG00015000713;ENSCGRG00015021905;ENSCGRG00015014470;ENSCGRG00015011076;ENSCGRG00015008293;ENSCGRG00015023751;ENSCGRG00015024910;…	1.35076662004	0.082613202797
GO:0090501	BP	e	RNA phosphodiester bond hydrolysis	9/1160	88/22835	0.0445937223817	0.826773974341	0.102272727273	7	9.0	88.0	ENSCGRG00015028296;ENSCGRG00015000775;ENSCGRG00015021205;ENSCGRG00015003004;ENSCGRG00015009686;ENSCGRG00015028049;ENSCGRG00015010483;ENSCGRG00015021587;ENSCGRG00015000829	1.35072627418	0.082613202797
GO:0070661	BP	e	leukocyte proliferation	9/1160	88/22835	0.0445937223817	0.826773974341	0.102272727273	2	9.0	88.0	ENSCGRG00015021957;ENSCGRG00015025546;ENSCGRG00015021473;ENSCGRG00015025975;ENSCGRG00015002734;ENSCGRG00015027072;ENSCGRG00015008241;ENSCGRG00015010597;ENSCGRG00015013587	1.35072627418	0.082613202797
GO:0002438	BP	e	acute inflammatory response to antigenic stimulus	3/1160	16/22835	0.0446193816056	0.826773974341	0.1875	6	3.0	16.0	ENSCGRG00015024910;ENSCGRG00015001017;ENSCGRG00015003445	1.35047645304	0.082613202797
GO:0046473	BP	e	phosphatidic acid metabolic process	3/1160	16/22835	0.0446193816056	0.826773974341	0.1875	7	3.0	16.0	ENSCGRG00015005062;ENSCGRG00015001221;ENSCGRG00015027849	1.35047645304	0.082613202797
GO:0043649	BP	e	dicarboxylic acid catabolic process	3/1160	16/22835	0.0446193816056	0.826773974341	0.1875	7	3.0	16.0	ENSCGRG00015024237;ENSCGRG00015024117;ENSCGRG00015022125	1.35047645304	0.082613202797
GO:0009068	BP	e	aspartate family amino acid catabolic process	3/1160	16/22835	0.0446193816056	0.826773974341	0.1875	9	3.0	16.0	ENSCGRG00015001137;ENSCGRG00015016200;ENSCGRG00015024117	1.35047645304	0.082613202797
GO:0055070	BP	e	copper ion homeostasis	3/1160	16/22835	0.0446193816056	0.826773974341	0.1875	9	3.0	16.0	ENSCGRG00015012288;ENSCGRG00015008347;ENSCGRG00015023889	1.35047645304	0.082613202797
GO:0090197	BP	e	positive regulation of chemokine secretion	3/1160	16/22835	0.0446193816056	0.826773974341	0.1875	10	3.0	16.0	ENSCGRG00015021957;ENSCGRG00015014539;ENSCGRG00015023751	1.35047645304	0.082613202797
GO:1903131	BP	e	mononuclear cell differentiation	3/1160	16/22835	0.0446193816056	0.826773974341	0.1875	5	3.0	16.0	ENSCGRG00015001017;ENSCGRG00015000259;ENSCGRG00015023620	1.35047645304	0.082613202797
GO:2000369	BP	e	regulation of clathrin-dependent endocytosis	3/1160	16/22835	0.0446193816056	0.826773974341	0.1875	8	3.0	16.0	ENSCGRG00015024584;ENSCGRG00015018741;ENSCGRG00015015448	1.35047645304	0.082613202797
GO:1905048	BP	e	regulation of metallopeptidase activity	3/1160	16/22835	0.0446193816056	0.826773974341	0.1875	8	3.0	16.0	ENSCGRG00015014539;ENSCGRG00015003499;ENSCGRG00015028350	1.35047645304	0.082613202797
GO:0022617	BP	e	extracellular matrix disassembly	3/1160	16/22835	0.0446193816056	0.826773974341	0.1875	5	3.0	16.0	ENSCGRG00015003499;ENSCGRG00015020542;ENSCGRG00015003625	1.35047645304	0.082613202797
GO:0048268	BP	e	clathrin coat assembly	3/1160	16/22835	0.0446193816056	0.826773974341	0.1875	6	3.0	16.0	ENSCGRG00015004881;ENSCGRG00015024584;ENSCGRG00015018741	1.35047645304	0.082613202797
GO:0089718	BP	e	amino acid import across plasma membrane	3/1160	16/22835	0.0446193816056	0.826773974341	0.1875	10	3.0	16.0	ENSCGRG00015007324;ENSCGRG00015017152;ENSCGRG00015017471	1.35047645304	0.082613202797
GO:0040037	BP	e	negative regulation of fibroblast growth factor receptor signaling pathway	3/1160	16/22835	0.0446193816056	0.826773974341	0.1875	7	3.0	16.0	ENSCGRG00015000509;ENSCGRG00015003126;ENSCGRG00015021473	1.35047645304	0.082613202797
GO:0030224	BP	e	monocyte differentiation	3/1160	16/22835	0.0446193816056	0.826773974341	0.1875	6	3.0	16.0	ENSCGRG00015001017;ENSCGRG00015000259;ENSCGRG00015023620	1.35047645304	0.082613202797
GO:0010977	BP	e	negative regulation of neuron projection development	14/1160	161/22835	0.045510255426	0.826773974341	0.0869565217391	9	14.0	161.0	ENSCGRG00015016020;ENSCGRG00015002040;ENSCGRG00015012637;ENSCGRG00015012334;ENSCGRG00015022919;ENSCGRG00015010367;ENSCGRG00015010895;ENSCGRG00015025361;ENSCGRG00015007730;ENSCGRG00015012546;ENSCGRG00015022110;ENSCGRG00015026481;ENSCGRG00015027410;ENSCGRG00015018741	1.34189072701	0.082613202797
GO:2001141	BP	e	regulation of RNA biosynthetic process	195/1160	3367/22835	0.0456527710507	0.826773974341	0.0579150579151	7	195.0	3367.0	ENSCGRG00015028444;ENSCGRG00015013472;ENSCGRG00015021788;ENSCGRG00015018040;ENSCGRG00015025689;ENSCGRG00015024349;ENSCGRG00015004426;ENSCGRG00015007138;ENSCGRG00015026481;ENSCGRG00015016635;ENSCGRG00015022437;ENSCGRG00015005897;ENSCGRG00015017521;ENSCGRG00015025685;ENSCGRG00015008347;ENSCGRG00015000771;ENSCGRG00015020930;ENSCGRG00015020012;ENSCGRG00015007342;ENSCGRG00015024862;ENSCGRG00015005129;…	1.34053285634	0.082613202797
GO:2001046	BP	e	positive regulation of integrin-mediated signaling pathway	2/1160	7/22835	0.0456618014145	0.826773974341	0.285714285714	7	2.0	7.0	ENSCGRG00015005203;ENSCGRG00015007156	1.34044695905	0.082613202797
GO:0007253	BP	e	cytoplasmic sequestering of NF-kappaB	2/1160	7/22835	0.0456618014145	0.826773974341	0.285714285714	13	2.0	7.0	ENSCGRG00015008347;ENSCGRG00015011812	1.34044695905	0.082613202797
GO:0010533	BP	e	regulation of activation of Janus kinase activity	2/1160	7/22835	0.0456618014145	0.826773974341	0.285714285714	10	2.0	7.0	ENSCGRG00015022614;ENSCGRG00015004326	1.34044695905	0.082613202797
GO:1901490	BP	e	regulation of lymphangiogenesis	2/1160	7/22835	0.0456618014145	0.826773974341	0.285714285714	6	2.0	7.0	ENSCGRG00015020037;ENSCGRG00015017195	1.34044695905	0.082613202797
GO:0072307	BP	e	regulation of metanephric nephron tubule epithelial cell differentiation	2/1160	7/22835	0.0456618014145	0.826773974341	0.285714285714	8	2.0	7.0	ENSCGRG00015026031;ENSCGRG00015001512	1.34044695905	0.082613202797
GO:0072733	BP	e	response to staurosporine	2/1160	7/22835	0.0456618014145	0.826773974341	0.285714285714	6	2.0	7.0	ENSCGRG00015005103;ENSCGRG00015015724	1.34044695905	0.082613202797
GO:0072734	BP	e	cellular response to staurosporine	2/1160	7/22835	0.0456618014145	0.826773974341	0.285714285714	7	2.0	7.0	ENSCGRG00015005103;ENSCGRG00015015724	1.34044695905	0.082613202797
GO:0021546	BP	e	rhombomere development	2/1160	7/22835	0.0456618014145	0.826773974341	0.285714285714	3	2.0	7.0	ENSCGRG00015020012;ENSCGRG00015012314	1.34044695905	0.082613202797
GO:1903265	BP	e	positive regulation of tumor necrosis factor-mediated signaling pathway	2/1160	7/22835	0.0456618014145	0.826773974341	0.285714285714	8	2.0	7.0	ENSCGRG00015007697;ENSCGRG00015001944	1.34044695905	0.082613202797
GO:0090031	BP	e	positive regulation of steroid hormone biosynthetic process	2/1160	7/22835	0.0456618014145	0.826773974341	0.285714285714	9	2.0	7.0	ENSCGRG00015018741;ENSCGRG00015021473	1.34044695905	0.082613202797
GO:0016078	BP	e	tRNA catabolic process	2/1160	7/22835	0.0456618014145	0.826773974341	0.285714285714	9	2.0	7.0	ENSCGRG00015028049;ENSCGRG00015010483	1.34044695905	0.082613202797
GO:0043633	BP	e	polyadenylation-dependent RNA catabolic process	2/1160	7/22835	0.0456618014145	0.826773974341	0.285714285714	8	2.0	7.0	ENSCGRG00015028049;ENSCGRG00015010483	1.34044695905	0.082613202797
GO:0050713	BP	e	negative regulation of interleukin-1 beta secretion	2/1160	7/22835	0.0456618014145	0.826773974341	0.285714285714	11	2.0	7.0	ENSCGRG00015020464;ENSCGRG00015003514	1.34044695905	0.082613202797
GO:0044351	BP	e	macropinocytosis	2/1160	7/22835	0.0456618014145	0.826773974341	0.285714285714	7	2.0	7.0	ENSCGRG00015025342;ENSCGRG00015023751	1.34044695905	0.082613202797
GO:0018243	BP	e	protein O-linked glycosylation via threonine	2/1160	7/22835	0.0456618014145	0.826773974341	0.285714285714	9	2.0	7.0	ENSCGRG00015028084;ENSCGRG00015006171	1.34044695905	0.082613202797
GO:0015014	BP	e	heparan sulfate proteoglycan biosynthetic process, polysaccharide chain biosynthetic process	2/1160	7/22835	0.0456618014145	0.826773974341	0.285714285714	7	2.0	7.0	ENSCGRG00015012604;ENSCGRG00015026401	1.34044695905	0.082613202797
GO:0060754	BP	e	positive regulation of mast cell chemotaxis	2/1160	7/22835	0.0456618014145	0.826773974341	0.285714285714	10	2.0	7.0	ENSCGRG00015020037;ENSCGRG00015015844	1.34044695905	0.082613202797
GO:0042117	BP	e	monocyte activation	2/1160	7/22835	0.0456618014145	0.826773974341	0.285714285714	5	2.0	7.0	ENSCGRG00015024980;ENSCGRG00015016067	1.34044695905	0.082613202797
GO:0001821	BP	e	histamine secretion	2/1160	7/22835	0.0456618014145	0.826773974341	0.285714285714	8	2.0	7.0	ENSCGRG00015021427;ENSCGRG00015023620	1.34044695905	0.082613202797
GO:0032730	BP	e	positive regulation of interleukin-1 alpha production	2/1160	7/22835	0.0456618014145	0.826773974341	0.285714285714	7	2.0	7.0	ENSCGRG00015025975;ENSCGRG00015001944	1.34044695905	0.082613202797
GO:0090091	BP	e	positive regulation of extracellular matrix disassembly	2/1160	7/22835	0.0456618014145	0.826773974341	0.285714285714	7	2.0	7.0	ENSCGRG00015007500;ENSCGRG00015002499	1.34044695905	0.082613202797
GO:0045762	BP	e	positive regulation of adenylate cyclase activity	2/1160	7/22835	0.0456618014145	0.826773974341	0.285714285714	6	2.0	7.0	ENSCGRG00015003499;ENSCGRG00015028066	1.34044695905	0.082613202797
GO:1905049	BP	e	negative regulation of metallopeptidase activity	2/1160	7/22835	0.0456618014145	0.826773974341	0.285714285714	10	2.0	7.0	ENSCGRG00015003499;ENSCGRG00015028350	1.34044695905	0.082613202797
GO:0034475	BP	e	U4 snRNA 3'-end processing	2/1160	7/22835	0.0456618014145	0.826773974341	0.285714285714	11	2.0	7.0	ENSCGRG00015028049;ENSCGRG00015010483	1.34044695905	0.082613202797
GO:0051902	BP	e	negative regulation of mitochondrial depolarization	2/1160	7/22835	0.0456618014145	0.826773974341	0.285714285714	8	2.0	7.0	ENSCGRG00015024576;ENSCGRG00015024117	1.34044695905	0.082613202797
GO:0140059	BP	e	dendrite arborization	2/1160	7/22835	0.0456618014145	0.826773974341	0.285714285714	9	2.0	7.0	ENSCGRG00015016020;ENSCGRG00015012334	1.34044695905	0.082613202797
GO:0051045	BP	e	negative regulation of membrane protein ectodomain proteolysis	2/1160	7/22835	0.0456618014145	0.826773974341	0.285714285714	9	2.0	7.0	ENSCGRG00015027494;ENSCGRG00015003499	1.34044695905	0.082613202797
GO:0021873	BP	e	forebrain neuroblast division	2/1160	7/22835	0.0456618014145	0.826773974341	0.285714285714	7	2.0	7.0	ENSCGRG00015024446;ENSCGRG00015013700	1.34044695905	0.082613202797
GO:1903026	BP	e	negative regulation of RNA polymerase II regulatory region sequence-specific DNA binding	2/1160	7/22835	0.0456618014145	0.826773974341	0.285714285714	7	2.0	7.0	ENSCGRG00015028401;ENSCGRG00015010072	1.34044695905	0.082613202797
GO:0051126	BP	e	negative regulation of actin nucleation	2/1160	7/22835	0.0456618014145	0.826773974341	0.285714285714	12	2.0	7.0	ENSCGRG00015024584;ENSCGRG00015015215	1.34044695905	0.082613202797
GO:0072319	BP	e	vesicle uncoating	2/1160	7/22835	0.0456618014145	0.826773974341	0.285714285714	7	2.0	7.0	ENSCGRG00015012890;ENSCGRG00015015448	1.34044695905	0.082613202797
GO:0072318	BP	e	clathrin coat disassembly	2/1160	7/22835	0.0456618014145	0.826773974341	0.285714285714	8	2.0	7.0	ENSCGRG00015012890;ENSCGRG00015015448	1.34044695905	0.082613202797
GO:0034205	BP	e	amyloid-beta formation	2/1160	7/22835	0.0456618014145	0.826773974341	0.285714285714	7	2.0	7.0	ENSCGRG00015005691;ENSCGRG00015016092	1.34044695905	0.082613202797
GO:1904683	BP	e	regulation of metalloendopeptidase activity	2/1160	7/22835	0.0456618014145	0.826773974341	0.285714285714	9	2.0	7.0	ENSCGRG00015014539;ENSCGRG00015028350	1.34044695905	0.082613202797
GO:0060613	BP	e	fat pad development	2/1160	7/22835	0.0456618014145	0.826773974341	0.285714285714	6	2.0	7.0	ENSCGRG00015013427;ENSCGRG00015012416	1.34044695905	0.082613202797
GO:0046898	BP	e	response to cycloheximide	2/1160	7/22835	0.0456618014145	0.826773974341	0.285714285714	5	2.0	7.0	ENSCGRG00015003605;ENSCGRG00015024356	1.34044695905	0.082613202797
GO:0060059	BP	e	embryonic retina morphogenesis in camera-type eye	2/1160	7/22835	0.0456618014145	0.826773974341	0.285714285714	4	2.0	7.0	ENSCGRG00015026618;ENSCGRG00015008259	1.34044695905	0.082613202797
GO:0006403	BP	e	RNA localization	4/1160	27/22835	0.0458202396924	0.826773974341	0.148148148148	3	4.0	27.0	ENSCGRG00015028049;ENSCGRG00015010483;ENSCGRG00015028832;ENSCGRG00015011893	1.33894264328	0.082613202797
GO:0048048	BP	e	embryonic eye morphogenesis	4/1160	27/22835	0.0458202396924	0.826773974341	0.148148148148	6	4.0	27.0	ENSCGRG00015026618;ENSCGRG00015003954;ENSCGRG00015027410;ENSCGRG00015016537	1.33894264328	0.082613202797
GO:1901998	BP	e	toxin transport	5/1160	39/22835	0.0461700774033	0.826773974341	0.128205128205	4	5.0	39.0	ENSCGRG00015005619;ENSCGRG00015011893;ENSCGRG00015003428;ENSCGRG00015006746;ENSCGRG00015001944	1.33563939736	0.082613202797
GO:0045740	BP	e	positive regulation of DNA replication	5/1160	39/22835	0.0461700774033	0.826773974341	0.128205128205	8	5.0	39.0	ENSCGRG00015019083;ENSCGRG00015019832;ENSCGRG00015025305;ENSCGRG00015021129;ENSCGRG00015010878	1.33563939736	0.082613202797
GO:0046649	BP	e	lymphocyte activation	26/1160	344/22835	0.0462166148387	0.826773974341	0.0755813953488	4	26.0	344.0	ENSCGRG00015002734;ENSCGRG00015003680;ENSCGRG00015028049;ENSCGRG00015002357;ENSCGRG00015002040;ENSCGRG00015027072;ENSCGRG00015008241;ENSCGRG00015010597;ENSCGRG00015013587;ENSCGRG00015015282;ENSCGRG00015025975;ENSCGRG00015016591;ENSCGRG00015021473;ENSCGRG00015008703;ENSCGRG00015016926;ENSCGRG00015025546;ENSCGRG00015027435;ENSCGRG00015009468;ENSCGRG00015024910;ENSCGRG00015003625;ENSCGRG00015019083;…	1.33520186783	0.082613202797
GO:0010633	BP	e	negative regulation of epithelial cell migration	7/1160	65/22835	0.0462216701797	0.826773974341	0.107692307692	8	7.0	65.0	ENSCGRG00015016020;ENSCGRG00015020016;ENSCGRG00015013570;ENSCGRG00015004233;ENSCGRG00015002379;ENSCGRG00015001303;ENSCGRG00015003126	1.33515436572	0.082613202797
GO:0030593	BP	e	neutrophil chemotaxis	7/1160	65/22835	0.0462216701797	0.826773974341	0.107692307692	9	7.0	65.0	ENSCGRG00015012637;ENSCGRG00015012941;ENSCGRG00015001941;ENSCGRG00015010553;ENSCGRG00015001272;ENSCGRG00015010571;ENSCGRG00015008835	1.33515436572	0.082613202797
GO:0051188	BP	e	cofactor biosynthetic process	16/1160	192/22835	0.0466010255812	0.826773974341	0.0833333333333	4	16.0	192.0	ENSCGRG00015024293;ENSCGRG00015013695;ENSCGRG00015020744;ENSCGRG00015019662;ENSCGRG00015028581;ENSCGRG00015013395;ENSCGRG00015024980;ENSCGRG00015014529;ENSCGRG00015018623;ENSCGRG00015004729;ENSCGRG00015007781;ENSCGRG00015026194;ENSCGRG00015023282;ENSCGRG00015025489;ENSCGRG00015023980;ENSCGRG00015016391	1.33160452538	0.082613202797
GO:0006357	BP	e	regulation of transcription by RNA polymerase II	119/1160	1976/22835	0.0474219030815	0.826773974341	0.0602226720648	10	119.0	1976.0	ENSCGRG00015028444;ENSCGRG00015013472;ENSCGRG00015024349;ENSCGRG00015018683;ENSCGRG00015007138;ENSCGRG00015026481;ENSCGRG00015016635;ENSCGRG00015017521;ENSCGRG00015000771;ENSCGRG00015020930;ENSCGRG00015020012;ENSCGRG00015015282;ENSCGRG00015018673;ENSCGRG00015005742;ENSCGRG00015010072;ENSCGRG00015016067;ENSCGRG00015028222;ENSCGRG00015014554;ENSCGRG00015007331;ENSCGRG00015017623;ENSCGRG00015021957;…	1.3240210214	0.082613202797
GO:0046425	BP	e	regulation of receptor signaling pathway via JAK-STAT	12/1160	134/22835	0.0477409538463	0.826773974341	0.089552238806	7	12.0	134.0	ENSCGRG00015022614;ENSCGRG00015025546;ENSCGRG00015026351;ENSCGRG00015009468;ENSCGRG00015023620;ENSCGRG00015019083;ENSCGRG00015004044;ENSCGRG00015004326;ENSCGRG00015004712;ENSCGRG00015001017;ENSCGRG00015013587;ENSCGRG00015001512	1.3211089082	0.082613202797
GO:0051049	BP	e	regulation of transport	120/1160	1992/22835	0.0480409230145	0.826773974341	0.0602409638554	4	120.0	1992.0	ENSCGRG00015005203;ENSCGRG00015007036;ENSCGRG00015024584;ENSCGRG00015018683;ENSCGRG00015003514;ENSCGRG00015004851;ENSCGRG00015025546;ENSCGRG00015024576;ENSCGRG00015014539;ENSCGRG00015016447;ENSCGRG00015001956;ENSCGRG00015021068;ENSCGRG00015016064;ENSCGRG00015001429;ENSCGRG00015014554;ENSCGRG00015025342;ENSCGRG00015004186;ENSCGRG00015021957;ENSCGRG00015027435;ENSCGRG00015004637;ENSCGRG00015007697;…	1.31838865705	0.082613202797
GO:0043414	BP	e	macromolecule methylation	19/1160	233/22835	0.0487096361106	0.826773974341	0.0815450643777	5	19.0	233.0	ENSCGRG00015007258;ENSCGRG00015027349;ENSCGRG00015015486;ENSCGRG00015013472;ENSCGRG00015020744;ENSCGRG00015025904;ENSCGRG00015013621;ENSCGRG00015010951;ENSCGRG00015005764;ENSCGRG00015022074;ENSCGRG00015021302;ENSCGRG00015018807;ENSCGRG00015025853;ENSCGRG00015003657;ENSCGRG00015019785;ENSCGRG00015016523;ENSCGRG00015001245;ENSCGRG00015028881;ENSCGRG00015021915	1.31238511485	0.082613202797
GO:0042737	BP	e	drug catabolic process	12/1160	135/22835	0.0493851532092	0.826773974341	0.0888888888889	4	12.0	135.0	ENSCGRG00015011299;ENSCGRG00015027060;ENSCGRG00015021881;ENSCGRG00015016200;ENSCGRG00015018623;ENSCGRG00015007318;ENSCGRG00015023697;ENSCGRG00015011782;ENSCGRG00015018391;ENSCGRG00015016953;ENSCGRG00015023716;ENSCGRG00015012924	1.30640359457	0.082613202797
GO:0042752	BP	e	regulation of circadian rhythm	11/1160	115/22835	0.0497509371839	0.826773974341	0.095652173913	3	11.0	115.0	ENSCGRG00015016635;ENSCGRG00015011289;ENSCGRG00015015027;ENSCGRG00015001944;ENSCGRG00015004412;ENSCGRG00015023620;ENSCGRG00015019083;ENSCGRG00015022614;ENSCGRG00015010212;ENSCGRG00015006869;ENSCGRG00015026481	1.30319873381	0.082613202797
GO:0070848	BP	e	response to growth factor	26/1160	351/22835	0.0498341860406	0.826773974341	0.0740740740741	4	26.0	351.0	ENSCGRG00015023417;ENSCGRG00015011967;ENSCGRG00015015724;ENSCGRG00015019613;ENSCGRG00015007342;ENSCGRG00015013621;ENSCGRG00015022110;ENSCGRG00015026481;ENSCGRG00015001414;ENSCGRG00015000829;ENSCGRG00015015448;ENSCGRG00015024576;ENSCGRG00015022186;ENSCGRG00015007237;ENSCGRG00015021473;ENSCGRG00015017827;ENSCGRG00015005808;ENSCGRG00015014554;ENSCGRG00015007310;ENSCGRG00015003428;ENSCGRG00015025546;…	1.30247263083	0.082613202797
GO:0044424	CC	e	intracellular part	853/1160	14645/22835	4.45047584714e-10	8.19443865356e-07	0.0582451348583	2	853.0	14645.0	ENSCGRG00015022608;ENSCGRG00015003126;ENSCGRG00015021788;ENSCGRG00015021783;ENSCGRG00015020494;ENSCGRG00015020497;ENSCGRG00015012647;ENSCGRG00015022768;ENSCGRG00015022769;ENSCGRG00015011247;ENSCGRG00015006058;ENSCGRG00015006351;ENSCGRG00015022437;ENSCGRG00015018471;ENSCGRG00015006052;ENSCGRG00015008059;ENSCGRG00015009057;ENSCGRG00015020930;ENSCGRG00015018774;ENSCGRG00015020542;ENSCGRG00015003019;…	9.35159355155	6.0864807917
GO:0043226	CC	e	organelle	670/1160	11313/22835	9.60876044645e-09	1.1794753448e-05	0.059223901706	1	670.0	11313.0	ENSCGRG00015021788;ENSCGRG00015021783;ENSCGRG00015020494;ENSCGRG00015020497;ENSCGRG00015012647;ENSCGRG00015022768;ENSCGRG00015022769;ENSCGRG00015011247;ENSCGRG00015006058;ENSCGRG00015006351;ENSCGRG00015018471;ENSCGRG00015008703;ENSCGRG00015008059;ENSCGRG00015009057;ENSCGRG00015020930;ENSCGRG00015020012;ENSCGRG00015020542;ENSCGRG00015020016;ENSCGRG00015024862;ENSCGRG00015002145;ENSCGRG00015018673;…	8.01733263377	4.92831113297
GO:0043229	CC	e	intracellular organelle	650/1160	10928/22835	1.11863649842e-08	1.23581367163e-05	0.0594802342606	3	650.0	10928.0	ENSCGRG00015021788;ENSCGRG00015021783;ENSCGRG00015020494;ENSCGRG00015020497;ENSCGRG00015012647;ENSCGRG00015022768;ENSCGRG00015022769;ENSCGRG00015011247;ENSCGRG00015006058;ENSCGRG00015006351;ENSCGRG00015018471;ENSCGRG00015008703;ENSCGRG00015008059;ENSCGRG00015009057;ENSCGRG00015020930;ENSCGRG00015020012;ENSCGRG00015020542;ENSCGRG00015020016;ENSCGRG00015024862;ENSCGRG00015002145;ENSCGRG00015018673;…	7.95131101479	4.90804700456
GO:0044422	CC	e	organelle part	566/1160	9336/22835	2.71588945074e-08	2.67112878784e-05	0.0606255355613	1	566.0	9336.0	ENSCGRG00015021788;ENSCGRG00015021783;ENSCGRG00015020494;ENSCGRG00015020497;ENSCGRG00015012647;ENSCGRG00015022768;ENSCGRG00015022769;ENSCGRG00015028049;ENSCGRG00015006058;ENSCGRG00015006351;ENSCGRG00015013587;ENSCGRG00015008703;ENSCGRG00015008059;ENSCGRG00015009057;ENSCGRG00015020930;ENSCGRG00015018774;ENSCGRG00015020542;ENSCGRG00015024862;ENSCGRG00015002145;ENSCGRG00015022863;ENSCGRG00015005742;…	7.56608791183	4.57330517207
GO:0043227	CC	e	membrane-bounded organelle	587/1160	9765/22835	3.95834693717e-08	3.64415314903e-05	0.0601126472094	2	587.0	9765.0	ENSCGRG00015021788;ENSCGRG00015021783;ENSCGRG00015020494;ENSCGRG00015020497;ENSCGRG00015012647;ENSCGRG00015022768;ENSCGRG00015022769;ENSCGRG00015011247;ENSCGRG00015006058;ENSCGRG00015006351;ENSCGRG00015018471;ENSCGRG00015008059;ENSCGRG00015020930;ENSCGRG00015020012;ENSCGRG00015020016;ENSCGRG00015024862;ENSCGRG00015018673;ENSCGRG00015005742;ENSCGRG00015022329;ENSCGRG00015022940;ENSCGRG00015011897;…	7.40248614386	4.43840337967
GO:0044446	CC	e	intracellular organelle part	542/1160	9004/22835	2.49704314316e-07	0.000183907227494	0.0601954686806	3	542.0	9004.0	ENSCGRG00015021788;ENSCGRG00015021783;ENSCGRG00015020494;ENSCGRG00015020497;ENSCGRG00015012647;ENSCGRG00015022768;ENSCGRG00015022769;ENSCGRG00015028049;ENSCGRG00015006058;ENSCGRG00015006351;ENSCGRG00015013587;ENSCGRG00015008059;ENSCGRG00015009057;ENSCGRG00015020930;ENSCGRG00015018774;ENSCGRG00015020542;ENSCGRG00015024862;ENSCGRG00015002145;ENSCGRG00015010838;ENSCGRG00015011897;ENSCGRG00015011893;…	6.60257395397	3.7354012028
GO:0043231	CC	e	intracellular membrane-bounded organelle	538/1160	8971/22835	4.7646155278e-07	0.000339594129312	0.0599710177238	4	538.0	8971.0	ENSCGRG00015021783;ENSCGRG00015020494;ENSCGRG00015020497;ENSCGRG00015012647;ENSCGRG00015022768;ENSCGRG00015022769;ENSCGRG00015011247;ENSCGRG00015006058;ENSCGRG00015006351;ENSCGRG00015018471;ENSCGRG00015008059;ENSCGRG00015020930;ENSCGRG00015020012;ENSCGRG00015024862;ENSCGRG00015018673;ENSCGRG00015005742;ENSCGRG00015022329;ENSCGRG00015022940;ENSCGRG00015011897;ENSCGRG00015010389;ENSCGRG00015011893;…	6.32197213823	3.46903982617
GO:0062023	CC	e	collagen-containing extracellular matrix	39/1160	322/22835	5.20522398457e-07	0.000359404449809	0.121118012422	3	39.0	322.0	ENSCGRG00015005308;ENSCGRG00015019680;ENSCGRG00015028214;ENSCGRG00015024567;ENSCGRG00015012456;ENSCGRG00015024674;ENSCGRG00015008738;ENSCGRG00015010212;ENSCGRG00015003514;ENSCGRG00015023306;ENSCGRG00015023208;ENSCGRG00015027410;ENSCGRG00015010895;ENSCGRG00015014879;ENSCGRG00015002040;ENSCGRG00015019098;ENSCGRG00015003445;ENSCGRG00015023144;ENSCGRG00015000482;ENSCGRG00015027072;ENSCGRG00015014500;…	6.28356057774	3.44441655017
GO:0031012	CC	e	extracellular matrix	48/1160	443/22835	8.77482693194e-07	0.000553942288746	0.10835214447	2	48.0	443.0	ENSCGRG00015005308;ENSCGRG00015019680;ENSCGRG00015011967;ENSCGRG00015025867;ENSCGRG00015028214;ENSCGRG00015024567;ENSCGRG00015012456;ENSCGRG00015024674;ENSCGRG00015022503;ENSCGRG00015010212;ENSCGRG00015011223;ENSCGRG00015013439;ENSCGRG00015003514;ENSCGRG00015023306;ENSCGRG00015023208;ENSCGRG00015027410;ENSCGRG00015010895;ENSCGRG00015016373;ENSCGRG00015014879;ENSCGRG00015002040;ENSCGRG00015019098;…	6.05676144047	3.25653547893
GO:0042995	CC	e	cell projection	135/1160	1813/22835	5.8260054996e-06	0.00279838242421	0.0744622173194	2	135.0	1813.0	ENSCGRG00015000783;ENSCGRG00015019237;ENSCGRG00015007036;ENSCGRG00015007500;ENSCGRG00015002474;ENSCGRG00015013570;ENSCGRG00015004983;ENSCGRG00015000416;ENSCGRG00015026004;ENSCGRG00015026311;ENSCGRG00015001414;ENSCGRG00015004851;ENSCGRG00015014410;ENSCGRG00015012879;ENSCGRG00015014539;ENSCGRG00015010099;ENSCGRG00015024901;ENSCGRG00015011499;ENSCGRG00015020542;ENSCGRG00015020016;ENSCGRG00015002145;…	5.23462910975	2.55309293553
GO:0016459	CC	e	myosin complex	15/1160	77/22835	6.42171398166e-06	0.00298021823435	0.194805194805	5	15.0	77.0	ENSCGRG00015019316;ENSCGRG00015016232;ENSCGRG00015023846;ENSCGRG00015019690;ENSCGRG00015025634;ENSCGRG00015013144;ENSCGRG00015026535;ENSCGRG00015004188;ENSCGRG00015011925;ENSCGRG00015008807;ENSCGRG00015013770;ENSCGRG00015025224;ENSCGRG00015012295;ENSCGRG00015028182;ENSCGRG00015026659	5.19234904149	2.5257519324
GO:0001726	CC	e	ruffle	17/1160	101/22835	1.24751132589e-05	0.00520070995199	0.168316831683	4	17.0	101.0	ENSCGRG00015011076;ENSCGRG00015025361;ENSCGRG00015028491;ENSCGRG00015008293;ENSCGRG00015025895;ENSCGRG00015007500;ENSCGRG00015022379;ENSCGRG00015019606;ENSCGRG00015019613;ENSCGRG00015016342;ENSCGRG00015000802;ENSCGRG00015004188;ENSCGRG00015002499;ENSCGRG00015003625;ENSCGRG00015010049;ENSCGRG00015012434;ENSCGRG00015001414	4.90395550282	2.28393736652
GO:0005654	CC	e	nucleoplasm	210/1160	3115/22835	1.31435347311e-05	0.00528011636152	0.0674157303371	5	210.0	3115.0	ENSCGRG00015013472;ENSCGRG00015007036;ENSCGRG00015025689;ENSCGRG00015021783;ENSCGRG00015024349;ENSCGRG00015010419;ENSCGRG00015000416;ENSCGRG00015025602;ENSCGRG00015014135;ENSCGRG00015016523;ENSCGRG00015001414;ENSCGRG00015016635;ENSCGRG00015026098;ENSCGRG00015000617;ENSCGRG00015003445;ENSCGRG00015021881;ENSCGRG00015000775;ENSCGRG00015019606;ENSCGRG00015019194;ENSCGRG00015009057;ENSCGRG00015020930;…	4.88128782292	2.27735650652
GO:0120025	CC	e	plasma membrane bounded cell projection	126/1160	1744/22835	5.30654872129e-05	0.0177648778783	0.072247706422	3	126.0	1744.0	ENSCGRG00015000783;ENSCGRG00015019237;ENSCGRG00015007036;ENSCGRG00015007500;ENSCGRG00015002474;ENSCGRG00015013570;ENSCGRG00015004983;ENSCGRG00015000416;ENSCGRG00015026004;ENSCGRG00015026311;ENSCGRG00015001414;ENSCGRG00015004851;ENSCGRG00015014410;ENSCGRG00015012879;ENSCGRG00015010099;ENSCGRG00015024901;ENSCGRG00015011499;ENSCGRG00015020016;ENSCGRG00015002145;ENSCGRG00015024584;ENSCGRG00015012890;…	4.27518784401	1.75043777365
GO:0044444	CC	e	cytoplasmic part	554/1160	9624/22835	8.14699447377e-05	0.0233776419348	0.0575644222776	3	554.0	9624.0	ENSCGRG00015022608;ENSCGRG00015021788;ENSCGRG00015021783;ENSCGRG00015020494;ENSCGRG00015020497;ENSCGRG00015012647;ENSCGRG00015022768;ENSCGRG00015022769;ENSCGRG00015028049;ENSCGRG00015006058;ENSCGRG00015006351;ENSCGRG00015012917;ENSCGRG00015018471;ENSCGRG00015008059;ENSCGRG00015010946;ENSCGRG00015018774;ENSCGRG00015020016;ENSCGRG00015015282;ENSCGRG00015002145;ENSCGRG00015005742;ENSCGRG00015010838;…	4.08900257828	1.63119929755
GO:0005737	CC	e	cytoplasm	328/1160	5352/22835	8.97188390254e-05	0.0250928828895	0.0612855007474	3	328.0	5352.0	ENSCGRG00015023671;ENSCGRG00015005619;ENSCGRG00015016614;ENSCGRG00015024587;ENSCGRG00015018040;ENSCGRG00015020679;ENSCGRG00015002474;ENSCGRG00015006995;ENSCGRG00015013570;ENSCGRG00015010419;ENSCGRG00015015609;ENSCGRG00015017831;ENSCGRG00015028444;ENSCGRG00015000416;ENSCGRG00015023173;ENSCGRG00015016523;ENSCGRG00015001414;ENSCGRG00015001719;ENSCGRG00015004851;ENSCGRG00015016635;ENSCGRG00015010848;…	4.04711635489	1.60044944028
GO:0042641	CC	e	actomyosin	13/1160	75/22835	9.41117454601e-05	0.0253887626735	0.173333333333	5	13.0	75.0	ENSCGRG00015006058;ENSCGRG00015008293;ENSCGRG00015025224;ENSCGRG00015019690;ENSCGRG00015004240;ENSCGRG00015016232;ENSCGRG00015023763;ENSCGRG00015003625;ENSCGRG00015004249;ENSCGRG00015005808;ENSCGRG00015018763;ENSCGRG00015026899;ENSCGRG00015009684	4.02635617179	1.59535846404
GO:0044428	CC	e	nuclear part	298/1160	4824/22835	0.000140422359488	0.0348610340774	0.0617744610282	4	298.0	4824.0	ENSCGRG00015023671;ENSCGRG00015007253;ENSCGRG00015005619;ENSCGRG00015028444;ENSCGRG00015024340;ENSCGRG00015024341;ENSCGRG00015013472;ENSCGRG00015019802;ENSCGRG00015025689;ENSCGRG00015021783;ENSCGRG00015024349;ENSCGRG00015010419;ENSCGRG00015018683;ENSCGRG00015000416;ENSCGRG00015025602;ENSCGRG00015014135;ENSCGRG00015016523;ENSCGRG00015001414;ENSCGRG00015001429;ENSCGRG00015026860;ENSCGRG00015016635;…	3.85256373388	1.45765973463
GO:0005856	CC	e	cytoskeleton	68/1160	841/22835	0.000154985839728	0.0372218709651	0.0808561236623	5	68.0	841.0	ENSCGRG00015018461;ENSCGRG00015007156;ENSCGRG00015002697;ENSCGRG00015007036;ENSCGRG00015007500;ENSCGRG00015024584;ENSCGRG00015002196;ENSCGRG00015013570;ENSCGRG00015028607;ENSCGRG00015000802;ENSCGRG00015023550;ENSCGRG00015007324;ENSCGRG00015005203;ENSCGRG00015023738;ENSCGRG00015000357;ENSCGRG00015027796;ENSCGRG00015024309;ENSCGRG00015013649;ENSCGRG00015015215;ENSCGRG00015001414;ENSCGRG00015024048;…	3.80970797931	1.42920180075
GO:0015629	CC	e	actin cytoskeleton	25/1160	223/22835	0.000290639277113	0.0564474627062	0.112107623318	6	25.0	223.0	ENSCGRG00015005203;ENSCGRG00015007156;ENSCGRG00015007500;ENSCGRG00015002196;ENSCGRG00015000802;ENSCGRG00015000357;ENSCGRG00015027796;ENSCGRG00015015215;ENSCGRG00015001414;ENSCGRG00015023763;ENSCGRG00015004186;ENSCGRG00015003075;ENSCGRG00015025087;ENSCGRG00015016723;ENSCGRG00015013731;ENSCGRG00015002145;ENSCGRG00015000509;ENSCGRG00015008293;ENSCGRG00015013883;ENSCGRG00015005953;ENSCGRG00015003625;…	3.53664569533	1.24835557469
GO:0005604	CC	e	basement membrane	15/1160	106/22835	0.000298218988233	0.0571893378795	0.141509433962	4	15.0	106.0	ENSCGRG00015014879;ENSCGRG00015024567;ENSCGRG00015019680;ENSCGRG00015020382;ENSCGRG00015027072;ENSCGRG00015007609;ENSCGRG00015024674;ENSCGRG00015024980;ENSCGRG00015007870;ENSCGRG00015014554;ENSCGRG00015010212;ENSCGRG00015003499;ENSCGRG00015020016;ENSCGRG00015027410;ENSCGRG00015019593	3.52546470756	1.24268493155
GO:0030055	CC	e	cell-substrate junction	28/1160	266/22835	0.000327318237377	0.0618127902124	0.105263157895	2	28.0	266.0	ENSCGRG00015018387;ENSCGRG00015013570;ENSCGRG00015000378;ENSCGRG00015023250;ENSCGRG00015019606;ENSCGRG00015019555;ENSCGRG00015026129;ENSCGRG00015007870;ENSCGRG00015007609;ENSCGRG00015028639;ENSCGRG00015007147;ENSCGRG00015004240;ENSCGRG00015026389;ENSCGRG00015005808;ENSCGRG00015016359;ENSCGRG00015001429;ENSCGRG00015018838;ENSCGRG00015009575;ENSCGRG00015019593;ENSCGRG00015008293;ENSCGRG00015019779;…	3.48502979618	1.20892165203
GO:0032432	CC	e	actin filament bundle	12/1160	75/22835	0.00037579089949	0.0677414662951	0.16	5	12.0	75.0	ENSCGRG00015006058;ENSCGRG00015008293;ENSCGRG00015007156;ENSCGRG00015019690;ENSCGRG00015004240;ENSCGRG00015023763;ENSCGRG00015003625;ENSCGRG00015005808;ENSCGRG00015018763;ENSCGRG00015025224;ENSCGRG00015026899;ENSCGRG00015009684	3.4250537414	1.16914540709
GO:0005829	CC	e	cytosol	252/1160	4049/22835	0.000377107959009	0.0677414662951	0.0622375895283	4	252.0	4049.0	ENSCGRG00015000713;ENSCGRG00015022608;ENSCGRG00015017935;ENSCGRG00015013472;ENSCGRG00015024584;ENSCGRG00015021783;ENSCGRG00015010419;ENSCGRG00015015609;ENSCGRG00015004637;ENSCGRG00015028444;ENSCGRG00015013287;ENSCGRG00015025342;ENSCGRG00015026311;ENSCGRG00015016523;ENSCGRG00015000509;ENSCGRG00015026481;ENSCGRG00015001414;ENSCGRG00015015448;ENSCGRG00015006351;ENSCGRG00015022437;ENSCGRG00015025752;…	3.42353430155	1.16914540709
GO:0097517	CC	e	contractile actin filament bundle	11/1160	66/22835	0.000454969397743	0.0747562381133	0.166666666667	6	11.0	66.0	ENSCGRG00015006058;ENSCGRG00015008293;ENSCGRG00015025224;ENSCGRG00015019690;ENSCGRG00015004240;ENSCGRG00015023763;ENSCGRG00015003625;ENSCGRG00015005808;ENSCGRG00015018763;ENSCGRG00015026899;ENSCGRG00015009684	3.34201781398	1.12635256133
GO:0001725	CC	e	stress fiber	11/1160	66/22835	0.000454969397743	0.0747562381133	0.166666666667	7	11.0	66.0	ENSCGRG00015006058;ENSCGRG00015008293;ENSCGRG00015025224;ENSCGRG00015019690;ENSCGRG00015004240;ENSCGRG00015023763;ENSCGRG00015003625;ENSCGRG00015005808;ENSCGRG00015018763;ENSCGRG00015026899;ENSCGRG00015009684	3.34201781398	1.12635256133
GO:0044430	CC	e	cytoskeletal part	117/1160	1696/22835	0.000675649939653	0.100091234874	0.0689858490566	4	117.0	1696.0	ENSCGRG00015005619;ENSCGRG00015016614;ENSCGRG00015007036;ENSCGRG00015026535;ENSCGRG00015024584;ENSCGRG00015006995;ENSCGRG00015019842;ENSCGRG00015028607;ENSCGRG00015015609;ENSCGRG00015017831;ENSCGRG00015005203;ENSCGRG00015026004;ENSCGRG00015012647;ENSCGRG00015001414;ENSCGRG00015006058;ENSCGRG00015010848;ENSCGRG00015020152;ENSCGRG00015024576;ENSCGRG00015017331;ENSCGRG00015009269;ENSCGRG00015010099;…	3.17027825769	0.999603952616
GO:0030056	CC	e	hemidesmosome	4/1160	9/22835	0.000679506007293	0.100091234874	0.444444444444	3	4.0	9.0	ENSCGRG00015007609;ENSCGRG00015019555;ENSCGRG00015007870;ENSCGRG00015019593	3.16780669946	0.999603952616
GO:0044464	CC	e	cell part	944/1160	17664/22835	0.000704934448414	0.103149183031	0.0534420289855	1	944.0	17664.0	ENSCGRG00015022608;ENSCGRG00015003126;ENSCGRG00015021788;ENSCGRG00015022568;ENSCGRG00015021783;ENSCGRG00015020494;ENSCGRG00015020497;ENSCGRG00015012647;ENSCGRG00015022768;ENSCGRG00015022769;ENSCGRG00015011247;ENSCGRG00015006058;ENSCGRG00015006351;ENSCGRG00015022437;ENSCGRG00015018471;ENSCGRG00015006052;ENSCGRG00015008059;ENSCGRG00015009057;ENSCGRG00015020930;ENSCGRG00015018774;ENSCGRG00015020542;…	3.15185126601	0.986534207405
GO:0098590	CC	e	plasma membrane region	82/1160	1113/22835	0.00074301350154	0.108005811293	0.07367475292	3	82.0	1113.0	ENSCGRG00015024901;ENSCGRG00015005203;ENSCGRG00015022540;ENSCGRG00015023797;ENSCGRG00015011290;ENSCGRG00015021788;ENSCGRG00015022568;ENSCGRG00015020233;ENSCGRG00015016951;ENSCGRG00015018193;ENSCGRG00015010578;ENSCGRG00015007324;ENSCGRG00015025371;ENSCGRG00015002499;ENSCGRG00015015219;ENSCGRG00015005808;ENSCGRG00015015215;ENSCGRG00015001017;ENSCGRG00015001414;ENSCGRG00015024048;ENSCGRG00015019316;…	3.12900329446	0.966552876508
GO:0005925	CC	e	focal adhesion	26/1160	256/22835	0.000799459545571	0.11109470855	0.1015625	5	26.0	256.0	ENSCGRG00015018387;ENSCGRG00015013570;ENSCGRG00015000378;ENSCGRG00015023250;ENSCGRG00015019606;ENSCGRG00015019555;ENSCGRG00015026129;ENSCGRG00015007609;ENSCGRG00015028639;ENSCGRG00015007147;ENSCGRG00015004240;ENSCGRG00015026389;ENSCGRG00015005808;ENSCGRG00015016359;ENSCGRG00015001429;ENSCGRG00015018838;ENSCGRG00015009575;ENSCGRG00015008293;ENSCGRG00015019779;ENSCGRG00015006049;ENSCGRG00015013883;…	3.09720350763	0.954306626048
GO:0072562	CC	e	blood microparticle	6/1160	23/22835	0.000811703305487	0.111394934998	0.260869565217	2	6.0	23.0	ENSCGRG00015012890;ENSCGRG00015018461;ENSCGRG00015000390;ENSCGRG00015026559;ENSCGRG00015012295;ENSCGRG00015009684	3.09060268546	0.953134555593
GO:0005924	CC	e	cell-substrate adherens junction	26/1160	260/22835	0.000937578646325	0.124046707728	0.1	4	26.0	260.0	ENSCGRG00015018387;ENSCGRG00015013570;ENSCGRG00015000378;ENSCGRG00015023250;ENSCGRG00015019606;ENSCGRG00015019555;ENSCGRG00015026129;ENSCGRG00015007609;ENSCGRG00015028639;ENSCGRG00015007147;ENSCGRG00015004240;ENSCGRG00015026389;ENSCGRG00015005808;ENSCGRG00015016359;ENSCGRG00015001429;ENSCGRG00015018838;ENSCGRG00015009575;ENSCGRG00015008293;ENSCGRG00015019779;ENSCGRG00015006049;ENSCGRG00015013883;…	3.02799229242	0.906414757668
GO:0005912	CC	e	adherens junction	34/1160	377/22835	0.00124270765014	0.149226225705	0.0901856763926	3	34.0	377.0	ENSCGRG00015018387;ENSCGRG00015019555;ENSCGRG00015013570;ENSCGRG00015000378;ENSCGRG00015015215;ENSCGRG00015020054;ENSCGRG00015023250;ENSCGRG00015019606;ENSCGRG00015023763;ENSCGRG00015026129;ENSCGRG00015003823;ENSCGRG00015007609;ENSCGRG00015021427;ENSCGRG00015007870;ENSCGRG00015028639;ENSCGRG00015007147;ENSCGRG00015004240;ENSCGRG00015026389;ENSCGRG00015005808;ENSCGRG00015016359;ENSCGRG00015001429;…	2.90563102813	0.826154845241
GO:0002102	CC	e	podosome	6/1160	25/22835	0.00130532591104	0.155060086045	0.24	5	6.0	25.0	ENSCGRG00015024127;ENSCGRG00015024576;ENSCGRG00015006049;ENSCGRG00015003625;ENSCGRG00015022503;ENSCGRG00015020542	2.88428104105	0.80949997937
GO:0098858	CC	e	actin-based cell projection	19/1160	174/22835	0.00151455172658	0.175204295281	0.109195402299	4	19.0	174.0	ENSCGRG00015019316;ENSCGRG00015026902;ENSCGRG00015003625;ENSCGRG00015009684;ENSCGRG00015010099;ENSCGRG00015024901;ENSCGRG00015028491;ENSCGRG00015010367;ENSCGRG00015001414;ENSCGRG00015004188;ENSCGRG00015011925;ENSCGRG00015024980;ENSCGRG00015004983;ENSCGRG00015002499;ENSCGRG00015000357;ENSCGRG00015012295;ENSCGRG00015028182;ENSCGRG00015002474;ENSCGRG00015002145	2.81971588959	0.756455250942
GO:0005634	CC	e	nucleus	327/1160	5563/22835	0.00224065427195	0.234447790854	0.0587812331476	5	327.0	5563.0	ENSCGRG00015007253;ENSCGRG00015028444;ENSCGRG00015024340;ENSCGRG00015024341;ENSCGRG00015013472;ENSCGRG00015018040;ENSCGRG00015023763;ENSCGRG00015010252;ENSCGRG00015024349;ENSCGRG00015001967;ENSCGRG00015022074;ENSCGRG00015004426;ENSCGRG00015004983;ENSCGRG00015013287;ENSCGRG00015011486;ENSCGRG00015007138;ENSCGRG00015014135;ENSCGRG00015011247;ENSCGRG00015026481;ENSCGRG00015003428;ENSCGRG00015001719;…	2.64962514898	0.62995385516
GO:0070161	CC	e	anchoring junction	34/1160	390/22835	0.0022599416876	0.234447790854	0.0871794871795	2	34.0	390.0	ENSCGRG00015018387;ENSCGRG00015019555;ENSCGRG00015013570;ENSCGRG00015000378;ENSCGRG00015015215;ENSCGRG00015020054;ENSCGRG00015023250;ENSCGRG00015019606;ENSCGRG00015023763;ENSCGRG00015026129;ENSCGRG00015003823;ENSCGRG00015007609;ENSCGRG00015021427;ENSCGRG00015007870;ENSCGRG00015028639;ENSCGRG00015007147;ENSCGRG00015004240;ENSCGRG00015026389;ENSCGRG00015005808;ENSCGRG00015016359;ENSCGRG00015001429;…	2.64590276664	0.62995385516
GO:0072559	CC	e	NLRP3 inflammasome complex	3/1160	6/22835	0.00232908551573	0.234447790854	0.5	6	3.0	6.0	ENSCGRG00015017596;ENSCGRG00015001944;ENSCGRG00015023751	2.63281456543	0.62995385516
GO:0072558	CC	e	NLRP1 inflammasome complex	2/1160	2/22835	0.00257844820898	0.234447790854	1.0	6	2.0	2.0	ENSCGRG00015023751;ENSCGRG00015001944	2.58864158746	0.62995385516
GO:0036488	CC	e	CHOP-C/EBP complex	2/1160	2/22835	0.00257844820898	0.234447790854	1.0	7	2.0	2.0	ENSCGRG00015018720;ENSCGRG00015028401	2.58864158746	0.62995385516
GO:0012505	CC	e	endomembrane system	10/1160	73/22835	0.00371754926395	0.305350375416	0.13698630137	2	10.0	73.0	ENSCGRG00015008760;ENSCGRG00015005203;ENSCGRG00015028581;ENSCGRG00015028491;ENSCGRG00015004249;ENSCGRG00015001818;ENSCGRG00015005182;ENSCGRG00015024944;ENSCGRG00015016723;ENSCGRG00015000259	2.42974326762	0.51520154172
GO:0044421	CC	e	extracellular region part	133/1160	2058/22835	0.00374434412586	0.306412160966	0.0646258503401	1	133.0	2058.0	ENSCGRG00015024340;ENSCGRG00015019680;ENSCGRG00015021788;ENSCGRG00015015724;ENSCGRG00015027072;ENSCGRG00015010553;ENSCGRG00015023173;ENSCGRG00015003514;ENSCGRG00015024341;ENSCGRG00015023747;ENSCGRG00015003445;ENSCGRG00015006052;ENSCGRG00015022503;ENSCGRG00015004233;ENSCGRG00015027814;ENSCGRG00015020016;ENSCGRG00015000378;ENSCGRG00015012890;ENSCGRG00015021473;ENSCGRG00015010669;ENSCGRG00015016064;…	2.42662424404	0.513694002304
GO:0005614	CC	e	interstitial matrix	4/1160	15/22835	0.00576335063835	0.411563642082	0.266666666667	4	4.0	15.0	ENSCGRG00015014879;ENSCGRG00015028214;ENSCGRG00015016373;ENSCGRG00015023144	2.23932495743	0.385562998197
GO:0061702	CC	e	inflammasome complex	3/1160	8/22835	0.00603954182514	0.414421355983	0.375	5	3.0	8.0	ENSCGRG00015017596;ENSCGRG00015001944;ENSCGRG00015023751	2.2189960068	0.3825578726
GO:0035145	CC	e	exon-exon junction complex	5/1160	24/22835	0.00635225592628	0.418964461765	0.208333333333	5	5.0	24.0	ENSCGRG00015006119;ENSCGRG00015006869;ENSCGRG00015024434;ENSCGRG00015006450;ENSCGRG00015017512	2.19707201292	0.37782281406
GO:0120044	CC	e	stereocilium base	2/1160	3/22835	0.00747380711279	0.4267022433	0.666666666667	4	2.0	3.0	ENSCGRG00015011925;ENSCGRG00015002145	2.1264581148	0.36987507392
GO:0038039	CC	e	G protein-coupled receptor heterodimeric complex	2/1160	3/22835	0.00747380711279	0.4267022433	0.666666666667	7	2.0	3.0	ENSCGRG00015016823;ENSCGRG00015020233	2.1264581148	0.36987507392
GO:0097169	CC	e	AIM2 inflammasome complex	2/1160	3/22835	0.00747380711279	0.4267022433	0.666666666667	6	2.0	3.0	ENSCGRG00015023751;ENSCGRG00015001944	2.1264581148	0.36987507392
GO:0005896	CC	e	interleukin-6 receptor complex	2/1160	3/22835	0.00747380711279	0.4267022433	0.666666666667	5	2.0	3.0	ENSCGRG00015019083;ENSCGRG00015004326	2.1264581148	0.36987507392
GO:0030054	CC	e	cell junction	78/1160	1146/22835	0.00856284221464	0.470202153209	0.0680628272251	1	78.0	1146.0	ENSCGRG00015019606;ENSCGRG00015007156;ENSCGRG00015025685;ENSCGRG00015018387;ENSCGRG00015019555;ENSCGRG00015020233;ENSCGRG00015013570;ENSCGRG00015020980;ENSCGRG00015023889;ENSCGRG00015010367;ENSCGRG00015012724;ENSCGRG00015002499;ENSCGRG00015006117;ENSCGRG00015015219;ENSCGRG00015025886;ENSCGRG00015015215;ENSCGRG00015001017;ENSCGRG00015004851;ENSCGRG00015020054;ENSCGRG00015024237;ENSCGRG00015024576;…	2.06738205854	0.32771538643
GO:0098871	CC	e	postsynaptic actin cytoskeleton	3/1160	9/22835	0.00871955973378	0.470202153209	0.333333333333	7	3.0	9.0	ENSCGRG00015013883;ENSCGRG00015018461;ENSCGRG00015000390	2.05950544282	0.32771538643
GO:0009986	CC	e	cell surface	49/1160	661/22835	0.00880317402614	0.470959152803	0.0741301059002	2	49.0	661.0	ENSCGRG00015005061;ENSCGRG00015004444;ENSCGRG00015003371;ENSCGRG00015021788;ENSCGRG00015015724;ENSCGRG00015028581;ENSCGRG00015028066;ENSCGRG00015007324;ENSCGRG00015022503;ENSCGRG00015006702;ENSCGRG00015013439;ENSCGRG00015018623;ENSCGRG00015014500;ENSCGRG00015020054;ENSCGRG00015013587;ENSCGRG00015022379;ENSCGRG00015015189;ENSCGRG00015027072;ENSCGRG00015002786;ENSCGRG00015026129;ENSCGRG00015003823;…	2.05536071268	0.327016758437
GO:0001891	CC	e	phagocytic cup	5/1160	26/22835	0.00903999296948	0.475430892735	0.192307692308	3	5.0	26.0	ENSCGRG00015000838;ENSCGRG00015010739;ENSCGRG00015028182;ENSCGRG00015001429;ENSCGRG00015003625	2.04383190728	0.322912601934
GO:0005903	CC	e	brush border	9/1160	71/22835	0.00958443374035	0.492426289486	0.12676056338	3	9.0	71.0	ENSCGRG00015019316;ENSCGRG00015028581;ENSCGRG00015008293;ENSCGRG00015022540;ENSCGRG00015019690;ENSCGRG00015024901;ENSCGRG00015019555;ENSCGRG00015013144;ENSCGRG00015000416	2.01843354066	0.307658769157
GO:0030424	CC	e	axon	34/1160	425/22835	0.00974750387549	0.496112679185	0.08	5	34.0	425.0	ENSCGRG00015006677;ENSCGRG00015022540;ENSCGRG00015025685;ENSCGRG00015012724;ENSCGRG00015015219;ENSCGRG00015025886;ENSCGRG00015022110;ENSCGRG00015004851;ENSCGRG00015016020;ENSCGRG00015015215;ENSCGRG00015010099;ENSCGRG00015013144;ENSCGRG00015011499;ENSCGRG00015003823;ENSCGRG00015020016;ENSCGRG00015005103;ENSCGRG00015008466;ENSCGRG00015010438;ENSCGRG00015012890;ENSCGRG00015019690;ENSCGRG00015001956;…	2.01110658347	0.304419673529
GO:0043005	CC	e	neuron projection	78/1160	1157/22835	0.0108376462196	0.524066418468	0.0674157303371	4	78.0	1157.0	ENSCGRG00015000783;ENSCGRG00015026902;ENSCGRG00015018461;ENSCGRG00015022540;ENSCGRG00015002697;ENSCGRG00015025685;ENSCGRG00015024584;ENSCGRG00015001944;ENSCGRG00015028066;ENSCGRG00015001941;ENSCGRG00015012724;ENSCGRG00015000416;ENSCGRG00015000357;ENSCGRG00015015219;ENSCGRG00015026311;ENSCGRG00015007156;ENSCGRG00015025886;ENSCGRG00015015215;ENSCGRG00015022110;ENSCGRG00015001414;ENSCGRG00015001719;…	1.96506503005	0.280613668462
GO:0031252	CC	e	cell leading edge	8/1160	61/22835	0.0116757288259	0.547718107022	0.131147540984	2	8.0	61.0	ENSCGRG00015007609;ENSCGRG00015019779;ENSCGRG00015004240;ENSCGRG00015007500;ENSCGRG00015010099;ENSCGRG00015018623;ENSCGRG00015002499;ENSCGRG00015022110	1.93271600025	0.261442901485
GO:0097433	CC	e	dense body	3/1160	10/22835	0.0119906401599	0.551944154861	0.3	4	3.0	10.0	ENSCGRG00015013883;ENSCGRG00015018461;ENSCGRG00015000390	1.92115763004	0.258104861515
GO:0099501	CC	e	exocytic vesicle membrane	8/1160	62/22835	0.0128258509883	0.578116363614	0.129032258065	7	8.0	62.0	ENSCGRG00015003605;ENSCGRG00015004249;ENSCGRG00015007720;ENSCGRG00015024237;ENSCGRG00015017985;ENSCGRG00015017305;ENSCGRG00015022001;ENSCGRG00015015448	1.89191381006	0.237984737723
GO:0030672	CC	e	synaptic vesicle membrane	8/1160	62/22835	0.0128258509883	0.578116363614	0.129032258065	8	8.0	62.0	ENSCGRG00015003605;ENSCGRG00015004249;ENSCGRG00015007720;ENSCGRG00015024237;ENSCGRG00015017985;ENSCGRG00015017305;ENSCGRG00015022001;ENSCGRG00015015448	1.89191381006	0.237984737723
GO:0099512	CC	e	supramolecular fiber	49/1160	679/22835	0.0128470303025	0.578116363614	0.0721649484536	3	49.0	679.0	ENSCGRG00015024901;ENSCGRG00015005619;ENSCGRG00015005203;ENSCGRG00015007156;ENSCGRG00015006995;ENSCGRG00015028607;ENSCGRG00015000802;ENSCGRG00015017831;ENSCGRG00015013700;ENSCGRG00015013649;ENSCGRG00015014717;ENSCGRG00015001414;ENSCGRG00015021933;ENSCGRG00015017827;ENSCGRG00015022110;ENSCGRG00015024576;ENSCGRG00015017331;ENSCGRG00015009269;ENSCGRG00015010099;ENSCGRG00015021726;ENSCGRG00015019555;…	1.8911972515	0.237984737723
GO:0099081	CC	e	supramolecular polymer	49/1160	679/22835	0.0128470303025	0.578116363614	0.0721649484536	2	49.0	679.0	ENSCGRG00015024901;ENSCGRG00015005619;ENSCGRG00015005203;ENSCGRG00015007156;ENSCGRG00015006995;ENSCGRG00015028607;ENSCGRG00015000802;ENSCGRG00015017831;ENSCGRG00015013700;ENSCGRG00015013649;ENSCGRG00015014717;ENSCGRG00015001414;ENSCGRG00015021933;ENSCGRG00015017827;ENSCGRG00015022110;ENSCGRG00015024576;ENSCGRG00015017331;ENSCGRG00015009269;ENSCGRG00015010099;ENSCGRG00015021726;ENSCGRG00015019555;…	1.8911972515	0.237984737723
GO:0099080	CC	e	supramolecular complex	49/1160	680/22835	0.0129785099174	0.582845887451	0.0720588235294	1	49.0	680.0	ENSCGRG00015024901;ENSCGRG00015005619;ENSCGRG00015005203;ENSCGRG00015007156;ENSCGRG00015006995;ENSCGRG00015028607;ENSCGRG00015000802;ENSCGRG00015017831;ENSCGRG00015013700;ENSCGRG00015013649;ENSCGRG00015014717;ENSCGRG00015001414;ENSCGRG00015021933;ENSCGRG00015017827;ENSCGRG00015022110;ENSCGRG00015024576;ENSCGRG00015017331;ENSCGRG00015009269;ENSCGRG00015010099;ENSCGRG00015021726;ENSCGRG00015019555;…	1.88677516669	0.234446263556
GO:0035976	CC	e	transcription factor AP-1 complex	2/1160	4/22835	0.0144444191195	0.59431925595	0.5	7	2.0	4.0	ENSCGRG00015001406;ENSCGRG00015000960	1.84029991857	0.225980198368
GO:0070044	CC	e	synaptobrevin 2-SNAP-25-syntaxin-1a complex	2/1160	4/22835	0.0144444191195	0.59431925595	0.5	5	2.0	4.0	ENSCGRG00015004249;ENSCGRG00015012112	1.84029991857	0.225980198368
GO:0072687	CC	e	meiotic spindle	3/1160	11/22835	0.0158722267237	0.628720174312	0.272727272727	6	3.0	11.0	ENSCGRG00015024911;ENSCGRG00015013787;ENSCGRG00015027777	1.79936214155	0.201542603827
GO:0001931	CC	e	uropod	3/1160	11/22835	0.0158722267237	0.628720174312	0.272727272727	4	3.0	11.0	ENSCGRG00015023119;ENSCGRG00015024980;ENSCGRG00015001429	1.79936214155	0.201542603827
GO:0043228	CC	e	non-membrane-bounded organelle	196/1160	3299/22835	0.0163513172007	0.643574644712	0.059411943013	2	196.0	3299.0	ENSCGRG00015023671;ENSCGRG00015005619;ENSCGRG00015028444;ENSCGRG00015024340;ENSCGRG00015024341;ENSCGRG00015007036;ENSCGRG00015007500;ENSCGRG00015024584;ENSCGRG00015010252;ENSCGRG00015013570;ENSCGRG00015010419;ENSCGRG00015015609;ENSCGRG00015017831;ENSCGRG00015020497;ENSCGRG00015013287;ENSCGRG00015028049;ENSCGRG00015001414;ENSCGRG00015026860;ENSCGRG00015006351;ENSCGRG00015024909;ENSCGRG00015024576;…	1.78644725646	0.191401074391
GO:0030027	CC	e	lamellipodium	17/1160	184/22835	0.0166872691853	0.643574644712	0.0923913043478	4	17.0	184.0	ENSCGRG00015016359;ENSCGRG00015009684;ENSCGRG00015004240;ENSCGRG00015007500;ENSCGRG00015010099;ENSCGRG00015016342;ENSCGRG00015015124;ENSCGRG00015013570;ENSCGRG00015004188;ENSCGRG00015023763;ENSCGRG00015002499;ENSCGRG00015027849;ENSCGRG00015012295;ENSCGRG00015015215;ENSCGRG00015028182;ENSCGRG00015013883;ENSCGRG00015006117	1.77761472832	0.191401074391
GO:0097470	CC	e	ribbon synapse	4/1160	20/22835	0.0167192507837	0.643574644712	0.2	2	4.0	20.0	ENSCGRG00015012890;ENSCGRG00015015448;ENSCGRG00015006746;ENSCGRG00015028066	1.77678318789	0.191401074391
GO:0099513	CC	e	polymeric cytoskeletal fiber	44/1160	610/22835	0.0191286196055	0.715138494389	0.072131147541	5	44.0	610.0	ENSCGRG00015024901;ENSCGRG00015005619;ENSCGRG00015005203;ENSCGRG00015007156;ENSCGRG00015006995;ENSCGRG00015028607;ENSCGRG00015000802;ENSCGRG00015017831;ENSCGRG00015013700;ENSCGRG00015013649;ENSCGRG00015022110;ENSCGRG00015001414;ENSCGRG00015021933;ENSCGRG00015020152;ENSCGRG00015024576;ENSCGRG00015017331;ENSCGRG00015009269;ENSCGRG00015010099;ENSCGRG00015021726;ENSCGRG00015000509;ENSCGRG00015006968;…	1.7183163692	0.145609844179
GO:0090575	CC	e	RNA polymerase II transcription factor complex	16/1160	168/22835	0.0194925678689	0.723845860612	0.0952380952381	6	16.0	168.0	ENSCGRG00015016635;ENSCGRG00015016537;ENSCGRG00015017521;ENSCGRG00015008413;ENSCGRG00015002853;ENSCGRG00015000960;ENSCGRG00015010072;ENSCGRG00015013621;ENSCGRG00015028222;ENSCGRG00015014554;ENSCGRG00015024862;ENSCGRG00015003643;ENSCGRG00015028401;ENSCGRG00015001406;ENSCGRG00015022354;ENSCGRG00015018720	1.71013094499	0.140353904815
GO:0098684	CC	e	photoreceptor ribbon synapse	3/1160	12/22835	0.0203758958494	0.735629769269	0.25	3	3.0	12.0	ENSCGRG00015012890;ENSCGRG00015006746;ENSCGRG00015015448	1.69088328792	0.133340704165
GO:0005884	CC	e	actin filament	8/1160	68/22835	0.0215268881201	0.752274916881	0.117647058824	6	8.0	68.0	ENSCGRG00015005203;ENSCGRG00015007156;ENSCGRG00015024576;ENSCGRG00015003625;ENSCGRG00015000802;ENSCGRG00015027291;ENSCGRG00015025546;ENSCGRG00015009684	1.6670187463	0.12362341863
GO:0097225	CC	e	sperm midpiece	5/1160	32/22835	0.02155193584	0.752274916881	0.15625	5	5.0	32.0	ENSCGRG00015012958;ENSCGRG00015016064;ENSCGRG00015019237;ENSCGRG00015004489;ENSCGRG00015026004	1.66651371451	0.12362341863
GO:0043232	CC	e	intracellular non-membrane-bounded organelle	194/1160	3284/22835	0.0227441341089	0.757203745366	0.0590742996346	4	194.0	3284.0	ENSCGRG00015023671;ENSCGRG00015005619;ENSCGRG00015028444;ENSCGRG00015024340;ENSCGRG00015024341;ENSCGRG00015007036;ENSCGRG00015007500;ENSCGRG00015024584;ENSCGRG00015010252;ENSCGRG00015013570;ENSCGRG00015010419;ENSCGRG00015015609;ENSCGRG00015017831;ENSCGRG00015020497;ENSCGRG00015013287;ENSCGRG00015028049;ENSCGRG00015001414;ENSCGRG00015026860;ENSCGRG00015006351;ENSCGRG00015024909;ENSCGRG00015024576;…	1.64313059253	0.120787246547
GO:0045098	CC	e	type III intermediate filament	2/1160	5/22835	0.0232671644523	0.757203745366	0.4	7	2.0	5.0	ENSCGRG00015006677;ENSCGRG00015022110	1.63325654055	0.120787246547
GO:0001652	CC	e	granular component	2/1160	5/22835	0.0232671644523	0.757203745366	0.4	6	2.0	5.0	ENSCGRG00015020737;ENSCGRG00015011967	1.63325654055	0.120787246547
GO:0002189	CC	e	ribose phosphate diphosphokinase complex	2/1160	5/22835	0.0232671644523	0.757203745366	0.4	5	2.0	5.0	ENSCGRG00015015415;ENSCGRG00015016966	1.63325654055	0.120787246547
GO:0120038	CC	e	plasma membrane bounded cell projection part	101/1160	1605/22835	0.0249355680655	0.781639750885	0.0629283489097	3	101.0	1605.0	ENSCGRG00015000783;ENSCGRG00015005203;ENSCGRG00015007036;ENSCGRG00015024584;ENSCGRG00015019842;ENSCGRG00015023889;ENSCGRG00015015609;ENSCGRG00015000416;ENSCGRG00015026004;ENSCGRG00015001414;ENSCGRG00015015448;ENSCGRG00015024576;ENSCGRG00015014539;ENSCGRG00015010099;ENSCGRG00015025685;ENSCGRG00015020016;ENSCGRG00015022863;ENSCGRG00015024117;ENSCGRG00015001956;ENSCGRG00015016064;ENSCGRG00015001429;…	1.60318073353	0.106993362351
GO:0044463	CC	e	cell projection part	101/1160	1605/22835	0.0249355680655	0.781639750885	0.0629283489097	2	101.0	1605.0	ENSCGRG00015000783;ENSCGRG00015005203;ENSCGRG00015007036;ENSCGRG00015024584;ENSCGRG00015019842;ENSCGRG00015023889;ENSCGRG00015015609;ENSCGRG00015000416;ENSCGRG00015026004;ENSCGRG00015001414;ENSCGRG00015015448;ENSCGRG00015024576;ENSCGRG00015014539;ENSCGRG00015010099;ENSCGRG00015025685;ENSCGRG00015020016;ENSCGRG00015022863;ENSCGRG00015024117;ENSCGRG00015001956;ENSCGRG00015016064;ENSCGRG00015001429;…	1.60318073353	0.106993362351
GO:0045171	CC	e	intercellular bridge	8/1160	70/22835	0.0251813654557	0.781639750885	0.114285714286	2	8.0	70.0	ENSCGRG00015006309;ENSCGRG00015007193;ENSCGRG00015017122;ENSCGRG00015016064;ENSCGRG00015012245;ENSCGRG00015001085;ENSCGRG00015012242;ENSCGRG00015028875	1.59892072404	0.106993362351
GO:0005750	CC	e	mitochondrial respiratory chain complex III	3/1160	13/22835	0.0255063254305	0.781639750885	0.230769230769	7	3.0	13.0	ENSCGRG00015001973;ENSCGRG00015013807;ENSCGRG00015010946	1.59335210353	0.106993362351
GO:0045275	CC	e	respiratory chain complex III	3/1160	13/22835	0.0255063254305	0.781639750885	0.230769230769	4	3.0	13.0	ENSCGRG00015001973;ENSCGRG00015013807;ENSCGRG00015010946	1.59335210353	0.106993362351
GO:0042612	CC	e	MHC class I protein complex	4/1160	23/22835	0.0271000789828	0.820513010011	0.173913043478	5	4.0	23.0	ENSCGRG00015028546;ENSCGRG00015028276;ENSCGRG00015028551;ENSCGRG00015021496	1.56702944338	0.0859145284059
GO:0005730	CC	e	nucleolus	63/1160	945/22835	0.0279027398895	0.826773974341	0.0666666666667	5	63.0	945.0	ENSCGRG00015023671;ENSCGRG00015026901;ENSCGRG00015028319;ENSCGRG00015007156;ENSCGRG00015007406;ENSCGRG00015007119;ENSCGRG00015028582;ENSCGRG00015010252;ENSCGRG00015005619;ENSCGRG00015010419;ENSCGRG00015018683;ENSCGRG00015000775;ENSCGRG00015028102;ENSCGRG00015011782;ENSCGRG00015001515;ENSCGRG00015028049;ENSCGRG00015009623;ENSCGRG00015023261;ENSCGRG00015004593;ENSCGRG00015006351;ENSCGRG00015024909;…	1.5543531494	0.082613202797
GO:0043209	CC	e	myelin sheath	17/1160	190/22835	0.0285331813926	0.826773974341	0.0894736842105	2	17.0	190.0	ENSCGRG00015012112;ENSCGRG00015019690;ENSCGRG00015007036;ENSCGRG00015006968;ENSCGRG00015014539;ENSCGRG00015020979;ENSCGRG00015027777;ENSCGRG00015028491;ENSCGRG00015028361;ENSCGRG00015013144;ENSCGRG00015000416;ENSCGRG00015013807;ENSCGRG00015010212;ENSCGRG00015008466;ENSCGRG00015027118;ENSCGRG00015003428;ENSCGRG00015021369	1.54464980268	0.082613202797
GO:0071014	CC	e	post-mRNA release spliceosomal complex	3/1160	14/22835	0.0312621744075	0.826773974341	0.214285714286	6	3.0	14.0	ENSCGRG00015015555;ENSCGRG00015023500;ENSCGRG00015013500	1.50498081837	0.082613202797
GO:0005874	CC	e	microtubule	29/1160	378/22835	0.0322529904906	0.826773974341	0.0767195767196	6	29.0	378.0	ENSCGRG00015005619;ENSCGRG00015006995;ENSCGRG00015013411;ENSCGRG00015017831;ENSCGRG00015013700;ENSCGRG00015013649;ENSCGRG00015001414;ENSCGRG00015021933;ENSCGRG00015020152;ENSCGRG00015017331;ENSCGRG00015009269;ENSCGRG00015010099;ENSCGRG00015024901;ENSCGRG00015009601;ENSCGRG00015006968;ENSCGRG00015024427;ENSCGRG00015010367;ENSCGRG00015011893;ENSCGRG00015000838;ENSCGRG00015026508;ENSCGRG00015012917;…	1.49143001147	0.082613202797
GO:0031256	CC	e	leading edge membrane	15/1160	169/22835	0.032981079136	0.826773974341	0.0887573964497	3	15.0	169.0	ENSCGRG00015019613;ENSCGRG00015000509;ENSCGRG00015028498;ENSCGRG00015024576;ENSCGRG00015025685;ENSCGRG00015024584;ENSCGRG00015020233;ENSCGRG00015003625;ENSCGRG00015028066;ENSCGRG00015013144;ENSCGRG00015001429;ENSCGRG00015018763;ENSCGRG00015025361;ENSCGRG00015028182;ENSCGRG00015002499	1.48173513841	0.082613202797
GO:0098793	CC	e	presynapse	24/1160	302/22835	0.0331818614476	0.826773974341	0.0794701986755	3	24.0	302.0	ENSCGRG00015018461;ENSCGRG00015022540;ENSCGRG00015020233;ENSCGRG00015016951;ENSCGRG00015012724;ENSCGRG00015000416;ENSCGRG00015025886;ENSCGRG00015001414;ENSCGRG00015015448;ENSCGRG00015004881;ENSCGRG00015012112;ENSCGRG00015008466;ENSCGRG00015021427;ENSCGRG00015012890;ENSCGRG00015024117;ENSCGRG00015001956;ENSCGRG00015016064;ENSCGRG00015017985;ENSCGRG00015022001;ENSCGRG00015003657;ENSCGRG00015013883;…	1.47909925443	0.082613202797
GO:0031253	CC	e	cell projection membrane	26/1160	338/22835	0.0333283106589	0.826773974341	0.0769230769231	4	26.0	338.0	ENSCGRG00015019613;ENSCGRG00015005203;ENSCGRG00015025361;ENSCGRG00015024584;ENSCGRG00015020233;ENSCGRG00015023889;ENSCGRG00015007324;ENSCGRG00015025371;ENSCGRG00015002499;ENSCGRG00015024048;ENSCGRG00015024576;ENSCGRG00015020979;ENSCGRG00015013144;ENSCGRG00015028581;ENSCGRG00015028498;ENSCGRG00015024870;ENSCGRG00015013114;ENSCGRG00015004188;ENSCGRG00015001429;ENSCGRG00015028066;ENSCGRG00015015719;…	1.47718669924	0.082613202797
GO:0030121	CC	e	AP-1 adaptor complex	2/1160	6/22835	0.0337362039214	0.826773974341	0.333333333333	6	2.0	6.0	ENSCGRG00015019088;ENSCGRG00015021091	1.47190378685	0.082613202797
GO:0097381	CC	e	photoreceptor disc membrane	2/1160	6/22835	0.0337362039214	0.826773974341	0.333333333333	5	2.0	6.0	ENSCGRG00015022863;ENSCGRG00015025371	1.47190378685	0.082613202797
GO:0071439	CC	e	clathrin complex	2/1160	6/22835	0.0337362039214	0.826773974341	0.333333333333	4	2.0	6.0	ENSCGRG00015008782;ENSCGRG00015025663	1.47190378685	0.082613202797
GO:0098888	CC	e	extrinsic component of presynaptic membrane	2/1160	6/22835	0.0337362039214	0.826773974341	0.333333333333	5	2.0	6.0	ENSCGRG00015004881;ENSCGRG00015015215	1.47190378685	0.082613202797
GO:0098835	CC	e	presynaptic endocytic zone membrane	2/1160	6/22835	0.0337362039214	0.826773974341	0.333333333333	5	2.0	6.0	ENSCGRG00015001429;ENSCGRG00015006746	1.47190378685	0.082613202797
GO:0045111	CC	e	intermediate filament cytoskeleton	7/1160	61/22835	0.0343928859273	0.826773974341	0.114754098361	6	7.0	61.0	ENSCGRG00015007500;ENSCGRG00015019555;ENSCGRG00015028607;ENSCGRG00015021326;ENSCGRG00015023550;ENSCGRG00015019832;ENSCGRG00015022110	1.46353138074	0.082613202797
GO:0030175	CC	e	filopodium	9/1160	82/22835	0.0368927548562	0.826773974341	0.109756097561	5	9.0	82.0	ENSCGRG00015009684;ENSCGRG00015010099;ENSCGRG00015003625;ENSCGRG00015010367;ENSCGRG00015004188;ENSCGRG00015002499;ENSCGRG00015012295;ENSCGRG00015028182;ENSCGRG00015001414	1.43305891392	0.082613202797
GO:0099571	CC	e	postsynaptic cytoskeleton	3/1160	15/22835	0.0376368803501	0.826773974341	0.2	6	3.0	15.0	ENSCGRG00015013883;ENSCGRG00015018461;ENSCGRG00015000390	1.4243863816	0.082613202797
GO:0098862	CC	e	cluster of actin-based cell projections	9/1160	83/22835	0.0378727828774	0.826773974341	0.10843373494	2	9.0	83.0	ENSCGRG00015019316;ENSCGRG00015028581;ENSCGRG00015008293;ENSCGRG00015022540;ENSCGRG00015019690;ENSCGRG00015024901;ENSCGRG00015019555;ENSCGRG00015013144;ENSCGRG00015000416	1.42167278192	0.082613202797
GO:0032993	CC	e	protein-DNA complex	16/1160	183/22835	0.0394769014482	0.826773974341	0.0874316939891	2	16.0	183.0	ENSCGRG00015007369;ENSCGRG00015007258;ENSCGRG00015002196;ENSCGRG00015024340;ENSCGRG00015024341;ENSCGRG00015024337;ENSCGRG00015010252;ENSCGRG00015024349;ENSCGRG00015000960;ENSCGRG00015007377;ENSCGRG00015024862;ENSCGRG00015019832;ENSCGRG00015028401;ENSCGRG00015001406;ENSCGRG00015001394;ENSCGRG00015007301	1.40365694255	0.082613202797
GO:0055038	CC	e	recycling endosome membrane	7/1160	63/22835	0.0400229080385	0.826773974341	0.111111111111	7	7.0	63.0	ENSCGRG00015008760;ENSCGRG00015002226;ENSCGRG00015020979;ENSCGRG00015023763;ENSCGRG00015012242;ENSCGRG00015012252;ENSCGRG00015006117	1.397691359	0.082613202797
GO:0044420	CC	e	extracellular matrix component	6/1160	50/22835	0.0401434409611	0.826773974341	0.12	2	6.0	50.0	ENSCGRG00015017827;ENSCGRG00015020382;ENSCGRG00015026831;ENSCGRG00015024674;ENSCGRG00015007870;ENSCGRG00015028428	1.39638540399	0.082613202797
GO:0032587	CC	e	ruffle membrane	9/1160	85/22835	0.040196523331	0.826773974341	0.105882352941	5	9.0	85.0	ENSCGRG00015000509;ENSCGRG00015028498;ENSCGRG00015024576;ENSCGRG00015024584;ENSCGRG00015003625;ENSCGRG00015019613;ENSCGRG00015001429;ENSCGRG00015018763;ENSCGRG00015002499	1.3958115082	0.082613202797
GO:0005773	CC	e	vacuole	28/1160	379/22835	0.0444905999624	0.826773974341	0.0738786279683	5	28.0	379.0	ENSCGRG00015028332;ENSCGRG00015002734;ENSCGRG00015028581;ENSCGRG00015003680;ENSCGRG00015015250;ENSCGRG00015011209;ENSCGRG00015019313;ENSCGRG00015024576;ENSCGRG00015022896;ENSCGRG00015007907;ENSCGRG00015021427;ENSCGRG00015012890;ENSCGRG00015002683;ENSCGRG00015024117;ENSCGRG00015007025;ENSCGRG00015025871;ENSCGRG00015007318;ENSCGRG00015015305;ENSCGRG00015000838;ENSCGRG00015009575;ENSCGRG00015014470;…	1.35173173769	0.082613202797
GO:1905368	CC	e	peptidase complex	10/1160	105/22835	0.0449995491884	0.826773974341	0.0952380952381	3	10.0	105.0	ENSCGRG00015013950;ENSCGRG00015008878;ENSCGRG00015017521;ENSCGRG00015018384;ENSCGRG00015012392;ENSCGRG00015008241;ENSCGRG00015026977;ENSCGRG00015000348;ENSCGRG00015026481;ENSCGRG00015022354	1.34679183702	0.082613202797
GO:0032153	CC	e	cell division site	2/1160	7/22835	0.0456618014145	0.826773974341	0.285714285714	2	2.0	7.0	ENSCGRG00015000378;ENSCGRG00015028553	1.34044695905	0.082613202797
GO:0038037	CC	e	G protein-coupled receptor dimeric complex	2/1160	7/22835	0.0456618014145	0.826773974341	0.285714285714	6	2.0	7.0	ENSCGRG00015020233;ENSCGRG00015016823	1.34044695905	0.082613202797
GO:0030665	CC	e	clathrin-coated vesicle membrane	4/1160	27/22835	0.0458202396924	0.826773974341	0.148148148148	7	4.0	27.0	ENSCGRG00015004881;ENSCGRG00015024584;ENSCGRG00015024237;ENSCGRG00015018741	1.33894264328	0.082613202797
GO:0044305	CC	e	calyx of Held	4/1160	27/22835	0.0458202396924	0.826773974341	0.148148148148	6	4.0	27.0	ENSCGRG00015013883;ENSCGRG00015018461;ENSCGRG00015000390;ENSCGRG00015013099	1.33894264328	0.082613202797
GO:0042611	CC	e	MHC protein complex	5/1160	39/22835	0.0461700774033	0.826773974341	0.128205128205	4	5.0	39.0	ENSCGRG00015028546;ENSCGRG00015028276;ENSCGRG00015028332;ENSCGRG00015028551;ENSCGRG00015021496	1.33563939736	0.082613202797
GO:0030662	CC	e	coated vesicle membrane	6/1160	52/22835	0.0472788958359	0.826773974341	0.115384615385	6	6.0	52.0	ENSCGRG00015016595;ENSCGRG00015004881;ENSCGRG00015024584;ENSCGRG00015015305;ENSCGRG00015024237;ENSCGRG00015018741	1.32533267464	0.082613202797
GO:0005515	MF	e	protein binding	567/1160	9010/22835	5.22212565196e-10	8.24163330573e-07	0.0629300776915	2	567.0	9010.0	ENSCGRG00015022608;ENSCGRG00015019680;ENSCGRG00015021788;ENSCGRG00015022568;ENSCGRG00015021783;ENSCGRG00015020494;ENSCGRG00015028444;ENSCGRG00015006058;ENSCGRG00015023747;ENSCGRG00015020930;ENSCGRG00015020542;ENSCGRG00015003019;ENSCGRG00015015282;ENSCGRG00015002145;ENSCGRG00015018673;ENSCGRG00015022863;ENSCGRG00015005742;ENSCGRG00015028639;ENSCGRG00015022940;ENSCGRG00015011893;ENSCGRG00015017629;…	9.28215268263	6.08398671241
GO:0008092	MF	e	cytoskeletal protein binding	97/1160	1069/22835	2.78053686899e-08	2.67112878784e-05	0.0907390084191	3	97.0	1069.0	ENSCGRG00015005619;ENSCGRG00015005203;ENSCGRG00015023763;ENSCGRG00015024584;ENSCGRG00015013570;ENSCGRG00015015447;ENSCGRG00015026004;ENSCGRG00015007138;ENSCGRG00015001414;ENSCGRG00015006058;ENSCGRG00015020152;ENSCGRG00015017331;ENSCGRG00015010099;ENSCGRG00015011499;ENSCGRG00015022863;ENSCGRG00015022860;ENSCGRG00015004188;ENSCGRG00015013770;ENSCGRG00015001429;ENSCGRG00015009575;ENSCGRG00015016510;…	7.55587134195	4.57330517207
GO:0005488	MF	e	binding	868/1160	15503/22835	1.35959806155e-07	0.000119846147405	0.0559891633877	1	868.0	15503.0	ENSCGRG00015022608;ENSCGRG00015019680;ENSCGRG00015021788;ENSCGRG00015022568;ENSCGRG00015021783;ENSCGRG00015020494;ENSCGRG00015020497;ENSCGRG00015012647;ENSCGRG00015028049;ENSCGRG00015006058;ENSCGRG00015023747;ENSCGRG00015013587;ENSCGRG00015006052;ENSCGRG00015009057;ENSCGRG00015020930;ENSCGRG00015018774;ENSCGRG00015020542;ENSCGRG00015003019;ENSCGRG00015024862;ENSCGRG00015009686;ENSCGRG00015002145;…	6.86658946328	3.92137592231
GO:0003779	MF	e	actin binding	50/1160	465/22835	5.74293782008e-07	0.000384515791317	0.10752688172	4	50.0	465.0	ENSCGRG00015005203;ENSCGRG00015007156;ENSCGRG00015002697;ENSCGRG00015023763;ENSCGRG00015024584;ENSCGRG00015003245;ENSCGRG00015013570;ENSCGRG00015000802;ENSCGRG00015015447;ENSCGRG00015008807;ENSCGRG00015011925;ENSCGRG00015000357;ENSCGRG00015007138;ENSCGRG00015010892;ENSCGRG00015027579;ENSCGRG00015026905;ENSCGRG00015006058;ENSCGRG00015019316;ENSCGRG00015015215;ENSCGRG00015023846;ENSCGRG00015025634;…	6.24086588589	3.41508581987
GO:0051015	MF	e	actin filament binding	27/1160	211/22835	9.72876589036e-06	0.00413379004514	0.127962085308	5	27.0	211.0	ENSCGRG00015005203;ENSCGRG00015007156;ENSCGRG00015024584;ENSCGRG00015000802;ENSCGRG00015015447;ENSCGRG00015000357;ENSCGRG00015015215;ENSCGRG00015027579;ENSCGRG00015023846;ENSCGRG00015004881;ENSCGRG00015010099;ENSCGRG00015016342;ENSCGRG00015026535;ENSCGRG00015013144;ENSCGRG00015011925;ENSCGRG00015015816;ENSCGRG00015027973;ENSCGRG00015019690;ENSCGRG00015004188;ENSCGRG00015013770;ENSCGRG00015026659;…	5.01194224719	2.38365158493
GO:0008173	MF	e	RNA methyltransferase activity	12/1160	63/22835	6.72270296273e-05	0.0203476879399	0.190476190476	5	12.0	63.0	ENSCGRG00015009460;ENSCGRG00015020744;ENSCGRG00015025904;ENSCGRG00015010951;ENSCGRG00015022074;ENSCGRG00015018807;ENSCGRG00015027349;ENSCGRG00015019785;ENSCGRG00015001099;ENSCGRG00015001245;ENSCGRG00015003657;ENSCGRG00015021915	4.17245607728	1.6914849315
GO:0044877	MF	e	protein-containing complex binding	96/1160	1278/22835	0.000133076770537	0.033412855057	0.075117370892	2	96.0	1278.0	ENSCGRG00015028332;ENSCGRG00015021788;ENSCGRG00015007500;ENSCGRG00015024584;ENSCGRG00015010252;ENSCGRG00015010062;ENSCGRG00015024349;ENSCGRG00015015447;ENSCGRG00015005203;ENSCGRG00015011392;ENSCGRG00015014135;ENSCGRG00015024576;ENSCGRG00015010099;ENSCGRG00015010946;ENSCGRG00015005049;ENSCGRG00015016064;ENSCGRG00015013770;ENSCGRG00015019779;ENSCGRG00015003428;ENSCGRG00015019482;ENSCGRG00015008293;…	3.87589774699	1.47608641324
GO:0008134	MF	e	transcription factor binding	58/1160	693/22835	0.000201050782849	0.0448708792631	0.0836940836941	3	58.0	693.0	ENSCGRG00015028087;ENSCGRG00015028444;ENSCGRG00015007156;ENSCGRG00015028566;ENSCGRG00015018620;ENSCGRG00015020233;ENSCGRG00015017521;ENSCGRG00015013384;ENSCGRG00015013621;ENSCGRG00015000960;ENSCGRG00015011209;ENSCGRG00015003643;ENSCGRG00015001038;ENSCGRG00015001414;ENSCGRG00015002357;ENSCGRG00015023250;ENSCGRG00015026361;ENSCGRG00015013593;ENSCGRG00015022354;ENSCGRG00015004404;ENSCGRG00015028401;…	3.69669423151	1.34803542021
GO:0005178	MF	e	integrin binding	17/1160	126/22835	0.000218593652594	0.0482982675406	0.134920634921	4	17.0	126.0	ENSCGRG00015027072;ENSCGRG00015019779;ENSCGRG00015024576;ENSCGRG00015012637;ENSCGRG00015003126;ENSCGRG00015024910;ENSCGRG00015004240;ENSCGRG00015026831;ENSCGRG00015003625;ENSCGRG00015024931;ENSCGRG00015022503;ENSCGRG00015011392;ENSCGRG00015028428;ENSCGRG00015003499;ENSCGRG00015007609;ENSCGRG00015010438;ENSCGRG00015007870	3.66036245301	1.31606844712
GO:0050839	MF	e	cell adhesion molecule binding	30/1160	291/22835	0.000228961594055	0.0500881823826	0.103092783505	3	30.0	291.0	ENSCGRG00015022503;ENSCGRG00015011392;ENSCGRG00015015219;ENSCGRG00015010892;ENSCGRG00015025886;ENSCGRG00015012434;ENSCGRG00015020054;ENSCGRG00015027579;ENSCGRG00015024576;ENSCGRG00015010099;ENSCGRG00015027072;ENSCGRG00015015811;ENSCGRG00015007870;ENSCGRG00015028428;ENSCGRG00015007609;ENSCGRG00015003823;ENSCGRG00015012637;ENSCGRG00015004240;ENSCGRG00015015215;ENSCGRG00015026831;ENSCGRG00015027564;…	3.64023735997	1.30026472785
GO:0004749	MF	e	ribose phosphate diphosphokinase activity	4/1160	8/22835	0.000393324122601	0.0684291062115	0.5	5	4.0	8.0	ENSCGRG00015006177;ENSCGRG00015015415;ENSCGRG00015006785;ENSCGRG00015016966	3.40524941746	1.16475913251
GO:0008175	MF	e	tRNA methyltransferase activity	7/1160	30/22835	0.00062302436145	0.0942857757961	0.233333333333	6	7.0	30.0	ENSCGRG00015025904;ENSCGRG00015022074;ENSCGRG00015018807;ENSCGRG00015027349;ENSCGRG00015019785;ENSCGRG00015001099;ENSCGRG00015001245	3.20549497126	1.02555382115
GO:0016778	MF	e	diphosphotransferase activity	4/1160	9/22835	0.000679506007293	0.100091234874	0.444444444444	4	4.0	9.0	ENSCGRG00015006177;ENSCGRG00015015415;ENSCGRG00015006785;ENSCGRG00015016966	3.16780669946	0.999603952616
GO:0019904	MF	e	protein domain specific binding	60/1160	775/22835	0.00112770877015	0.142381287294	0.0774193548387	3	60.0	775.0	ENSCGRG00015028444;ENSCGRG00015023797;ENSCGRG00015011967;ENSCGRG00015015768;ENSCGRG00015028668;ENSCGRG00015013570;ENSCGRG00015003680;ENSCGRG00015023889;ENSCGRG00015013621;ENSCGRG00015010047;ENSCGRG00015012434;ENSCGRG00015022110;ENSCGRG00015001414;ENSCGRG00015001719;ENSCGRG00015004444;ENSCGRG00015025305;ENSCGRG00015023306;ENSCGRG00015018260;ENSCGRG00015024576;ENSCGRG00015016570;ENSCGRG00015011925;…	2.94780304206	0.846547084849
GO:0003713	MF	e	transcription coactivator activity	26/1160	263/22835	0.00155368857456	0.177869166088	0.0988593155894	3	26.0	263.0	ENSCGRG00015028566;ENSCGRG00015025689;ENSCGRG00015000960;ENSCGRG00015005939;ENSCGRG00015013621;ENSCGRG00015028668;ENSCGRG00015024566;ENSCGRG00015026481;ENSCGRG00015016635;ENSCGRG00015016996;ENSCGRG00015023250;ENSCGRG00015005129;ENSCGRG00015028401;ENSCGRG00015010072;ENSCGRG00015008703;ENSCGRG00015013738;ENSCGRG00015014471;ENSCGRG00015016537;ENSCGRG00015024884;ENSCGRG00015011263;ENSCGRG00015002853;…	2.80863602794	0.749899331053
GO:0030170	MF	e	pyridoxal phosphate binding	9/1160	56/22835	0.00191605392313	0.213738114314	0.160714285714	5	9.0	56.0	ENSCGRG00015019662;ENSCGRG00015024117;ENSCGRG00015021881;ENSCGRG00015021977;ENSCGRG00015025286;ENSCGRG00015013236;ENSCGRG00015028643;ENSCGRG00015010212;ENSCGRG00015024237	2.71759227282	0.670118026454
GO:0070279	MF	e	vitamin B6 binding	9/1160	57/22835	0.00217463133192	0.229897030042	0.157894736842	4	9.0	57.0	ENSCGRG00015019662;ENSCGRG00015024117;ENSCGRG00015021881;ENSCGRG00015021977;ENSCGRG00015025286;ENSCGRG00015013236;ENSCGRG00015028643;ENSCGRG00015010212;ENSCGRG00015024237	2.66261435898	0.63846663919
GO:0098973	MF	e	structural constituent of postsynaptic actin cytoskeleton	3/1160	6/22835	0.00232908551573	0.234447790854	0.5	3	3.0	6.0	ENSCGRG00015013883;ENSCGRG00015018461;ENSCGRG00015000390	2.63281456543	0.62995385516
GO:0030898	MF	e	actin-dependent ATPase activity	4/1160	12/22835	0.00236121934874	0.234447790854	0.333333333333	9	4.0	12.0	ENSCGRG00015004188;ENSCGRG00015013144;ENSCGRG00015019690;ENSCGRG00015011925	2.62686366666	0.62995385516
GO:0015643	MF	e	toxic substance binding	4/1160	12/22835	0.00236121934874	0.234447790854	0.333333333333	2	4.0	12.0	ENSCGRG00015015219;ENSCGRG00015023716;ENSCGRG00015013384;ENSCGRG00015010212	2.62686366666	0.62995385516
GO:0016645	MF	e	oxidoreductase activity, acting on the CH-NH group of donors	6/1160	28/22835	0.00243777481038	0.234447790854	0.214285714286	3	6.0	28.0	ENSCGRG00015011299;ENSCGRG00015013695;ENSCGRG00015016200;ENSCGRG00015011584;ENSCGRG00015010553;ENSCGRG00015002719	2.61300641485	0.62995385516
GO:0043185	MF	e	vascular endothelial growth factor receptor 3 binding	2/1160	2/22835	0.00257844820898	0.234447790854	1.0	6	2.0	2.0	ENSCGRG00015020037;ENSCGRG00015015844	2.58864158746	0.62995385516
GO:0017064	MF	e	fatty acid amide hydrolase activity	2/1160	2/22835	0.00257844820898	0.234447790854	1.0	5	2.0	2.0	ENSCGRG00015011209;ENSCGRG00015023983	2.58864158746	0.62995385516
GO:0050508	MF	e	glucuronosyl-N-acetylglucosaminyl-proteoglycan 4-alpha-N-acetylglucosaminyltransferase activity	2/1160	2/22835	0.00257844820898	0.234447790854	1.0	6	2.0	2.0	ENSCGRG00015026401;ENSCGRG00015018200	2.58864158746	0.62995385516
GO:0016741	MF	e	transferase activity, transferring one-carbon groups	25/1160	263/22835	0.00262980087461	0.238137091494	0.0950570342205	3	25.0	263.0	ENSCGRG00015013472;ENSCGRG00015025904;ENSCGRG00015022074;ENSCGRG00015004983;ENSCGRG00015016523;ENSCGRG00015012924;ENSCGRG00015021915;ENSCGRG00015018504;ENSCGRG00015020744;ENSCGRG00015019785;ENSCGRG00015001099;ENSCGRG00015005764;ENSCGRG00015000262;ENSCGRG00015027349;ENSCGRG00015000220;ENSCGRG00015003657;ENSCGRG00015009460;ENSCGRG00015027166;ENSCGRG00015005836;ENSCGRG00015012231;ENSCGRG00015010951;…	2.58007713453	0.623172954966
GO:0042802	MF	e	identical protein binding	130/1160	1988/22835	0.00271354557473	0.241113171196	0.0653923541247	3	130.0	1988.0	ENSCGRG00015021788;ENSCGRG00015024584;ENSCGRG00015002255;ENSCGRG00015020494;ENSCGRG00015018683;ENSCGRG00015004983;ENSCGRG00015025342;ENSCGRG00015026129;ENSCGRG00015001414;ENSCGRG00015015448;ENSCGRG00015017331;ENSCGRG00015021881;ENSCGRG00015007036;ENSCGRG00015004463;ENSCGRG00015015282;ENSCGRG00015022863;ENSCGRG00015005742;ENSCGRG00015024356;ENSCGRG00015006785;ENSCGRG00015016067;ENSCGRG00015014554;…	2.56646287993	0.617779064938
GO:0005542	MF	e	folic acid binding	4/1160	13/22835	0.00327446391384	0.275092320062	0.307692307692	5	4.0	13.0	ENSCGRG00015011584;ENSCGRG00015007781;ENSCGRG00015000262;ENSCGRG00015013695	2.48485979134	0.560521533933
GO:0008168	MF	e	methyltransferase activity	24/1160	252/22835	0.00335826958649	0.281064267097	0.0952380952381	4	24.0	252.0	ENSCGRG00015013472;ENSCGRG00015025904;ENSCGRG00015022074;ENSCGRG00015004983;ENSCGRG00015016523;ENSCGRG00015012924;ENSCGRG00015021915;ENSCGRG00015020744;ENSCGRG00015019785;ENSCGRG00015012231;ENSCGRG00015005764;ENSCGRG00015000262;ENSCGRG00015027349;ENSCGRG00015000220;ENSCGRG00015003657;ENSCGRG00015009460;ENSCGRG00015027166;ENSCGRG00015005836;ENSCGRG00015001099;ENSCGRG00015010951;ENSCGRG00015018807;…	2.47388444363	0.551194364599
GO:0005138	MF	e	interleukin-6 receptor binding	3/1160	7/22835	0.0039222101866	0.311731057816	0.428571428571	5	3.0	7.0	ENSCGRG00015019083;ENSCGRG00015004326;ENSCGRG00015023751	2.40646913672	0.506219926738
GO:0030957	MF	e	Tat protein binding	4/1160	15/22835	0.00576335063835	0.411563642082	0.266666666667	6	4.0	15.0	ENSCGRG00015026361;ENSCGRG00015013883;ENSCGRG00015018461;ENSCGRG00015000390	2.23932495743	0.385562998197
GO:0050840	MF	e	extracellular matrix binding	9/1160	66/22835	0.00596189443251	0.414421355983	0.136363636364	2	9.0	66.0	ENSCGRG00015002040;ENSCGRG00015003126;ENSCGRG00015012637;ENSCGRG00015020382;ENSCGRG00015028214;ENSCGRG00015026129;ENSCGRG00015006754;ENSCGRG00015023208;ENSCGRG00015008835	2.2246157183	0.3825578726
GO:0035615	MF	e	clathrin adaptor activity	3/1160	8/22835	0.00603954182514	0.414421355983	0.375	4	3.0	8.0	ENSCGRG00015004881;ENSCGRG00015024584;ENSCGRG00015018741	2.2189960068	0.3825578726
GO:0016638	MF	e	oxidoreductase activity, acting on the CH-NH2 group of donors	5/1160	24/22835	0.00635225592628	0.418964461765	0.208333333333	3	5.0	24.0	ENSCGRG00015007417;ENSCGRG00015021881;ENSCGRG00015024567;ENSCGRG00015000326;ENSCGRG00015019662	2.19707201292	0.37782281406
GO:0097367	MF	e	carbohydrate derivative binding	172/1160	2787/22835	0.00654251361052	0.426421351695	0.0617151058486	2	172.0	2787.0	ENSCGRG00015005619;ENSCGRG00015022608;ENSCGRG00015014554;ENSCGRG00015007036;ENSCGRG00015025689;ENSCGRG00015006995;ENSCGRG00015023889;ENSCGRG00015020494;ENSCGRG00015017831;ENSCGRG00015028444;ENSCGRG00015013287;ENSCGRG00015012647;ENSCGRG00015025602;ENSCGRG00015023173;ENSCGRG00015017220;ENSCGRG00015004851;ENSCGRG00015013144;ENSCGRG00015024909;ENSCGRG00015024576;ENSCGRG00015017331;ENSCGRG00015026194;…	2.18425536522	0.37016105752
GO:0003774	MF	e	motor activity	17/1160	169/22835	0.00712205935607	0.4267022433	0.100591715976	7	17.0	169.0	ENSCGRG00015013144;ENSCGRG00015022860;ENSCGRG00015028290;ENSCGRG00015019690;ENSCGRG00015019316;ENSCGRG00015016232;ENSCGRG00015025634;ENSCGRG00015026535;ENSCGRG00015004188;ENSCGRG00015011925;ENSCGRG00015008807;ENSCGRG00015013770;ENSCGRG00015012647;ENSCGRG00015015277;ENSCGRG00015028182;ENSCGRG00015026659;ENSCGRG00015021933	2.14739441119	0.36987507392
GO:0019894	MF	e	kinesin binding	7/1160	45/22835	0.00716656273664	0.4267022433	0.155555555556	4	7.0	45.0	ENSCGRG00015022863;ENSCGRG00015028054;ENSCGRG00015010099;ENSCGRG00015018461;ENSCGRG00015020565;ENSCGRG00015000390;ENSCGRG00015013883	2.14468909293	0.36987507392
GO:0000146	MF	e	microfilament motor activity	4/1160	16/22835	0.00737937491011	0.4267022433	0.25	8	4.0	16.0	ENSCGRG00015004188;ENSCGRG00015013144;ENSCGRG00015019690;ENSCGRG00015011925	2.13198042471	0.36987507392
GO:0016647	MF	e	oxidoreductase activity, acting on the CH-NH group of donors, oxygen as acceptor	2/1160	3/22835	0.00747380711279	0.4267022433	0.666666666667	4	2.0	3.0	ENSCGRG00015011299;ENSCGRG00015016200	2.1264581148	0.36987507392
GO:0003839	MF	e	gamma-glutamylcyclotransferase activity	2/1160	3/22835	0.00747380711279	0.4267022433	0.666666666667	5	2.0	3.0	ENSCGRG00015000453;ENSCGRG00015022330	2.1264581148	0.36987507392
GO:0005006	MF	e	epidermal growth factor-activated receptor activity	2/1160	3/22835	0.00747380711279	0.4267022433	0.666666666667	8	2.0	3.0	ENSCGRG00015002994;ENSCGRG00015027410	2.1264581148	0.36987507392
GO:0004965	MF	e	G protein-coupled GABA receptor activity	2/1160	3/22835	0.00747380711279	0.4267022433	0.666666666667	6	2.0	3.0	ENSCGRG00015016823;ENSCGRG00015020233	2.1264581148	0.36987507392
GO:0140312	MF	e	cargo adaptor activity	3/1160	9/22835	0.00871955973378	0.470202153209	0.333333333333	1	3.0	9.0	ENSCGRG00015004881;ENSCGRG00015024584;ENSCGRG00015018741	2.05950544282	0.32771538643
GO:0008420	MF	e	RNA polymerase II CTD heptapeptide repeat phosphatase activity	3/1160	9/22835	0.00871955973378	0.470202153209	0.333333333333	8	3.0	9.0	ENSCGRG00015014853;ENSCGRG00015002826;ENSCGRG00015008892	2.05950544282	0.32771538643
GO:0000977	MF	e	RNA polymerase II regulatory region sequence-specific DNA binding	58/1160	808/22835	0.0087677432506	0.470202153209	0.0717821782178	8	58.0	808.0	ENSCGRG00015005061;ENSCGRG00015025789;ENSCGRG00015023417;ENSCGRG00015019802;ENSCGRG00015004463;ENSCGRG00015004404;ENSCGRG00015028668;ENSCGRG00015013384;ENSCGRG00015023550;ENSCGRG00015007342;ENSCGRG00015027556;ENSCGRG00015012416;ENSCGRG00015013621;ENSCGRG00015013700;ENSCGRG00015010047;ENSCGRG00015002248;ENSCGRG00015003643;ENSCGRG00015000960;ENSCGRG00015002357;ENSCGRG00015010197;ENSCGRG00015028653;…	2.0571121763	0.32771538643
GO:0001012	MF	e	RNA polymerase II regulatory region DNA binding	58/1160	811/22835	0.00893477437044	0.474552499315	0.0715166461159	6	58.0	811.0	ENSCGRG00015005061;ENSCGRG00015025789;ENSCGRG00015023417;ENSCGRG00015019802;ENSCGRG00015004463;ENSCGRG00015004404;ENSCGRG00015028668;ENSCGRG00015013384;ENSCGRG00015023550;ENSCGRG00015007342;ENSCGRG00015027556;ENSCGRG00015012416;ENSCGRG00015013621;ENSCGRG00015013700;ENSCGRG00015010047;ENSCGRG00015002248;ENSCGRG00015003643;ENSCGRG00015000960;ENSCGRG00015002357;ENSCGRG00015010197;ENSCGRG00015028653;…	2.04891641024	0.323715734972
GO:0043167	MF	e	ion binding	399/1160	7054/22835	0.00904891318438	0.475430892735	0.0565636518287	2	399.0	7054.0	ENSCGRG00015022608;ENSCGRG00015019680;ENSCGRG00015020494;ENSCGRG00015012647;ENSCGRG00015006058;ENSCGRG00015006052;ENSCGRG00015020930;ENSCGRG00015018774;ENSCGRG00015020542;ENSCGRG00015015282;ENSCGRG00015022860;ENSCGRG00015028639;ENSCGRG00015010838;ENSCGRG00015015528;ENSCGRG00015011893;ENSCGRG00015017629;ENSCGRG00015018918;ENSCGRG00015028428;ENSCGRG00015025342;ENSCGRG00015009575;ENSCGRG00015025617;…	2.0434035784	0.322912601934
GO:0070851	MF	e	growth factor receptor binding	14/1160	134/22835	0.00918281510925	0.478427393185	0.10447761194	4	14.0	134.0	ENSCGRG00015002994;ENSCGRG00015027435;ENSCGRG00015024576;ENSCGRG00015023751;ENSCGRG00015020037;ENSCGRG00015004326;ENSCGRG00015023620;ENSCGRG00015015844;ENSCGRG00015019083;ENSCGRG00015004233;ENSCGRG00015023185;ENSCGRG00015025546;ENSCGRG00015023208;ENSCGRG00015027410	2.03702415987	0.320183962029
GO:0038191	MF	e	neuropilin binding	4/1160	17/22835	0.00926756842195	0.478427393185	0.235294117647	4	4.0	17.0	ENSCGRG00015016020;ENSCGRG00015022919;ENSCGRG00015010895;ENSCGRG00015004240	2.03303419891	0.320183962029
GO:0030374	MF	e	nuclear receptor transcription coactivator activity	8/1160	59/22835	0.00960559994426	0.492426289486	0.135593220339	4	8.0	59.0	ENSCGRG00015016635;ENSCGRG00015002853;ENSCGRG00015021737;ENSCGRG00015013738;ENSCGRG00015006869;ENSCGRG00015028668;ENSCGRG00015005129;ENSCGRG00015016537	2.01747550489	0.307658769157
GO:0008757	MF	e	S-adenosylmethionine-dependent methyltransferase activity	16/1160	160/22835	0.00976732362279	0.496112679185	0.1	5	16.0	160.0	ENSCGRG00015009460;ENSCGRG00015027166;ENSCGRG00015013472;ENSCGRG00015018807;ENSCGRG00015010951;ENSCGRG00015005764;ENSCGRG00015022074;ENSCGRG00015020744;ENSCGRG00015004983;ENSCGRG00015025853;ENSCGRG00015003657;ENSCGRG00015019785;ENSCGRG00015001099;ENSCGRG00015001245;ENSCGRG00015028881;ENSCGRG00015021915	2.01022442247	0.304419673529
GO:0043236	MF	e	laminin binding	6/1160	38/22835	0.0116115633084	0.54703089829	0.157894736842	3	6.0	38.0	ENSCGRG00015002040;ENSCGRG00015003126;ENSCGRG00015020382;ENSCGRG00015028214;ENSCGRG00015023208;ENSCGRG00015008835	1.93510930563	0.261988142446
GO:0031072	MF	e	heat shock protein binding	15/1160	151/22835	0.0134402231595	0.59431925595	0.0993377483444	3	15.0	151.0	ENSCGRG00015012958;ENSCGRG00015012890;ENSCGRG00015028444;ENSCGRG00015005836;ENSCGRG00015003538;ENSCGRG00015004404;ENSCGRG00015027777;ENSCGRG00015013384;ENSCGRG00015024980;ENSCGRG00015015454;ENSCGRG00015011171;ENSCGRG00015011812;ENSCGRG00015011705;ENSCGRG00015003428;ENSCGRG00015028881	1.87159352026	0.225980198368
GO:0051787	MF	e	misfolded protein binding	4/1160	19/22835	0.0139238625639	0.59431925595	0.210526315789	3	4.0	19.0	ENSCGRG00015027322;ENSCGRG00015003428;ENSCGRG00015028444;ENSCGRG00015027777	1.85624027209	0.225980198368
GO:0008649	MF	e	rRNA methyltransferase activity	4/1160	19/22835	0.0139238625639	0.59431925595	0.210526315789	6	4.0	19.0	ENSCGRG00015009460;ENSCGRG00015020744;ENSCGRG00015003657;ENSCGRG00015021915	1.85624027209	0.225980198368
GO:0140102	MF	e	catalytic activity, acting on a rRNA	4/1160	19/22835	0.0139238625639	0.59431925595	0.210526315789	3	4.0	19.0	ENSCGRG00015009460;ENSCGRG00015020744;ENSCGRG00015003657;ENSCGRG00015021915	1.85624027209	0.225980198368
GO:0000976	MF	e	transcription regulatory region sequence-specific DNA binding	60/1160	863/22835	0.0140305261099	0.59431925595	0.0695249130939	7	60.0	863.0	ENSCGRG00015005061;ENSCGRG00015025789;ENSCGRG00015023417;ENSCGRG00015019802;ENSCGRG00015004463;ENSCGRG00015004404;ENSCGRG00015028668;ENSCGRG00015013384;ENSCGRG00015023550;ENSCGRG00015007342;ENSCGRG00015027556;ENSCGRG00015012416;ENSCGRG00015013621;ENSCGRG00015013700;ENSCGRG00015010047;ENSCGRG00015002248;ENSCGRG00015022028;ENSCGRG00015003643;ENSCGRG00015000960;ENSCGRG00015002357;ENSCGRG00015010197;…	1.8529260437	0.225980198368
GO:0043531	MF	e	ADP binding	7/1160	51/22835	0.0140704320447	0.59431925595	0.137254901961	8	7.0	51.0	ENSCGRG00015012890;ENSCGRG00015003538;ENSCGRG00015016232;ENSCGRG00015016966;ENSCGRG00015011925;ENSCGRG00015028361;ENSCGRG00015009684	1.85169256698	0.225980198368
GO:0030507	MF	e	spectrin binding	5/1160	29/22835	0.0143979179546	0.59431925595	0.172413793103	4	5.0	29.0	ENSCGRG00015022863;ENSCGRG00015011925;ENSCGRG00015005203;ENSCGRG00015025371;ENSCGRG00015004188	1.84170030556	0.225980198368
GO:0070052	MF	e	collagen V binding	2/1160	4/22835	0.0144444191195	0.59431925595	0.5	4	2.0	4.0	ENSCGRG00015028214;ENSCGRG00015003126	1.84029991857	0.225980198368
GO:2001069	MF	e	glycogen binding	2/1160	4/22835	0.0144444191195	0.59431925595	0.5	4	2.0	4.0	ENSCGRG00015011484;ENSCGRG00015008520	1.84029991857	0.225980198368
GO:0008988	MF	e	rRNA (adenine-N6-)-methyltransferase activity	2/1160	4/22835	0.0144444191195	0.59431925595	0.5	8	2.0	4.0	ENSCGRG00015020744;ENSCGRG00015003657	1.84029991857	0.225980198368
GO:0015086	MF	e	cadmium ion transmembrane transporter activity	2/1160	4/22835	0.0144444191195	0.59431925595	0.5	8	2.0	4.0	ENSCGRG00015002734;ENSCGRG00015028581	1.84029991857	0.225980198368
GO:0004144	MF	e	diacylglycerol O-acyltransferase activity	2/1160	4/22835	0.0144444191195	0.59431925595	0.5	7	2.0	4.0	ENSCGRG00015013427;ENSCGRG00015006152	1.84029991857	0.225980198368
GO:0015057	MF	e	thrombin-activated receptor activity	2/1160	4/22835	0.0144444191195	0.59431925595	0.5	6	2.0	4.0	ENSCGRG00015010578;ENSCGRG00015010597	1.84029991857	0.225980198368
GO:0032555	MF	e	purine ribonucleotide binding	150/1160	2452/22835	0.0149074664941	0.607713048314	0.0611745513866	6	150.0	2452.0	ENSCGRG00015005619;ENSCGRG00015022608;ENSCGRG00015014554;ENSCGRG00015007036;ENSCGRG00015025689;ENSCGRG00015006995;ENSCGRG00015023889;ENSCGRG00015020494;ENSCGRG00015017831;ENSCGRG00015028444;ENSCGRG00015013287;ENSCGRG00015012647;ENSCGRG00015025602;ENSCGRG00015017220;ENSCGRG00015004851;ENSCGRG00015013144;ENSCGRG00015024576;ENSCGRG00015017331;ENSCGRG00015026194;ENSCGRG00015026795;ENSCGRG00015018774;…	1.8265961581	0.216301438739
GO:0032553	MF	e	ribonucleotide binding	151/1160	2470/22835	0.0152021562196	0.618584975454	0.0611336032389	5	151.0	2470.0	ENSCGRG00015005619;ENSCGRG00015022608;ENSCGRG00015014554;ENSCGRG00015007036;ENSCGRG00015025689;ENSCGRG00015006995;ENSCGRG00015023889;ENSCGRG00015020494;ENSCGRG00015017831;ENSCGRG00015028444;ENSCGRG00015013287;ENSCGRG00015012647;ENSCGRG00015025602;ENSCGRG00015017220;ENSCGRG00015004851;ENSCGRG00015013144;ENSCGRG00015024576;ENSCGRG00015017331;ENSCGRG00015026194;ENSCGRG00015026795;ENSCGRG00015018774;…	1.81809480891	0.208600632598
GO:0046935	MF	e	1-phosphatidylinositol-3-kinase regulator activity	3/1160	11/22835	0.0158722267237	0.628720174312	0.272727272727	5	3.0	11.0	ENSCGRG00015023185;ENSCGRG00015001303;ENSCGRG00015004712	1.79936214155	0.201542603827
GO:0031996	MF	e	thioesterase binding	3/1160	11/22835	0.0158722267237	0.628720174312	0.272727272727	4	3.0	11.0	ENSCGRG00015016614;ENSCGRG00015003019;ENSCGRG00015007697	1.79936214155	0.201542603827
GO:0017166	MF	e	vinculin binding	3/1160	11/22835	0.0158722267237	0.628720174312	0.272727272727	4	3.0	11.0	ENSCGRG00015021326;ENSCGRG00015007147;ENSCGRG00015004240	1.79936214155	0.201542603827
GO:0050431	MF	e	transforming growth factor beta binding	4/1160	20/22835	0.0167192507837	0.643574644712	0.2	4	4.0	20.0	ENSCGRG00015017827;ENSCGRG00015013439;ENSCGRG00015014500;ENSCGRG00015013088	1.77678318789	0.191401074391
GO:0016641	MF	e	oxidoreductase activity, acting on the CH-NH2 group of donors, oxygen as acceptor	4/1160	20/22835	0.0167192507837	0.643574644712	0.2	4	4.0	20.0	ENSCGRG00015007417;ENSCGRG00015019662;ENSCGRG00015024567;ENSCGRG00015000326	1.77678318789	0.191401074391
GO:0048038	MF	e	quinone binding	4/1160	20/22835	0.0167192507837	0.643574644712	0.2	3	4.0	20.0	ENSCGRG00015007417;ENSCGRG00015018337;ENSCGRG00015000326;ENSCGRG00015025667	1.77678318789	0.191401074391
GO:0003712	MF	e	transcription coregulator activity	35/1160	461/22835	0.0178775482265	0.682218355899	0.0759219088937	2	35.0	461.0	ENSCGRG00015028444;ENSCGRG00015016996;ENSCGRG00015004404;ENSCGRG00015025689;ENSCGRG00015000960;ENSCGRG00015005939;ENSCGRG00015013621;ENSCGRG00015028668;ENSCGRG00015024566;ENSCGRG00015026481;ENSCGRG00015016635;ENSCGRG00015028566;ENSCGRG00015023250;ENSCGRG00015018894;ENSCGRG00015005129;ENSCGRG00015028401;ENSCGRG00015013298;ENSCGRG00015021473;ENSCGRG00015004240;ENSCGRG00015010072;ENSCGRG00015008703;…	1.74769204173	0.16607659956
GO:0008144	MF	e	drug binding	134/1160	2178/22835	0.0182616030731	0.695672620516	0.0615243342516	2	134.0	2178.0	ENSCGRG00015005619;ENSCGRG00015022608;ENSCGRG00015025689;ENSCGRG00015023889;ENSCGRG00015028444;ENSCGRG00015013287;ENSCGRG00015025286;ENSCGRG00015012647;ENSCGRG00015025602;ENSCGRG00015017220;ENSCGRG00015004851;ENSCGRG00015013144;ENSCGRG00015024576;ENSCGRG00015017331;ENSCGRG00015021881;ENSCGRG00015026795;ENSCGRG00015018774;ENSCGRG00015012890;ENSCGRG00015022860;ENSCGRG00015024117;ENSCGRG00015011893;…	1.7384611011	0.157595088769
GO:0042803	MF	e	protein homodimerization activity	64/1160	947/22835	0.0190412684586	0.713804493441	0.0675818373812	4	64.0	947.0	ENSCGRG00015012604;ENSCGRG00015005061;ENSCGRG00015007156;ENSCGRG00015003371;ENSCGRG00015019802;ENSCGRG00015012334;ENSCGRG00015002734;ENSCGRG00015024584;ENSCGRG00015023983;ENSCGRG00015013384;ENSCGRG00015020494;ENSCGRG00015018683;ENSCGRG00015004983;ENSCGRG00015028350;ENSCGRG00015021788;ENSCGRG00015013649;ENSCGRG00015022330;ENSCGRG00015015448;ENSCGRG00015020054;ENSCGRG00015008130;ENSCGRG00015002040;…	1.7203041239	0.146420722463
GO:0019899	MF	e	enzyme binding	148/1160	2434/22835	0.0190606314157	0.713804493441	0.0608052588332	3	148.0	2434.0	ENSCGRG00015022608;ENSCGRG00015017935;ENSCGRG00015013472;ENSCGRG00015021788;ENSCGRG00015004240;ENSCGRG00015013738;ENSCGRG00015006995;ENSCGRG00015018683;ENSCGRG00015028444;ENSCGRG00015017623;ENSCGRG00015015448;ENSCGRG00015023185;ENSCGRG00015003445;ENSCGRG00015021881;ENSCGRG00015025685;ENSCGRG00015021129;ENSCGRG00015004233;ENSCGRG00015003019;ENSCGRG00015008520;ENSCGRG00015015282;ENSCGRG00015017194;…	1.71986271672	0.146420722463
GO:0140110	MF	e	transcription regulator activity	94/1160	1466/22835	0.019326121491	0.721301780987	0.0641200545703	1	94.0	1466.0	ENSCGRG00015028444;ENSCGRG00015025689;ENSCGRG00015007342;ENSCGRG00015026481;ENSCGRG00015016635;ENSCGRG00015026098;ENSCGRG00015020012;ENSCGRG00015015282;ENSCGRG00015005129;ENSCGRG00015021473;ENSCGRG00015010072;ENSCGRG00015016067;ENSCGRG00015028222;ENSCGRG00015014554;ENSCGRG00015007331;ENSCGRG00015025617;ENSCGRG00015006049;ENSCGRG00015002853;ENSCGRG00015000397;ENSCGRG00015008413;ENSCGRG00015022951;…	1.71385529466	0.14188299548
GO:0030674	MF	e	protein binding, bridging	16/1160	168/22835	0.0194925678689	0.723845860612	0.0952380952381	3	16.0	168.0	ENSCGRG00015012890;ENSCGRG00015026351;ENSCGRG00015012112;ENSCGRG00015005897;ENSCGRG00015004240;ENSCGRG00015007697;ENSCGRG00015004412;ENSCGRG00015021783;ENSCGRG00015004249;ENSCGRG00015025298;ENSCGRG00015004813;ENSCGRG00015020980;ENSCGRG00015000357;ENSCGRG00015018260;ENSCGRG00015021326;ENSCGRG00015001414	1.71013094499	0.140353904815
GO:0005507	MF	e	copper ion binding	8/1160	67/22835	0.0198478931616	0.729932633439	0.119402985075	6	8.0	67.0	ENSCGRG00015007417;ENSCGRG00015000326;ENSCGRG00015028581;ENSCGRG00015023889;ENSCGRG00015008387;ENSCGRG00015025886;ENSCGRG00015024567;ENSCGRG00015005043	1.70228558648	0.136717219709
GO:0017076	MF	e	purine nucleotide binding	150/1160	2472/22835	0.0198546962072	0.729932633439	0.0606796116505	5	150.0	2472.0	ENSCGRG00015005619;ENSCGRG00015022608;ENSCGRG00015014554;ENSCGRG00015007036;ENSCGRG00015025689;ENSCGRG00015006995;ENSCGRG00015023889;ENSCGRG00015020494;ENSCGRG00015017831;ENSCGRG00015028444;ENSCGRG00015013287;ENSCGRG00015012647;ENSCGRG00015025602;ENSCGRG00015017220;ENSCGRG00015004851;ENSCGRG00015013144;ENSCGRG00015024576;ENSCGRG00015017331;ENSCGRG00015026194;ENSCGRG00015026795;ENSCGRG00015018774;…	1.7021367536	0.136717219709
GO:0003824	MF	e	catalytic activity	412/1160	7390/22835	0.0203564035215	0.735629769269	0.055751014885	1	412.0	7390.0	ENSCGRG00015022608;ENSCGRG00015002983;ENSCGRG00015012647;ENSCGRG00015028049;ENSCGRG00015006052;ENSCGRG00015008059;ENSCGRG00015020930;ENSCGRG00015018774;ENSCGRG00015022860;ENSCGRG00015028639;ENSCGRG00015010838;ENSCGRG00015011897;ENSCGRG00015017629;ENSCGRG00015028222;ENSCGRG00015018918;ENSCGRG00015020679;ENSCGRG00015007237;ENSCGRG00015009575;ENSCGRG00015005691;ENSCGRG00015009371;ENSCGRG00015004637;…	1.69129894877	0.133340704165
GO:0032036	MF	e	myosin heavy chain binding	3/1160	12/22835	0.0203758958494	0.735629769269	0.25	5	3.0	12.0	ENSCGRG00015022863;ENSCGRG00015025224;ENSCGRG00015004249	1.69088328792	0.133340704165
GO:0008174	MF	e	mRNA methyltransferase activity	3/1160	12/22835	0.0203758958494	0.735629769269	0.25	6	3.0	12.0	ENSCGRG00015020744;ENSCGRG00015019785;ENSCGRG00015010951	1.69088328792	0.133340704165
GO:0035639	MF	e	purine ribonucleoside triphosphate binding	145/1160	2383/22835	0.0204531558537	0.737214483831	0.0608476710029	4	145.0	2383.0	ENSCGRG00015005619;ENSCGRG00015022608;ENSCGRG00015014554;ENSCGRG00015007036;ENSCGRG00015025689;ENSCGRG00015006995;ENSCGRG00015023889;ENSCGRG00015020494;ENSCGRG00015017831;ENSCGRG00015028444;ENSCGRG00015013287;ENSCGRG00015012647;ENSCGRG00015025602;ENSCGRG00015017220;ENSCGRG00015004851;ENSCGRG00015013144;ENSCGRG00015024576;ENSCGRG00015017331;ENSCGRG00015026194;ENSCGRG00015026795;ENSCGRG00015018774;…	1.6892396723	0.132406140916
GO:0140296	MF	e	general transcription initiation factor binding	6/1160	43/22835	0.0207144633211	0.741136533012	0.139534883721	4	6.0	43.0	ENSCGRG00015028087;ENSCGRG00015013384;ENSCGRG00015010072;ENSCGRG00015013621;ENSCGRG00015028832;ENSCGRG00015022354	1.6837263141	0.130101778429
GO:0017048	MF	e	Rho GTPase binding	16/1160	173/22835	0.0214978053101	0.752274916881	0.0924855491329	7	16.0	173.0	ENSCGRG00015025305;ENSCGRG00015024127;ENSCGRG00015007156;ENSCGRG00015016591;ENSCGRG00015012434;ENSCGRG00015015386;ENSCGRG00015003245;ENSCGRG00015020565;ENSCGRG00015010892;ENSCGRG00015026656;ENSCGRG00015022399;ENSCGRG00015016723;ENSCGRG00015020679;ENSCGRG00015015768;ENSCGRG00015026899;ENSCGRG00015001818	1.66760587452	0.12362341863
GO:0008083	MF	e	growth factor activity	14/1160	148/22835	0.0225530152251	0.757203745366	0.0945945945946	5	14.0	148.0	ENSCGRG00015002994;ENSCGRG00015027435;ENSCGRG00015020037;ENSCGRG00015018193;ENSCGRG00015010367;ENSCGRG00015015844;ENSCGRG00015019083;ENSCGRG00015004326;ENSCGRG00015022503;ENSCGRG00015028515;ENSCGRG00015023620;ENSCGRG00015010571;ENSCGRG00015027410;ENSCGRG00015001512	1.64679538691	0.120787246547
GO:0062105	MF	e	RNA 2'-O-methyltransferase activity	2/1160	5/22835	0.0232671644523	0.757203745366	0.4	6	2.0	5.0	ENSCGRG00015009460;ENSCGRG00015027349	1.63325654055	0.120787246547
GO:0016300	MF	e	tRNA (uracil) methyltransferase activity	2/1160	5/22835	0.0232671644523	0.757203745366	0.4	7	2.0	5.0	ENSCGRG00015025904;ENSCGRG00015001099	1.63325654055	0.120787246547
GO:0070051	MF	e	fibrinogen binding	2/1160	5/22835	0.0232671644523	0.757203745366	0.4	3	2.0	5.0	ENSCGRG00015003126;ENSCGRG00015026129	1.63325654055	0.120787246547
GO:0005315	MF	e	inorganic phosphate transmembrane transporter activity	2/1160	5/22835	0.0232671644523	0.757203745366	0.4	5	2.0	5.0	ENSCGRG00015004673;ENSCGRG00015014273	1.63325654055	0.120787246547
GO:0004630	MF	e	phospholipase D activity	2/1160	5/22835	0.0232671644523	0.757203745366	0.4	6	2.0	5.0	ENSCGRG00015018683;ENSCGRG00015027849	1.63325654055	0.120787246547
GO:0003846	MF	e	2-acylglycerol O-acyltransferase activity	2/1160	5/22835	0.0232671644523	0.757203745366	0.4	7	2.0	5.0	ENSCGRG00015013427;ENSCGRG00015006152	1.63325654055	0.120787246547
GO:0034594	MF	e	phosphatidylinositol trisphosphate phosphatase activity	2/1160	5/22835	0.0232671644523	0.757203745366	0.4	7	2.0	5.0	ENSCGRG00015010049;ENSCGRG00015019613	1.63325654055	0.120787246547
GO:0005518	MF	e	collagen binding	8/1160	69/22835	0.0233038491445	0.757203745366	0.115942028986	3	8.0	69.0	ENSCGRG00015003126;ENSCGRG00015022896;ENSCGRG00015028214;ENSCGRG00015025361;ENSCGRG00015028428;ENSCGRG00015019357;ENSCGRG00015008835;ENSCGRG00015019482	1.63257233974	0.120787246547
GO:0043168	MF	e	anion binding	204/1160	3474/22835	0.0233926860089	0.758974151785	0.0587219343696	3	204.0	3474.0	ENSCGRG00015005619;ENSCGRG00015022608;ENSCGRG00015014554;ENSCGRG00015007036;ENSCGRG00015007500;ENSCGRG00015002474;ENSCGRG00015025689;ENSCGRG00015006995;ENSCGRG00015023889;ENSCGRG00015020494;ENSCGRG00015017831;ENSCGRG00015028444;ENSCGRG00015013287;ENSCGRG00015025286;ENSCGRG00015012647;ENSCGRG00015007138;ENSCGRG00015023173;ENSCGRG00015024117;ENSCGRG00015017220;ENSCGRG00015004851;ENSCGRG00015023797;…	1.63091990851	0.119773014524
GO:0004712	MF	e	protein serine/threonine/tyrosine kinase activity	5/1160	33/22835	0.0243693581185	0.778093883857	0.151515151515	6	5.0	33.0	ENSCGRG00015004889;ENSCGRG00015025489;ENSCGRG00015018774;ENSCGRG00015025689;ENSCGRG00015016064	1.61315590985	0.108967998407
GO:1990837	MF	e	sequence-specific double-stranded DNA binding	61/1160	906/22835	0.02488729167	0.781639750885	0.0673289183223	6	61.0	906.0	ENSCGRG00015005061;ENSCGRG00015025789;ENSCGRG00015023417;ENSCGRG00015019802;ENSCGRG00015004463;ENSCGRG00015004404;ENSCGRG00015002196;ENSCGRG00015013384;ENSCGRG00015023550;ENSCGRG00015007342;ENSCGRG00015027556;ENSCGRG00015012416;ENSCGRG00015013621;ENSCGRG00015013700;ENSCGRG00015010047;ENSCGRG00015002248;ENSCGRG00015022028;ENSCGRG00015003643;ENSCGRG00015000960;ENSCGRG00015028668;ENSCGRG00015002357;…	1.6040223624	0.106993362351
GO:0017017	MF	e	MAP kinase tyrosine/serine/threonine phosphatase activity	3/1160	13/22835	0.0255063254305	0.781639750885	0.230769230769	8	3.0	13.0	ENSCGRG00015018040;ENSCGRG00015007237;ENSCGRG00015024810	1.59335210353	0.106993362351
GO:0097153	MF	e	cysteine-type endopeptidase activity involved in apoptotic process	3/1160	13/22835	0.0255063254305	0.781639750885	0.230769230769	7	3.0	13.0	ENSCGRG00015005103;ENSCGRG00015023751;ENSCGRG00015001944	1.59335210353	0.106993362351
GO:0051139	MF	e	metal ion:proton antiporter activity	3/1160	13/22835	0.0255063254305	0.781639750885	0.230769230769	9	3.0	13.0	ENSCGRG00015002734;ENSCGRG00015007720;ENSCGRG00015002226	1.59335210353	0.106993362351
GO:0061629	MF	e	RNA polymerase II-specific DNA-binding transcription factor binding	23/1160	288/22835	0.030006907346	0.826773974341	0.0798611111111	5	23.0	288.0	ENSCGRG00015028444;ENSCGRG00015028566;ENSCGRG00015012314;ENSCGRG00015023250;ENSCGRG00015026361;ENSCGRG00015012231;ENSCGRG00015022614;ENSCGRG00015010072;ENSCGRG00015000960;ENSCGRG00015013738;ENSCGRG00015001406;ENSCGRG00015016537;ENSCGRG00015000740;ENSCGRG00015002853;ENSCGRG00015018720;ENSCGRG00015013883;ENSCGRG00015018461;ENSCGRG00015021975;ENSCGRG00015010462;ENSCGRG00015006869;ENSCGRG00015000390;…	1.52277876272	0.082613202797
GO:0015491	MF	e	cation:cation antiporter activity	4/1160	24/22835	0.0312496435951	0.826773974341	0.166666666667	7	4.0	24.0	ENSCGRG00015002734;ENSCGRG00015007720;ENSCGRG00015023797;ENSCGRG00015002226	1.50515493146	0.082613202797
GO:0030215	MF	e	semaphorin receptor binding	4/1160	24/22835	0.0312496435951	0.826773974341	0.166666666667	4	4.0	24.0	ENSCGRG00015003541;ENSCGRG00015016020;ENSCGRG00015022919;ENSCGRG00015010895	1.50515493146	0.082613202797
GO:0008171	MF	e	O-methyltransferase activity	4/1160	24/22835	0.0312496435951	0.826773974341	0.166666666667	5	4.0	24.0	ENSCGRG00015009460;ENSCGRG00015010951;ENSCGRG00015027349;ENSCGRG00015000220	1.50515493146	0.082613202797
GO:0033549	MF	e	MAP kinase phosphatase activity	3/1160	14/22835	0.0312621744075	0.826773974341	0.214285714286	7	3.0	14.0	ENSCGRG00015018040;ENSCGRG00015007237;ENSCGRG00015024810	1.50498081837	0.082613202797
GO:0016840	MF	e	carbon-nitrogen lyase activity	3/1160	14/22835	0.0312621744075	0.826773974341	0.214285714286	3	3.0	14.0	ENSCGRG00015001137;ENSCGRG00015000453;ENSCGRG00015022330	1.50498081837	0.082613202797
GO:0055131	MF	e	C3HC4-type RING finger domain binding	2/1160	6/22835	0.0337362039214	0.826773974341	0.333333333333	4	2.0	6.0	ENSCGRG00015012890;ENSCGRG00015028444	1.47190378685	0.082613202797
GO:0090554	MF	e	phosphatidylcholine floppase activity	2/1160	6/22835	0.0337362039214	0.826773974341	0.333333333333	6	2.0	6.0	ENSCGRG00015005691;ENSCGRG00015000495	1.47190378685	0.082613202797
GO:0043120	MF	e	tumor necrosis factor binding	2/1160	6/22835	0.0337362039214	0.826773974341	0.333333333333	4	2.0	6.0	ENSCGRG00015004044;ENSCGRG00015007697	1.47190378685	0.082613202797
GO:0046030	MF	e	inositol trisphosphate phosphatase activity	2/1160	6/22835	0.0337362039214	0.826773974341	0.333333333333	7	2.0	6.0	ENSCGRG00015010049;ENSCGRG00015019613	1.47190378685	0.082613202797
GO:0004445	MF	e	inositol-polyphosphate 5-phosphatase activity	2/1160	6/22835	0.0337362039214	0.826773974341	0.333333333333	8	2.0	6.0	ENSCGRG00015010049;ENSCGRG00015019613	1.47190378685	0.082613202797
GO:0032051	MF	e	clathrin light chain binding	2/1160	6/22835	0.0337362039214	0.826773974341	0.333333333333	4	2.0	6.0	ENSCGRG00015004881;ENSCGRG00015024584	1.47190378685	0.082613202797
GO:0005000	MF	e	vasopressin receptor activity	2/1160	6/22835	0.0337362039214	0.826773974341	0.333333333333	6	2.0	6.0	ENSCGRG00015019613;ENSCGRG00015004595	1.47190378685	0.082613202797
GO:0017169	MF	e	CDP-alcohol phosphatidyltransferase activity	2/1160	6/22835	0.0337362039214	0.826773974341	0.333333333333	5	2.0	6.0	ENSCGRG00015014302;ENSCGRG00015025154	1.47190378685	0.082613202797
GO:0098918	MF	e	structural constituent of synapse	4/1160	25/22835	0.0357516731513	0.826773974341	0.16	2	4.0	25.0	ENSCGRG00015022436;ENSCGRG00015018461;ENSCGRG00015013883;ENSCGRG00015000390	1.44670362873	0.082613202797
GO:0043325	MF	e	phosphatidylinositol-3,4-bisphosphate binding	4/1160	25/22835	0.0357516731513	0.826773974341	0.16	8	4.0	25.0	ENSCGRG00015004881;ENSCGRG00015026189;ENSCGRG00015024584;ENSCGRG00015028182	1.44670362873	0.082613202797
GO:0045296	MF	e	cadherin binding	12/1160	125/22835	0.0365558109943	0.826773974341	0.096	4	12.0	125.0	ENSCGRG00015020054;ENSCGRG00015012434;ENSCGRG00015027965;ENSCGRG00015010099;ENSCGRG00015015215;ENSCGRG00015015811;ENSCGRG00015003823;ENSCGRG00015005648;ENSCGRG00015010892;ENSCGRG00015025886;ENSCGRG00015027579;ENSCGRG00015027564	1.43704357679	0.082613202797
GO:0004620	MF	e	phospholipase activity	10/1160	101/22835	0.0376282226315	0.826773974341	0.0990099009901	5	10.0	101.0	ENSCGRG00015010838;ENSCGRG00015005062;ENSCGRG00015007593;ENSCGRG00015008841;ENSCGRG00015006052;ENSCGRG00015022428;ENSCGRG00015022736;ENSCGRG00015018683;ENSCGRG00015024870;ENSCGRG00015027849	1.42448629509	0.082613202797
GO:0005172	MF	e	vascular endothelial growth factor receptor binding	3/1160	15/22835	0.0376368803501	0.826773974341	0.2	5	3.0	15.0	ENSCGRG00015020037;ENSCGRG00015004233;ENSCGRG00015015844	1.4243863816	0.082613202797
GO:0035014	MF	e	phosphatidylinositol 3-kinase regulator activity	3/1160	15/22835	0.0376368803501	0.826773974341	0.2	4	3.0	15.0	ENSCGRG00015023185;ENSCGRG00015001303;ENSCGRG00015004712	1.4243863816	0.082613202797
GO:0005523	MF	e	tropomyosin binding	3/1160	15/22835	0.0376368803501	0.826773974341	0.2	4	3.0	15.0	ENSCGRG00015014717;ENSCGRG00015027291;ENSCGRG00015023751	1.4243863816	0.082613202797
GO:0008191	MF	e	metalloendopeptidase inhibitor activity	3/1160	15/22835	0.0376368803501	0.826773974341	0.2	6	3.0	15.0	ENSCGRG00015023173;ENSCGRG00015003499;ENSCGRG00015028350	1.4243863816	0.082613202797
GO:0008201	MF	e	heparin binding	14/1160	152/22835	0.0378939790391	0.826773974341	0.0921052631579	4	14.0	152.0	ENSCGRG00015014879;ENSCGRG00015003126;ENSCGRG00015011967;ENSCGRG00015014374;ENSCGRG00015022503;ENSCGRG00015012941;ENSCGRG00015016373;ENSCGRG00015008738;ENSCGRG00015028515;ENSCGRG00015028428;ENSCGRG00015014500;ENSCGRG00015023173;ENSCGRG00015021369;ENSCGRG00015028214	1.42142978945	0.082613202797
GO:0002020	MF	e	protease binding	12/1160	127/22835	0.0384842240146	0.826773974341	0.0944881889764	4	12.0	127.0	ENSCGRG00015005308;ENSCGRG00015017853;ENSCGRG00015028444;ENSCGRG00015003445;ENSCGRG00015023144;ENSCGRG00015014539;ENSCGRG00015023751;ENSCGRG00015020464;ENSCGRG00015004044;ENSCGRG00015006653;ENSCGRG00015003499;ENSCGRG00015023208	1.41471726601	0.082613202797
GO:0046983	MF	e	protein dimerization activity	94/1160	1503/22835	0.0384996758869	0.826773974341	0.0625415834997	3	94.0	1503.0	ENSCGRG00015024340;ENSCGRG00015024341;ENSCGRG00015007036;ENSCGRG00015024584;ENSCGRG00015021783;ENSCGRG00015024349;ENSCGRG00015020494;ENSCGRG00015018683;ENSCGRG00015004983;ENSCGRG00015015448;ENSCGRG00015017521;ENSCGRG00015021881;ENSCGRG00015021788;ENSCGRG00015004463;ENSCGRG00015015282;ENSCGRG00015024293;ENSCGRG00015024356;ENSCGRG00015010072;ENSCGRG00015006785;ENSCGRG00015013770;ENSCGRG00015013545;…	1.41454292662	0.082613202797
GO:0030145	MF	e	manganese ion binding	7/1160	63/22835	0.0400229080385	0.826773974341	0.111111111111	6	7.0	63.0	ENSCGRG00015011171;ENSCGRG00015018391;ENSCGRG00015026209;ENSCGRG00015028581;ENSCGRG00015025154;ENSCGRG00015016064;ENSCGRG00015010786	1.397691359	0.082613202797
GO:0140101	MF	e	catalytic activity, acting on a tRNA	16/1160	186/22835	0.0413334616486	0.826773974341	0.0860215053763	3	16.0	186.0	ENSCGRG00015026901;ENSCGRG00015022421;ENSCGRG00015003602;ENSCGRG00015002030;ENSCGRG00015002944;ENSCGRG00015025904;ENSCGRG00015021587;ENSCGRG00015010212;ENSCGRG00015021737;ENSCGRG00015022074;ENSCGRG00015018807;ENSCGRG00015027349;ENSCGRG00015028796;ENSCGRG00015019785;ENSCGRG00015001099;ENSCGRG00015001245	1.38369822134	0.082613202797
GO:0042169	MF	e	SH2 domain binding	5/1160	38/22835	0.0419364728054	0.826773974341	0.131578947368	4	5.0	38.0	ENSCGRG00015009468;ENSCGRG00015020542;ENSCGRG00015018260;ENSCGRG00015024576;ENSCGRG00015003680	1.37740809999	0.082613202797
GO:0060090	MF	e	molecular adaptor activity	18/1160	221/22835	0.0443602269314	0.826773974341	0.0814479638009	2	18.0	221.0	ENSCGRG00015012890;ENSCGRG00015026351;ENSCGRG00015012112;ENSCGRG00015005897;ENSCGRG00015004240;ENSCGRG00015007697;ENSCGRG00015004412;ENSCGRG00015021783;ENSCGRG00015004249;ENSCGRG00015025298;ENSCGRG00015026795;ENSCGRG00015004813;ENSCGRG00015020980;ENSCGRG00015000357;ENSCGRG00015021326;ENSCGRG00015018260;ENSCGRG00015023980;ENSCGRG00015001414	1.35300624082	0.082613202797
GO:0004535	MF	e	poly(A)-specific ribonuclease activity	3/1160	16/22835	0.0446193816056	0.826773974341	0.1875	9	3.0	16.0	ENSCGRG00015028296;ENSCGRG00015019757;ENSCGRG00015028311	1.35047645304	0.082613202797
GO:0008484	MF	e	sulfuric ester hydrolase activity	3/1160	16/22835	0.0446193816056	0.826773974341	0.1875	4	3.0	16.0	ENSCGRG00015002683;ENSCGRG00015011912;ENSCGRG00015003075	1.35047645304	0.082613202797
GO:0017124	MF	e	SH3 domain binding	10/1160	105/22835	0.0449995491884	0.826773974341	0.0952380952381	4	10.0	105.0	ENSCGRG00015016359;ENSCGRG00015016570;ENSCGRG00015008400;ENSCGRG00015024584;ENSCGRG00015013570;ENSCGRG00015000802;ENSCGRG00015011499;ENSCGRG00015023306;ENSCGRG00015015386;ENSCGRG00015013731	1.34679183702	0.082613202797
GO:0140328	MF	e	floppase activity	2/1160	7/22835	0.0456618014145	0.826773974341	0.285714285714	5	2.0	7.0	ENSCGRG00015005691;ENSCGRG00015000495	1.34044695905	0.082613202797
GO:0016842	MF	e	amidine-lyase activity	2/1160	7/22835	0.0456618014145	0.826773974341	0.285714285714	4	2.0	7.0	ENSCGRG00015000453;ENSCGRG00015022330	1.34044695905	0.082613202797
GO:0071253	MF	e	connexin binding	2/1160	7/22835	0.0456618014145	0.826773974341	0.285714285714	3	2.0	7.0	ENSCGRG00015013434;ENSCGRG00015024576	1.34044695905	0.082613202797
GO:0004931	MF	e	extracellularly ATP-gated cation channel activity	2/1160	7/22835	0.0456618014145	0.826773974341	0.285714285714	10	2.0	7.0	ENSCGRG00015025975;ENSCGRG00015025886	1.34044695905	0.082613202797
GO:0016433	MF	e	rRNA (adenine) methyltransferase activity	2/1160	7/22835	0.0456618014145	0.826773974341	0.285714285714	7	2.0	7.0	ENSCGRG00015020744;ENSCGRG00015003657	1.34044695905	0.082613202797
GO:0004439	MF	e	phosphatidylinositol-4,5-bisphosphate 5-phosphatase activity	2/1160	7/22835	0.0456618014145	0.826773974341	0.285714285714	9	2.0	7.0	ENSCGRG00015010049;ENSCGRG00015019613	1.34044695905	0.082613202797
GO:0032559	MF	e	adenyl ribonucleotide binding	118/1160	1952/22835	0.0459928305361	0.826773974341	0.0604508196721	7	118.0	1952.0	ENSCGRG00015005619;ENSCGRG00015022608;ENSCGRG00015025689;ENSCGRG00015023889;ENSCGRG00015028444;ENSCGRG00015013287;ENSCGRG00015012647;ENSCGRG00015025602;ENSCGRG00015017220;ENSCGRG00015004851;ENSCGRG00015013144;ENSCGRG00015024576;ENSCGRG00015017331;ENSCGRG00015026795;ENSCGRG00015018774;ENSCGRG00015012890;ENSCGRG00015022860;ENSCGRG00015003217;ENSCGRG00015001956;ENSCGRG00015011893;ENSCGRG00015016064;…	1.33730986182	0.082613202797
GO:0019210	MF	e	kinase inhibitor activity	7/1160	65/22835	0.0462216701797	0.826773974341	0.107692307692	4	7.0	65.0	ENSCGRG00015026369;ENSCGRG00015019175;ENSCGRG00015000509;ENSCGRG00015023185;ENSCGRG00015004712;ENSCGRG00015006245;ENSCGRG00015027322	1.33515436572	0.082613202797
GO:0001221	MF	e	transcription cofactor binding	6/1160	52/22835	0.0472788958359	0.826773974341	0.115384615385	4	6.0	52.0	ENSCGRG00015011289;ENSCGRG00015015027;ENSCGRG00015015124;ENSCGRG00015013384;ENSCGRG00015001394;ENSCGRG00015001414	1.32533267464	0.082613202797
GO:0003690	MF	e	double-stranded DNA binding	65/1160	1011/22835	0.0479786042895	0.826773974341	0.0642927794263	5	65.0	1011.0	ENSCGRG00015019802;ENSCGRG00015025789;ENSCGRG00015013472;ENSCGRG00015005061;ENSCGRG00015004463;ENSCGRG00015004404;ENSCGRG00015002196;ENSCGRG00015012314;ENSCGRG00015023550;ENSCGRG00015007342;ENSCGRG00015027556;ENSCGRG00015012416;ENSCGRG00015013621;ENSCGRG00015013700;ENSCGRG00015010047;ENSCGRG00015003643;ENSCGRG00015022028;ENSCGRG00015000960;ENSCGRG00015028668;ENSCGRG00015002357;ENSCGRG00015010197;…	1.31895238993	0.082613202797
GO:0004721	MF	e	phosphoprotein phosphatase activity	16/1160	194/22835	0.0488201118515	0.826773974341	0.0824742268041	6	16.0	194.0	ENSCGRG00015014853;ENSCGRG00015027494;ENSCGRG00015012245;ENSCGRG00015028639;ENSCGRG00015025685;ENSCGRG00015018040;ENSCGRG00015002826;ENSCGRG00015024810;ENSCGRG00015026831;ENSCGRG00015011171;ENSCGRG00015018765;ENSCGRG00015009468;ENSCGRG00015013097;ENSCGRG00015007237;ENSCGRG00015008892;ENSCGRG00015016383	1.31140122991	0.082613202797
GO:0005096	MF	e	GTPase activator activity	21/1160	270/22835	0.0498589751758	0.826773974341	0.0777777777778	5	21.0	270.0	ENSCGRG00015004935;ENSCGRG00015007744;ENSCGRG00015001437;ENSCGRG00015005595;ENSCGRG00015025895;ENSCGRG00015002781;ENSCGRG00015015386;ENSCGRG00015019606;ENSCGRG00015005798;ENSCGRG00015026011;ENSCGRG00015026656;ENSCGRG00015016359;ENSCGRG00015027965;ENSCGRG00015018838;ENSCGRG00015025602;ENSCGRG00015026189;ENSCGRG00015010739;ENSCGRG00015021905;ENSCGRG00015006789;ENSCGRG00015013731;ENSCGRG00015017194	1.30225665243	0.082613202797
