# Supplementary material for: Mechanism of Abnormal Coagulation Induced by Tigecycline in Cancer Patients
Source: Front Pharmacol. 2022 Jul 5;13:891952. doi: 10.3389/fphar.2022.891952 (PMC9294380; doi:10.3389/fphar.2022.891952)
Supplement: Supplementary file 3 [file Table3.xls]

#Study_num	Term	Database	ID	Ratio_in_study	Ratio_in_pop	P-Value	Corrected P-Value	Genes	Hyperlink	typeII	typeI
19	TNF signaling pathway	KEGG PATHWAY	map04668	19/824	110/16341	2.28956746657e-06	0.000716634617035	ENSCGRG00015019976|ENSCGRG00015011812|ENSCGRG00015020228|ENSCGRG00015020464|ENSCGRG00015007697|ENSCGRG00015024910|ENSCGRG00015016614|ENSCGRG00015023620|ENSCGRG00015019083|ENSCGRG00015004044|ENSCGRG00015004712|ENSCGRG00015003019|ENSCGRG00015010553|ENSCGRG00015001303|ENSCGRG00015018720|ENSCGRG00015010571|ENSCGRG00015013587|ENSCGRG00015001406|ENSCGRG00015001512	http://www.genome.jp/kegg-bin/show_pathway?map=map04668&multi_query=K04379+yellow,green%0d%0aK11859+yellow,red%0d%0aK04696+yellow,green%0d%0aK05427+yellow,red%0d%0aK05505+yellow,red%0d%0aK02649+yellow,green%0d%0aK03158+yellow,green%0d%0aK06490+yellow,red%0d%0aK05433+yellow,green%0d%0aK04734+yellow,red%0d%0aK09849+yellow,green%0d%0aK11987+yellow,red%0d%0aK05405+yellow,red%0d%0aK03172+yellow,red%0d…	Signal transduction	Environmental Information Processing
17	IL-17 signaling pathway	KEGG PATHWAY	map04657	17/824	104/16341	1.64870055189e-05	0.00258021636371	ENSCGRG00015006119|ENSCGRG00015001272|ENSCGRG00015020228|ENSCGRG00015026963|ENSCGRG00015007697|ENSCGRG00015018720|ENSCGRG00015016614|ENSCGRG00015023620|ENSCGRG00015019083|ENSCGRG00015020464|ENSCGRG00015012941|ENSCGRG00015011812|ENSCGRG00015007331|ENSCGRG00015010571|ENSCGRG00015001406|ENSCGRG00015000960|ENSCGRG00015010553	http://www.genome.jp/kegg-bin/show_pathway?map=map04657&multi_query=K04734+yellow,red%0d%0aK13908+yellow,red%0d%0aK05509+yellow,green%0d%0aK09849+yellow,green%0d%0aK05427+yellow,red%0d%0aK11859+yellow,red%0d%0aK04449+yellow,green%0d%0aK05505+yellow,red%0d%0aK12890+yellow,green%0d%0aK10048+yellow,green%0d%0aK05405+yellow,red%0d%0aK04379+yellow,green%0d%0aK03173+yellow,red%0d%0aK09029+yellow,green%…	Immune system	Organismal Systems
14	Small cell lung cancer	KEGG PATHWAY	map05222	14/824	99/16341	0.000432378322994	0.045111471699	ENSCGRG00015003605|ENSCGRG00015001303|ENSCGRG00015020228|ENSCGRG00015002557|ENSCGRG00015016614|ENSCGRG00015007697|ENSCGRG00015026129|ENSCGRG00015024674|ENSCGRG00015007870|ENSCGRG00015011812|ENSCGRG00015020844|ENSCGRG00015001394|ENSCGRG00015016537|ENSCGRG00015003019	http://www.genome.jp/kegg-bin/show_pathway?map=map05222&multi_query=K04734+yellow,red%0d%0aK08528+yellow,red%0d%0aK02649+yellow,green%0d%0aK11987+yellow,red%0d%0aK09849+yellow,green%0d%0aK06240+yellow,green%0d%0aK04503+yellow,green%0d%0aK10500+yellow,red%0d%0aK04402+yellow,red%0d%0aK03172+yellow,red%0d%0aK06476+yellow,green%0d%0aK06237+yellow,green%0d%0aK04570+yellow,green%0d%0aK03173+yellow,red%…	Cancers: Specific types	Human Diseases
8	Glycine, serine and threonine metabolism	KEGG PATHWAY	map00260	8/824	43/16341	0.00121615069389	0.0761310334377	ENSCGRG00015018504|ENSCGRG00015000326|ENSCGRG00015021881|ENSCGRG00015016200|ENSCGRG00015011584|ENSCGRG00015004983|ENSCGRG00015001137|ENSCGRG00015012924	http://www.genome.jp/kegg-bin/show_pathway?map=map00260&multi_query=K00605+yellow,green%0d%0aK00281+yellow,green%0d%0aK00314+yellow,green%0d%0aK00542+yellow,green%0d%0aK17989+yellow,green%0d%0aK00276+yellow,red%0d%0aK00613+yellow,red%0d%0aK00306+yellow,green%0d%0aK01079+yellow%0dK14085+yellow%0dK01620+yellow%0dK00600+yellow%0dK00315+yellow%0dK00830+yellow%0dK00831+yellow%0dK00058+yellow%0dK01834+…	Amino acid metabolism	Metabolism
12	ECM-receptor interaction	KEGG PATHWAY	map04512	12/824	84/16341	0.00099335601197	0.0777301079367	ENSCGRG00015019779|ENSCGRG00015003126|ENSCGRG00015012637|ENSCGRG00015019357|ENSCGRG00015026129|ENSCGRG00015024674|ENSCGRG00015007870|ENSCGRG00015028428|ENSCGRG00015007609|ENSCGRG00015022001|ENSCGRG00015008835|ENSCGRG00015019482	http://www.genome.jp/kegg-bin/show_pathway?map=map04512&multi_query=K16857+yellow,green%0d%0aK06250+yellow,green%0d%0aK06240+yellow,green%0d%0aK06252+yellow,green%0d%0aK06238+yellow,green%0d%0aK06476+yellow,green%0d%0aK06585+yellow,green%0d%0aK06525+yellow,green%0d%0aK06588+yellow,green%0d%0aK06237+yellow,green%0d%0aK06258+yellow,green%0d%0aK06267+yellow%0dK06481+yellow%0dK16338+yellow%0dK06480+y…	Signaling molecules and interaction	Environmental Information Processing
7	Prion diseases	KEGG PATHWAY	map05020	7/824	35/16341	0.00157366172149	0.082092686471	ENSCGRG00015002357|ENSCGRG00015019083|ENSCGRG00015019976|ENSCGRG00015016064|ENSCGRG00015003428|ENSCGRG00015025546|ENSCGRG00015021369	http://www.genome.jp/kegg-bin/show_pathway?map=map05020&multi_query=K05405+yellow,red%0d%0aK04345+yellow,red%0d%0aK09490+yellow,red%0d%0aK05703+yellow,green%0d%0aK09203+yellow,green%0d%0aK06491+yellow,green%0d%0aK04368+yellow,red%0d%0aK03994+yellow%0dK03995+yellow%0dK03996+yellow%0dK03997+yellow%0dK03998+yellow%0dK03999+yellow%0dK04519+yellow%0dK05635+yellow%0dK02159+yellow%0dK09553+yellow%0dK040…	Neurodegenerative diseases	Human Diseases
27	Endocytosis	KEGG PATHWAY	map04144	27/824	298/16341	0.00239431785542	0.0936776860932	ENSCGRG00015028276|ENSCGRG00015028444|ENSCGRG00015014336|ENSCGRG00015021788|ENSCGRG00015000802|ENSCGRG00015013945|ENSCGRG00015015448|ENSCGRG00015004935|ENSCGRG00015024576|ENSCGRG00015026533|ENSCGRG00015019606|ENSCGRG00015019741|ENSCGRG00015028546|ENSCGRG00015006746|ENSCGRG00015012890|ENSCGRG00015028498|ENSCGRG00015001429|ENSCGRG00015025937|ENSCGRG00015026189|ENSCGRG00015020979|ENSCGRG00015027777|…	http://www.genome.jp/kegg-bin/show_pathway?map=map04144&multi_query=K10591+tomato,green%0d%0aK01115+yellow,green%0d%0aK06751+yellow,red%0d%0aK00889+yellow,green%0d%0aK12475+yellow,green%0d%0aK19475+yellow,green%0d%0aK12488+yellow,green%0d%0aK12469+yellow,green%0d%0aK08291+yellow,red%0d%0aK12490+yellow,green%0d%0aK12494+yellow,green%0d%0aK12476+yellow,green%0d%0aK11247+yellow,green%0d%0aK01528+yel…	Transport and catabolism	Cellular Processes
4	Taurine and hypotaurine metabolism	KEGG PATHWAY	map00430	4/824	12/16341	0.00229446187706	0.102595223931	ENSCGRG00015024237|ENSCGRG00015005305|ENSCGRG00015027817|ENSCGRG00015028643	http://www.genome.jp/kegg-bin/show_pathway?map=map00430&multi_query=K00659+yellow,red%0d%0aK01594+yellow,green%0d%0aK01580+yellow,red%0d%0aK00456+yellow,red%0d%0aK10712+yellow%0dK18592+yellow%0dK18966+yellow%0dK00681+yellow%0d	Metabolism of other amino acids	Metabolism
25	Viral carcinogenesis	KEGG PATHWAY	map05203	25/824	276/16341	0.00341354046157	0.106843816447	ENSCGRG00015007369|ENSCGRG00015028276|ENSCGRG00015012314|ENSCGRG00015007342|ENSCGRG00015027556|ENSCGRG00015013621|ENSCGRG00015003643|ENSCGRG00015026481|ENSCGRG00015007301|ENSCGRG00015024576|ENSCGRG00015016614|ENSCGRG00015024827|ENSCGRG00015028546|ENSCGRG00015011812|ENSCGRG00015004240|ENSCGRG00015007377|ENSCGRG00015007697|ENSCGRG00015016064|ENSCGRG00015028222|ENSCGRG00015003019|ENSCGRG00015020844|…	http://www.genome.jp/kegg-bin/show_pathway?map=map05203&multi_query=K03144+yellow,red%0d%0aK06751+yellow,red%0d%0aK10691+yellow,red%0d%0aK04503+yellow,green%0d%0aK04345+yellow,red%0d%0aK05760+yellow,green%0d%0aK03120+yellow,green%0d%0aK02649+yellow,green%0d%0aK12497+yellow,green%0d%0aK12496+yellow,green%0d%0aK04734+yellow,red%0d%0aK09849+yellow,green%0d%0aK11252+yellow,red%0d%0aK03172+yellow,red%…	Cancers: Overview	Human Diseases
10	Legionellosis	KEGG PATHWAY	map05134	10/824	72/16341	0.00316386085556	0.110032049754	ENSCGRG00015012890|ENSCGRG00015028444|ENSCGRG00015011812|ENSCGRG00015023751|ENSCGRG00015027777|ENSCGRG00015019083|ENSCGRG00015010553|ENSCGRG00015018918|ENSCGRG00015001944|ENSCGRG00015010571	http://www.genome.jp/kegg-bin/show_pathway?map=map05134&multi_query=K12799+yellow,green%0d%0aK04734+yellow,red%0d%0aK05405+yellow,red%0d%0aK05505+yellow,red%0d%0aK01370+yellow,green%0d%0aK14416+yellow,red%0d%0aK03283+tomato,green%0d%0aK03990+yellow%0dK04735+yellow%0dK08738+yellow%0dK04397+yellow%0dK04391+yellow%0dK04399+yellow%0dK04398+yellow%0dK06461+yellow%0dK06464+yellow%0dK05482+yellow%0dK128…	Infectious diseases: Bacterial	Human Diseases
35	Human papillomavirus infection	KEGG PATHWAY	map05165	35/824	433/16341	0.00409374982206	0.116485790391	ENSCGRG00015028276|ENSCGRG00015024674|ENSCGRG00015013621|ENSCGRG00015003643|ENSCGRG00015001515|ENSCGRG00015026481|ENSCGRG00015021473|ENSCGRG00015004240|ENSCGRG00015024827|ENSCGRG00015026129|ENSCGRG00015007870|ENSCGRG00015028546|ENSCGRG00015028428|ENSCGRG00015007609|ENSCGRG00015016982|ENSCGRG00015012637|ENSCGRG00015020228|ENSCGRG00015019976|ENSCGRG00015028491|ENSCGRG00015016064|ENSCGRG00015004044|…	http://www.genome.jp/kegg-bin/show_pathway?map=map05165&multi_query=K02155+yellow,red%0d%0aK02152+yellow,green%0d%0aK06751+yellow,red%0d%0aK10691+yellow,red%0d%0aK04503+yellow,green%0d%0aK04345+yellow,red%0d%0aK06476+yellow,green%0d%0aK05760+yellow,green%0d%0aK06640+yellow,red%0d%0aK03120+yellow,green%0d%0aK02649+yellow,green%0d%0aK14608+yellow,red%0d%0aK06250+yellow,green%0d%0aK14754+yellow,gree…	Infectious diseases: Viral	Human Diseases
28	MAPK signaling pathway	KEGG PATHWAY	map04010	28/824	339/16341	0.00723819247898	0.18879618716	ENSCGRG00015010699|ENSCGRG00015028444|ENSCGRG00015007156|ENSCGRG00015028566|ENSCGRG00015018040|ENSCGRG00015002557|ENSCGRG00015000960|ENSCGRG00015028066|ENSCGRG00015020037|ENSCGRG00015004233|ENSCGRG00015019976|ENSCGRG00015013787|ENSCGRG00015028401|ENSCGRG00015012890|ENSCGRG00015010669|ENSCGRG00015022736|ENSCGRG00015010367|ENSCGRG00015016064|ENSCGRG00015004044|ENSCGRG00015007697|ENSCGRG00015007237|…	http://www.genome.jp/kegg-bin/show_pathway?map=map04010&multi_query=K05449+yellow,green%0d%0aK04379+yellow,green%0d%0aK16342+yellow,green%0d%0aK04373+yellow,green%0d%0aK04345+yellow,red%0d%0aK04358+yellow,pink%0d%0aK09782+yellow,green%0d%0aK04452+yellow,red%0d%0aK04459+yellow,green%0d%0aK03283+tomato,green%0d%0aK04437+yellow,green%0d%0aK04449+yellow,green%0d%0aK03173+yellow,red%0d%0aK02677+yellow…	Signal transduction	Environmental Information Processing
26	Human T-cell leukemia virus 1 infection	KEGG PATHWAY	map05166	26/824	315/16341	0.00949744359131	0.228669218775	ENSCGRG00015028276|ENSCGRG00015028332|ENSCGRG00015004044|ENSCGRG00015012314|ENSCGRG00015013621|ENSCGRG00015003643|ENSCGRG00015002357|ENSCGRG00015028546|ENSCGRG00015001303|ENSCGRG00015019976|ENSCGRG00015023620|ENSCGRG00015016064|ENSCGRG00015008703|ENSCGRG00015026162|ENSCGRG00015013587|ENSCGRG00015001406|ENSCGRG00015001527|ENSCGRG00015003605|ENSCGRG00015020844|ENSCGRG00015009468|ENSCGRG00015024910|…	http://www.genome.jp/kegg-bin/show_pathway?map=map05166&multi_query=K06751+yellow,red%0d%0aK06752+yellow,green%0d%0aK05856+yellow,green%0d%0aK04345+yellow,red%0d%0aK09203+yellow,green%0d%0aK03120+yellow,green%0d%0aK05427+yellow,red%0d%0aK04570+yellow,green%0d%0aK02649+yellow,green%0d%0aK04368+yellow,red%0d%0aK05433+yellow,green%0d%0aK12496+yellow,green%0d%0aK04734+yellow,red%0d%0aK04379+yellow,gr…	Infectious diseases: Viral	Human Diseases
8	Cysteine and methionine metabolism	KEGG PATHWAY	map00270	8/824	63/16341	0.0134433241339	0.247515320818	ENSCGRG00015024117|ENSCGRG00015005305|ENSCGRG00015019554|ENSCGRG00015026194|ENSCGRG00015026311|ENSCGRG00015001137|ENSCGRG00015016511|ENSCGRG00015016391	http://www.genome.jp/kegg-bin/show_pathway?map=map00270&multi_query=K21456+yellow,green%0d%0aK14454+yellow,red%0d%0aK00789+yellow,green%0d%0aK01251+yellow,red%0d%0aK17989+yellow,green%0d%0aK03334+yellow,green%0d%0aK00826+yellow,green%0d%0aK00456+yellow,red%0d%0aK01011+yellow%0dK00815+yellow%0dK00816+yellow%0dK11205+yellow%0dK11204+yellow%0dK14455+yellow%0dK09880+yellow%0dK00547+yellow%0dK00544+ye…	Amino acid metabolism	Metabolism
2	Valine, leucine and isoleucine biosynthesis	KEGG PATHWAY	map00290	2/824	4/16341	0.0142357591156	0.24754403351	ENSCGRG00015001137|ENSCGRG00015016511	http://www.genome.jp/kegg-bin/show_pathway?map=map00290&multi_query=K00826+yellow,green%0d%0aK17989+yellow,green%0d%0a	Amino acid metabolism	Metabolism
15	Osteoclast differentiation	KEGG PATHWAY	map04380	15/824	157/16341	0.0130834380498	0.255944756849	ENSCGRG00015005742|ENSCGRG00015000845|ENSCGRG00015011812|ENSCGRG00015004044|ENSCGRG00015009468|ENSCGRG00015019976|ENSCGRG00015004712|ENSCGRG00015000960|ENSCGRG00015022896|ENSCGRG00015007697|ENSCGRG00015001303|ENSCGRG00015007331|ENSCGRG00015025546|ENSCGRG00015001406|ENSCGRG00015025298	http://www.genome.jp/kegg-bin/show_pathway?map=map04380&multi_query=K04379+yellow,green%0d%0aK14380+yellow,green%0d%0aK05856+yellow,green%0d%0aK04696+yellow,green%0d%0aK02649+yellow,green%0d%0aK09029+yellow,green%0d%0aK07371+yellow,green%0d%0aK04734+yellow,red%0d%0aK03173+yellow,red%0d%0aK04449+yellow,green%0d%0aK05869+yellow,red%0d%0aK04368+yellow,red%0d%0aK03158+yellow,green%0d%0aK01371+yellow,…	Development	Organismal Systems
13	Glutamatergic synapse	KEGG PATHWAY	map04724	13/824	128/16341	0.0125390503412	0.261648183786	ENSCGRG00015010838|ENSCGRG00015005780|ENSCGRG00015021726|ENSCGRG00015022736|ENSCGRG00015000416|ENSCGRG00015028066|ENSCGRG00015016064|ENSCGRG00015027118|ENSCGRG00015027849|ENSCGRG00015017985|ENSCGRG00015022436|ENSCGRG00015013099|ENSCGRG00015017152	http://www.genome.jp/kegg-bin/show_pathway?map=map04724&multi_query=K01115+yellow,green%0d%0aK16342+yellow,green%0d%0aK15009+yellow,green%0d%0aK15008+yellow,green%0d%0aK05858+yellow,green%0d%0aK04345+yellow,red%0d%0aK05614+yellow,red%0d%0aK04538+yellow,green%0d%0aK04960+yellow,green%0d%0aK04964+yellow,red%0d%0aK12302+yellow,green%0d%0aK02677+yellow,green%0d%0aK04851+yellow,red%0d%0aK19941+yellow%…	Nervous system	Organismal Systems
21	Herpes simplex infection	KEGG PATHWAY	map05168	21/824	245/16341	0.0125359754629	0.280268594277	ENSCGRG00015011289|ENSCGRG00015006119|ENSCGRG00015028276|ENSCGRG00015028332|ENSCGRG00015028566|ENSCGRG00015017521|ENSCGRG00015001406|ENSCGRG00015016614|ENSCGRG00015021496|ENSCGRG00015007697|ENSCGRG00015019083|ENSCGRG00015004044|ENSCGRG00015013621|ENSCGRG00015011812|ENSCGRG00015004712|ENSCGRG00015028546|ENSCGRG00015003643|ENSCGRG00015013587|ENSCGRG00015028551|ENSCGRG00015003019|ENSCGRG00015028130	http://www.genome.jp/kegg-bin/show_pathway?map=map05168&multi_query=K06751+yellow,red%0d%0aK06752+yellow,green%0d%0aK04379+yellow,green%0d%0aK04734+yellow,red%0d%0aK03133+yellow,red%0d%0aK12890+yellow,green%0d%0aK04696+yellow,green%0d%0aK03120+yellow,green%0d%0aK12893+yellow,green%0d%0aK02633+yellow,red%0d%0aK05433+yellow,green%0d%0aK09849+yellow,green%0d%0aK05405+yellow,red%0d%0aK03172+yellow,re…	Infectious diseases: Viral	Human Diseases
4	One carbon pool by folate	KEGG PATHWAY	map00670	4/824	21/16341	0.0193399427179	0.318600108985	ENSCGRG00015007781|ENSCGRG00015000262|ENSCGRG00015013695|ENSCGRG00015012924	http://www.genome.jp/kegg-bin/show_pathway?map=map00670&multi_query=K00287+yellow,red%0d%0aK00560+yellow,red%0d%0aK00605+yellow,green%0d%0aK01934+yellow,red%0d%0aK13403+yellow%0dK13402+yellow%0dK00289+yellow%0dK00288+yellow%0dK00297+yellow%0dK13990+yellow%0dK00600+yellow%0dK00602+yellow%0dK00604+yellow%0dK11787+yellow%0dK00548+yellow%0d	Metabolism of cofactors and vitamins	Metabolism
26	Focal adhesion	KEGG PATHWAY	map04510	26/824	341/16341	0.0238167290935	0.372731810314	ENSCGRG00015007156|ENSCGRG00015024674|ENSCGRG00015009575|ENSCGRG00015025224|ENSCGRG00015024576|ENSCGRG00015020037|ENSCGRG00015026129|ENSCGRG00015007870|ENSCGRG00015028428|ENSCGRG00015007609|ENSCGRG00015012637|ENSCGRG00015004240|ENSCGRG00015019976|ENSCGRG00015025546|ENSCGRG00015019357|ENSCGRG00015008835|ENSCGRG00015003126|ENSCGRG00015019779|ENSCGRG00015019482|ENSCGRG00015020844|ENSCGRG00015013883|…	http://www.genome.jp/kegg-bin/show_pathway?map=map04510&multi_query=K05449+yellow,green%0d%0aK04503+yellow,green%0d%0aK05692+yellow,green%0d%0aK06476+yellow,green%0d%0aK05760+yellow,green%0d%0aK02649+yellow,green%0d%0aK03853+yellow,green%0d%0aK06250+yellow,green%0d%0aK06252+yellow,green%0d%0aK04437+yellow,green%0d%0aK06240+yellow,green%0d%0aK06525+yellow,green%0d%0aK06238+yellow,green%0d%0aK06237…	Cellular community - eukaryotes	Cellular Processes
21	Kaposi sarcoma-associated herpesvirus infection	KEGG PATHWAY	map05167	21/824	264/16341	0.0264627617728	0.394421163566	ENSCGRG00015028276|ENSCGRG00015027118|ENSCGRG00015024576|ENSCGRG00015020844|ENSCGRG00015007697|ENSCGRG00015024910|ENSCGRG00015013621|ENSCGRG00015020228|ENSCGRG00015001406|ENSCGRG00015001303|ENSCGRG00015023620|ENSCGRG00015021496|ENSCGRG00015019083|ENSCGRG00015004044|ENSCGRG00015000416|ENSCGRG00015010553|ENSCGRG00015011812|ENSCGRG00015019976|ENSCGRG00015028546|ENSCGRG00015010571|ENSCGRG00015028551	http://www.genome.jp/kegg-bin/show_pathway?map=map05167&multi_query=K06751+yellow,red%0d%0aK05427+yellow,red%0d%0aK04379+yellow,green%0d%0aK11987+yellow,red%0d%0aK04503+yellow,green%0d%0aK05505+yellow,red%0d%0aK02649+yellow,green%0d%0aK05405+yellow,red%0d%0aK06490+yellow,red%0d%0aK04538+yellow,green%0d%0aK04734+yellow,red%0d%0aK04960+yellow,green%0d%0aK03173+yellow,red%0d%0aK04368+yellow,red%0d%0…	Infectious diseases: Viral	Human Diseases
5	beta-Alanine metabolism	KEGG PATHWAY	map00410	5/824	37/16341	0.0368818524395	0.524728173343	ENSCGRG00015011299|ENSCGRG00015024237|ENSCGRG00015028741|ENSCGRG00015000326|ENSCGRG00015023282	http://www.genome.jp/kegg-bin/show_pathway?map=map00410&multi_query=K12259+yellow,green%0d%0aK01580+yellow,red%0d%0aK01578+tomato,red%0d%0aK00276+yellow,red%0d%0aK05605+yellow,green%0d%0aK12862+green%0dK01464+yellow%0dK14085+yellow%0dK00249+yellow%0dK00207+yellow%0dK18966+yellow%0dK01431+yellow%0dK00802+yellow%0dK13524+yellow%0dK00140+yellow%0dK05604+yellow%0dK00149+yellow%0dK08660+yellow%0dK0012…	Metabolism of other amino acids	Metabolism
5	Protein export	KEGG PATHWAY	map03060	5/824	37/16341	0.0368818524395	0.524728173343	ENSCGRG00015003428|ENSCGRG00015018384|ENSCGRG00015006995|ENSCGRG00015008152|ENSCGRG00015013950	http://www.genome.jp/kegg-bin/show_pathway?map=map03060&multi_query=K12947+yellow,red%0d%0aK13431+yellow,red%0d%0aK09490+yellow,red%0d%0aK13280+yellow,red%0d%0aK12272+yellow,red%0d%0aK09647+yellow%0dK03109+yellow%0dK03108+yellow%0dK03107+yellow%0dK03106+yellow%0dK09648+yellow%0dK03104+yellow%0dK03105+yellow%0dK09481+yellow%0dK12946+yellow%0dK03217+yellow%0dK12948+yellow%0dK09540+yellow%0dK07342+y…	Folding, sorting and degradation	Genetic Information Processing
12	Lysosome	KEGG PATHWAY	map04142	12/824	137/16341	0.0441355672297	0.575601355955	ENSCGRG00015002683|ENSCGRG00015019313|ENSCGRG00015022896|ENSCGRG00015002734|ENSCGRG00015028581|ENSCGRG00015025871|ENSCGRG00015007318|ENSCGRG00015007907|ENSCGRG00015011912|ENSCGRG00015017289|ENSCGRG00015019088|ENSCGRG00015012041	http://www.genome.jp/kegg-bin/show_pathway?map=map04142&multi_query=K01366+yellow,green%0d%0aK02155+yellow,red%0d%0aK12347+yellow,green%0d%0aK01192+yellow,red%0d%0aK01195+yellow,green%0d%0aK01565+yellow,green%0d%0aK12391+yellow,green%0d%0aK12381+yellow,green%0d%0aK12307+yellow,red%0d%0aK21398+yellow,red%0d%0aK01373+yellow,green%0d%0aK01371+yellow,red%0d%0aK01369+yellow%0dK01368+yellow%0dK01365+ye…	Transport and catabolism	Cellular Processes
3	Other glycan degradation	KEGG PATHWAY	map00511	3/824	18/16341	0.059240788642	0.579448963905	ENSCGRG00015011378|ENSCGRG00015007907|ENSCGRG00015000713	http://www.genome.jp/kegg-bin/show_pathway?map=map00511&multi_query=K01192+yellow,red%0d%0aK17108+yellow,green%0d%0aK12357+yellow,green%0d%0aK01191+yellow%0dK01186+yellow%0dK14459+yellow%0dK12373+yellow%0dK12309+yellow%0dK01201+yellow%0dK01444+yellow%0dK01206+yellow%0dK01227+yellow%0dK12311+yellow%0dK12312+yellow%0d	Glycan biosynthesis and metabolism	Metabolism
12	AGE-RAGE signaling pathway in diabetic complications	KEGG PATHWAY	map04933	12/824	139/16341	0.0483835599228	0.582463625225	ENSCGRG00015002357|ENSCGRG00015010838|ENSCGRG00015020844|ENSCGRG00015024910|ENSCGRG00015015844|ENSCGRG00015019083|ENSCGRG00015024674|ENSCGRG00015005808|ENSCGRG00015020037|ENSCGRG00015001303|ENSCGRG00015005573|ENSCGRG00015013099	http://www.genome.jp/kegg-bin/show_pathway?map=map04933&multi_query=K02677+yellow,green%0d%0aK03907+yellow,green%0d%0aK05449+yellow,green%0d%0aK05405+yellow,red%0d%0aK02649+yellow,green%0d%0aK04503+yellow,green%0d%0aK21423+yellow,green%0d%0aK05858+yellow,green%0d%0aK06490+yellow,red%0d%0aK09203+yellow,green%0d%0aK06237+yellow,green%0d%0aK19662+yellow%0dK04692+yellow%0dK02159+yellow%0dK02161+yello…	Endocrine and metabolic diseases	Human Diseases
5	Tyrosine metabolism	KEGG PATHWAY	map00350	5/824	42/16341	0.0587473410471	0.593158637023	ENSCGRG00015028802|ENSCGRG00015024117|ENSCGRG00015019554|ENSCGRG00015000326|ENSCGRG00015016953	http://www.genome.jp/kegg-bin/show_pathway?map=map00350&multi_query=K14454+yellow,red%0d%0aK00157+yellow,green%0d%0aK03334+yellow,green%0d%0aK00276+yellow,red%0d%0aK00451+yellow,green%0d%0aK13980+yellow%0dK00815+yellow%0dK07253+yellow%0dK14455+yellow%0dK00129+yellow%0dK00545+yellow%0dK01557+yellow%0dK01555+yellow%0dK00503+yellow%0dK00506+yellow%0dK00505+yellow%0dK01593+yellow%0dK13951+yellow%0dK1…	Amino acid metabolism	Metabolism
15	Jak-STAT signaling pathway	KEGG PATHWAY	map04630	15/824	185/16341	0.0475310898588	0.595089245032	ENSCGRG00015019083|ENSCGRG00015027435|ENSCGRG00015003605|ENSCGRG00015028802|ENSCGRG00015020844|ENSCGRG00015004326|ENSCGRG00015023620|ENSCGRG00015018426|ENSCGRG00015023185|ENSCGRG00015013621|ENSCGRG00015001303|ENSCGRG00015004712|ENSCGRG00015013587|ENSCGRG00015000259|ENSCGRG00015001512	http://www.genome.jp/kegg-bin/show_pathway?map=map04630&multi_query=K04503+yellow,green%0d%0aK05057+yellow,green%0d%0aK05055+yellow,green%0d%0aK04696+yellow,green%0d%0aK04698+yellow,green%0d%0aK05427+yellow,red%0d%0aK02649+yellow,green%0d%0aK05433+yellow,green%0d%0aK04737+yellow,green%0d%0aK05405+yellow,red%0d%0aK05419+yellow,red%0d%0aK05417+yellow,green%0d%0aK04570+yellow,green%0d%0aK00157+yello…	Signal transduction	Environmental Information Processing
22	Human cytomegalovirus infection	KEGG PATHWAY	map05163	22/824	314/16341	0.074966892038	0.601657364305	ENSCGRG00015028276|ENSCGRG00015016614|ENSCGRG00015000416|ENSCGRG00015024576|ENSCGRG00015020228|ENSCGRG00015028546|ENSCGRG00015011812|ENSCGRG00015004240|ENSCGRG00015019976|ENSCGRG00015007697|ENSCGRG00015016064|ENSCGRG00015004044|ENSCGRG00015027118|ENSCGRG00015010838|ENSCGRG00015013597|ENSCGRG00015020844|ENSCGRG00015021496|ENSCGRG00015019083|ENSCGRG00015004326|ENSCGRG00015001303|ENSCGRG00015013099|…	http://www.genome.jp/kegg-bin/show_pathway?map=map05163&multi_query=K06751+yellow,red%0d%0aK11987+yellow,red%0d%0aK04345+yellow,red%0d%0aK05858+yellow,green%0d%0aK05760+yellow,green%0d%0aK02649+yellow,green%0d%0aK04538+yellow,green%0d%0aK04734+yellow,red%0d%0aK04960+yellow,green%0d%0aK09849+yellow,green%0d%0aK05405+yellow,red%0d%0aK03173+yellow,red%0d%0aK02677+yellow,green%0d%0aK04503+yellow,gree…	Infectious diseases: Viral	Human Diseases
7	Synaptic vesicle cycle	KEGG PATHWAY	map04721	7/824	69/16341	0.0583694629454	0.608988063397	ENSCGRG00015028491|ENSCGRG00015004249|ENSCGRG00015012112|ENSCGRG00015017985|ENSCGRG00015028473|ENSCGRG00015006746|ENSCGRG00015012041	http://www.genome.jp/kegg-bin/show_pathway?map=map04721&multi_query=K02152+yellow,green%0d%0aK04560+yellow,red%0d%0aK12302+yellow,green%0d%0aK02147+yellow,red%0d%0aK15296+yellow,red%0d%0aK02155+yellow,red%0d%0aK01528+yellow,green%0d%0aK07882+yellow%0dK15015+yellow%0dK15294+yellow%0dK15295+yellow%0dK18211+yellow%0dK02154+yellow%0dK02153+yellow%0dK02151+yellow%0dK15293+yellow%0dK04645+yellow%0dK084…	Nervous system	Organismal Systems
7	Amphetamine addiction	KEGG PATHWAY	map05031	7/824	72/16341	0.0702198533482	0.610522613833	ENSCGRG00015000845|ENSCGRG00015004249|ENSCGRG00015028066|ENSCGRG00015016064|ENSCGRG00015007331|ENSCGRG00015013099|ENSCGRG00015001406	http://www.genome.jp/kegg-bin/show_pathway?map=map05031&multi_query=K02677+yellow,green%0d%0aK05869+yellow,red%0d%0aK04379+yellow,green%0d%0aK04560+yellow,red%0d%0aK09029+yellow,green%0d%0aK04851+yellow,red%0d%0aK04345+yellow,red%0d%0aK04515+yellow%0dK05200+yellow%0dK05214+yellow%0dK11411+yellow%0dK05208+yellow%0dK05209+yellow%0dK09048+yellow%0dK09049+yellow%0dK08045+yellow%0dK15494+yellow%0dK041…	Substance dependence	Human Diseases
2	Sulfur metabolism	KEGG PATHWAY	map00920	2/824	9/16341	0.0722373299213	0.611088763929	ENSCGRG00015018127|ENSCGRG00015018337	http://www.genome.jp/kegg-bin/show_pathway?map=map00920&multi_query=K13811+yellow,green%0d%0aK17218+yellow,green%0d%0aK15759+yellow%0dK01011+yellow%0dK17725+yellow%0dK01082+yellow%0d	Energy metabolism	Metabolism
2	Phenylalanine, tyrosine and tryptophan biosynthesis	KEGG PATHWAY	map00400	2/824	9/16341	0.0722373299213	0.611088763929	ENSCGRG00015019554|ENSCGRG00015024117	http://www.genome.jp/kegg-bin/show_pathway?map=map00400&multi_query=K03334+yellow,green%0d%0aK14454+yellow,red%0d%0aK14455+yellow%0dK00500+yellow%0dK00815+yellow%0d	Amino acid metabolism	Metabolism
24	Apoptosis	KEGG PATHWAY	map04210	24/824	336/16341	0.0547418445118	0.611935619007	ENSCGRG00015018461|ENSCGRG00015028566|ENSCGRG00015007036|ENSCGRG00015002557|ENSCGRG00015011812|ENSCGRG00015000416|ENSCGRG00015000259|ENSCGRG00015022896|ENSCGRG00015005103|ENSCGRG00015028401|ENSCGRG00015001303|ENSCGRG00015019976|ENSCGRG00015007697|ENSCGRG00015007318|ENSCGRG00015004044|ENSCGRG00015009575|ENSCGRG00015001406|ENSCGRG00015014470|ENSCGRG00015003019|ENSCGRG00015003605|ENSCGRG00015013883|…	http://www.genome.jp/kegg-bin/show_pathway?map=map04210&multi_query=K01367+yellow,green%0d%0aK01366+yellow,green%0d%0aK16943+yellow,green%0d%0aK07374+tomato,green%0d%0aK04379+yellow,green%0d%0aK05692+yellow,green%0d%0aK04570+yellow,green%0d%0aK02649+yellow,green%0d%0aK03853+yellow,green%0d%0aK04452+yellow,red%0d%0aK04734+yellow,red%0d%0aK04737+yellow,green%0d%0aK04960+yellow,green%0d%0aK03172+yel…	Cell growth and death	Cellular Processes
9	Phosphatidylinositol signaling system	KEGG PATHWAY	map04070	9/824	101/16341	0.068546792749	0.613004175156	ENSCGRG00015010838|ENSCGRG00015001221|ENSCGRG00015019613|ENSCGRG00015025154|ENSCGRG00015000416|ENSCGRG00015001429|ENSCGRG00015001303|ENSCGRG00015010049|ENSCGRG00015013099	http://www.genome.jp/kegg-bin/show_pathway?map=map04070&multi_query=K00999+yellow,red%0d%0aK02677+yellow,green%0d%0aK20278+yellow,green%0d%0aK04960+yellow,green%0d%0aK00889+yellow,green%0d%0aK01106+yellow,red%0d%0aK00901+yellow,red%0d%0aK05858+yellow,green%0d%0aK02649+yellow,green%0d%0aK13711+yellow%0dK03084+yellow%0dK10572+yellow%0dK00915+yellow%0dK00914+yellow%0dK00911+yellow%0dK00913+yellow%0d…	Signal transduction	Environmental Information Processing
17	Cellular senescence	KEGG PATHWAY	map04218	17/824	226/16341	0.0652899229871	0.61926502712	ENSCGRG00015028276|ENSCGRG00015009575|ENSCGRG00015020844|ENSCGRG00015026618|ENSCGRG00015019976|ENSCGRG00015002557|ENSCGRG00015021496|ENSCGRG00015014470|ENSCGRG00015019083|ENSCGRG00015000416|ENSCGRG00015001303|ENSCGRG00015028546|ENSCGRG00015028102|ENSCGRG00015028066|ENSCGRG00015028551|ENSCGRG00015005173|ENSCGRG00015016383	http://www.genome.jp/kegg-bin/show_pathway?map=map04218&multi_query=K06751+yellow,red%0d%0aK01367+yellow,green%0d%0aK04503+yellow,green%0d%0aK10903+yellow,red%0d%0aK02649+yellow,green%0d%0aK05405+yellow,red%0d%0aK08826+yellow,green%0d%0aK03853+yellow,green%0d%0aK04960+yellow,green%0d%0aK06640+yellow,red%0d%0aK06645+yellow,red%0d%0aK04402+yellow,red%0d%0aK04851+yellow,red%0d%0aK04368+yellow,red%0d…	Cell growth and death	Cellular Processes
6	Ether lipid metabolism	KEGG PATHWAY	map00565	6/824	54/16341	0.0534766911026	0.619933493152	ENSCGRG00015005062|ENSCGRG00015014302|ENSCGRG00015006052|ENSCGRG00015022736|ENSCGRG00015024870|ENSCGRG00015027849	http://www.genome.jp/kegg-bin/show_pathway?map=map00565&multi_query=K00994+yellow,red%0d%0aK01115+yellow,green%0d%0aK16342+yellow,green%0d%0aK01047+yellow,green%0d%0aK01062+yellow,green%0d%0aK14621+yellow,green%0d%0aK01019+yellow%0dK00993+yellow%0dK16817+yellow%0dK01122+yellow%0dK04628+yellow%0dK16343+yellow%0dK01080+yellow%0dK13510+yellow%0dK13512+yellow%0dK18575+yellow%0dK08743+yellow%0dK00803+…	Lipid metabolism	Metabolism
19	MicroRNAs in cancer	KEGG PATHWAY	map05206	19/824	255/16341	0.0579522596422	0.62548473338	ENSCGRG00015017852|ENSCGRG00015000509|ENSCGRG00015022110|ENSCGRG00015003126|ENSCGRG00015020844|ENSCGRG00015028428|ENSCGRG00015015724|ENSCGRG00015020228|ENSCGRG00015019976|ENSCGRG00015000495|ENSCGRG00015009006|ENSCGRG00015018683|ENSCGRG00015013621|ENSCGRG00015018763|ENSCGRG00015014135|ENSCGRG00015011486|ENSCGRG00015013099|ENSCGRG00015016383|ENSCGRG00015011138	http://www.genome.jp/kegg-bin/show_pathway?map=map05206&multi_query=K11987+yellow,red%0d%0aK04503+yellow,green%0d%0aK00510+yellow,red%0d%0aK17390+yellow,red%0d%0aK16865+yellow,green%0d%0aK06252+yellow,green%0d%0aK10373+yellow,green%0d%0aK16988+yellow,red%0d%0aK17010+yellow,green%0d%0aK02677+yellow,green%0d%0aK09850+yellow,red%0d%0aK17383+yellow,green%0d%0aK16857+yellow,green%0d%0aK07606+yellow,gr…	Cancers: Overview	Human Diseases
12	Parathyroid hormone synthesis, secretion and action	KEGG PATHWAY	map04928	12/824	147/16341	0.0681477973183	0.627360604724	ENSCGRG00015002357|ENSCGRG00015010838|ENSCGRG00015019976|ENSCGRG00015000960|ENSCGRG00015011310|ENSCGRG00015016064|ENSCGRG00015001941|ENSCGRG00015001210|ENSCGRG00015000416|ENSCGRG00015027849|ENSCGRG00015013099|ENSCGRG00015001406	http://www.genome.jp/kegg-bin/show_pathway?map=map04928&multi_query=K13293+yellow,red%0d%0aK04960+yellow,green%0d%0aK04379+yellow,green%0d%0aK07438+yellow,red%0d%0aK02677+yellow,green%0d%0aK04449+yellow,green%0d%0aK08003+yellow,green%0d%0aK04345+yellow,red%0d%0aK04368+yellow,red%0d%0aK01115+yellow,green%0d%0aK05858+yellow,green%0d%0aK09203+yellow,green%0d%0aK05870+yellow%0dK07994+yellow%0dK21598+…	Endocrine system	Organismal Systems
17	NOD-like receptor signaling pathway	KEGG PATHWAY	map04621	17/824	235/16341	0.0862880027007	0.65873524013	ENSCGRG00015010838|ENSCGRG00015003605|ENSCGRG00015003217|ENSCGRG00015020464|ENSCGRG00015016614|ENSCGRG00015007697|ENSCGRG00015011079|ENSCGRG00015019083|ENSCGRG00015017596|ENSCGRG00015025975|ENSCGRG00015025502|ENSCGRG00015000416|ENSCGRG00015010553|ENSCGRG00015011812|ENSCGRG00015001944|ENSCGRG00015010571|ENSCGRG00015023751	http://www.genome.jp/kegg-bin/show_pathway?map=map04621&multi_query=K12804+yellow,green%0d%0aK11859+yellow,red%0d%0aK05858+yellow,green%0d%0aK04570+yellow,green%0d%0aK12798+yellow,green%0d%0aK12799+yellow,green%0d%0aK20899+yellow,green%0d%0aK05505+yellow,red%0d%0aK05220+yellow,red%0d%0aK04734+yellow,red%0d%0aK04960+yellow,green%0d%0aK09849+yellow,green%0d%0aK05405+yellow,red%0d%0aK03173+yellow,re…	Immune system	Organismal Systems
12	Cholinergic synapse	KEGG PATHWAY	map04725	12/824	153/16341	0.0859994632939	0.672945800275	ENSCGRG00015010838|ENSCGRG00015013099|ENSCGRG00015000845|ENSCGRG00015019976|ENSCGRG00015028066|ENSCGRG00015016064|ENSCGRG00015016097|ENSCGRG00015027118|ENSCGRG00015001303|ENSCGRG00015000416|ENSCGRG00015025546|ENSCGRG00015001406	http://www.genome.jp/kegg-bin/show_pathway?map=map04725&multi_query=K04379+yellow,green%0d%0aK05858+yellow,green%0d%0aK04345+yellow,red%0d%0aK02649+yellow,green%0d%0aK04538+yellow,green%0d%0aK04960+yellow,green%0d%0aK05007+yellow,red%0d%0aK02677+yellow,green%0d%0aK05869+yellow,red%0d%0aK04851+yellow,red%0d%0aK05703+yellow,green%0d%0aK04368+yellow,red%0d%0aK19941+yellow%0dK04926+yellow%0dK04927+ye…	Nervous system	Organismal Systems
3	Glycosaminoglycan biosynthesis - heparan sulfate / heparin	KEGG PATHWAY	map00534	3/824	24/16341	0.118017564661	0.684064772945	ENSCGRG00015012604|ENSCGRG00015026401|ENSCGRG00015018200	http://www.genome.jp/kegg-bin/show_pathway?map=map00534&multi_query=K02366+yellow,green%0d%0aK02367+yellow,green%0d%0aK02368+yellow,green%0d%0aK02370+yellow%0dK10158+yellow%0dK08104+yellow%0dK08102+yellow%0dK08103+yellow%0dK02579+yellow%0dK02578+yellow%0dK01024+yellow%0dK02513+yellow%0dK01793+yellow%0dK02369+yellow%0dK02577+yellow%0dK02576+yellow%0dK00771+yellow%0dK02514+yellow%0dK00734+yellow%0d…	Glycan biosynthesis and metabolism	Metabolism
10	GnRH signaling pathway	KEGG PATHWAY	map04912	10/824	130/16341	0.120961535876	0.688381104169	ENSCGRG00015002357|ENSCGRG00015010838|ENSCGRG00015024576|ENSCGRG00015019976|ENSCGRG00015022736|ENSCGRG00015028066|ENSCGRG00015016064|ENSCGRG00015000416|ENSCGRG00015027849|ENSCGRG00015013099	http://www.genome.jp/kegg-bin/show_pathway?map=map04912&multi_query=K02677+yellow,green%0d%0aK01115+yellow,green%0d%0aK16342+yellow,green%0d%0aK05858+yellow,green%0d%0aK04960+yellow,green%0d%0aK04345+yellow,red%0d%0aK04851+yellow,red%0d%0aK09203+yellow,green%0d%0aK05704+yellow,green%0d%0aK04368+yellow,red%0d%0aK04515+yellow%0dK04432+yellow%0dK04433+yellow%0dK04430+yellow%0dK04431+yellow%0dK04393+…	Endocrine system	Organismal Systems
11	Choline metabolism in cancer	KEGG PATHWAY	map05231	11/824	139/16341	0.0927368322651	0.691110202356	ENSCGRG00015023797|ENSCGRG00015014302|ENSCGRG00015001221|ENSCGRG00015022736|ENSCGRG00015019976|ENSCGRG00015001429|ENSCGRG00015001303|ENSCGRG00015027849|ENSCGRG00015012914|ENSCGRG00015013099|ENSCGRG00015001406	http://www.genome.jp/kegg-bin/show_pathway?map=map05231&multi_query=K02677+yellow,green%0d%0aK01115+yellow,green%0d%0aK02649+yellow,green%0d%0aK08732+yellow,green%0d%0aK00994+yellow,red%0d%0aK08202+yellow,green%0d%0aK04379+yellow,green%0d%0aK16342+yellow,green%0d%0aK00889+yellow,green%0d%0aK00901+yellow,red%0d%0aK04368+yellow,red%0d%0aK07860+yellow%0dK01116+yellow%0dK04456+yellow%0dK08268+yellow%…	Cancers: Overview	Human Diseases
11	C-type lectin receptor signaling pathway	KEGG PATHWAY	map04625	11/824	145/16341	0.115518856255	0.695334653999	ENSCGRG00015024576|ENSCGRG00015020228|ENSCGRG00015001272|ENSCGRG00015001303|ENSCGRG00015012314|ENSCGRG00015019083|ENSCGRG00015007342|ENSCGRG00015000416|ENSCGRG00015011812|ENSCGRG00015001944|ENSCGRG00015023751	http://www.genome.jp/kegg-bin/show_pathway?map=map04625&multi_query=K12799+yellow,green%0d%0aK04734+yellow,red%0d%0aK04960+yellow,green%0d%0aK11987+yellow,red%0d%0aK21083+yellow,red%0d%0aK02649+yellow,green%0d%0aK05405+yellow,red%0d%0aK01370+yellow,green%0d%0aK05704+yellow,green%0d%0aK12497+yellow,green%0d%0aK12496+yellow,green%0d%0aK14958+yellow%0dK10070+yellow%0dK04398+yellow%0dK04693+yellow%0d…	Immune system	Organismal Systems
12	HIF-1 signaling pathway	KEGG PATHWAY	map04066	12/824	162/16341	0.11775870813	0.695442936692	ENSCGRG00015005061|ENSCGRG00015021788|ENSCGRG00015019976|ENSCGRG00015006995|ENSCGRG00015014158|ENSCGRG00015019083|ENSCGRG00015004233|ENSCGRG00015004326|ENSCGRG00015018683|ENSCGRG00015001303|ENSCGRG00015013621|ENSCGRG00015013099	http://www.genome.jp/kegg-bin/show_pathway?map=map04066&multi_query=K01689+tomato,red%0d%0aK02677+yellow,green%0d%0aK06503+yellow,red%0d%0aK05055+yellow,green%0d%0aK05405+yellow,red%0d%0aK05467+yellow,green%0d%0aK02649+yellow,green%0d%0aK04368+yellow,red%0d%0aK14736+yellow,red%0d%0aK00510+yellow,red%0d%0aK04498+yellow,red%0d%0aK04515+yellow%0dK07203+yellow%0dK04692+yellow%0dK04735+yellow%0dK04456…	Signal transduction	Environmental Information Processing
4	Antifolate resistance	KEGG PATHWAY	map01523	4/824	37/16341	0.114266365371	0.701281811003	ENSCGRG00015019083|ENSCGRG00015000262|ENSCGRG00015013695|ENSCGRG00015023889	http://www.genome.jp/kegg-bin/show_pathway?map=map01523&multi_query=K00287+yellow,red%0d%0aK00560+yellow,red%0d%0aK05405+yellow,red%0d%0aK05666+yellow,red%0d%0aK05681+yellow%0dK04519+yellow%0dK00600+yellow%0dK00602+yellow%0dK07210+yellow%0dK01930+yellow%0dK11787+yellow%0dK05673+yellow%0dK14613+yellow%0dK03156+yellow%0dK04735+yellow%0dK04467+yellow%0dK00458+yellow%0dK07209+yellow%0dK13649+yellow%0…	Drug resistance: Antineoplastic	Human Diseases
8	RNA degradation	KEGG PATHWAY	map03018	8/824	99/16341	0.126438440961	0.706700571801	ENSCGRG00015005061|ENSCGRG00015010483|ENSCGRG00015028054|ENSCGRG00015028311|ENSCGRG00015014158|ENSCGRG00015019757|ENSCGRG00015028049|ENSCGRG00015022437	http://www.genome.jp/kegg-bin/show_pathway?map=map03018&multi_query=K03679+yellow,red%0d%0aK01689+tomato,red%0d%0aK03681+yellow,red%0d%0aK13126+tomato,red%0d%0aK12603+yellow,green%0d%0aK12610+yellow,red%0d%0aK12571+yellow,red%0d%0aK03678+yellow%0dK00850+yellow%0dK12590+yellow%0dK12604+yellow%0dK12615+yellow%0dK12614+yellow%0dK16855+yellow%0dK12616+yellow%0dK12592+yellow%0dK12593+yellow%0dK12613+y…	Folding, sorting and degradation	Genetic Information Processing
5	Tryptophan metabolism	KEGG PATHWAY	map00380	5/824	50/16341	0.106123471742	0.706737162876	ENSCGRG00015007417|ENSCGRG00015014410|ENSCGRG00015019554|ENSCGRG00015011782|ENSCGRG00015028802	http://www.genome.jp/kegg-bin/show_pathway?map=map00380&multi_query=K00626+yellow,red%0d%0aK00157+yellow,green%0d%0aK00502+yellow,red%0d%0aK03334+yellow,green%0d%0aK11182+yellow,green%0d%0aK00816+yellow%0dK14085+yellow%0dK00669+yellow%0dK03781+yellow%0dK00486+yellow%0dK00562+yellow%0dK01556+yellow%0dK00543+yellow%0dK07408+yellow%0dK07409+yellow%0dK00463+yellow%0dK00825+yellow%0dK03392+yellow%0dK0…	Amino acid metabolism	Metabolism
14	Protein processing in endoplasmic reticulum	KEGG PATHWAY	map04141	14/824	194/16341	0.113196148125	0.708607887263	ENSCGRG00015012890|ENSCGRG00015028444|ENSCGRG00015024433|ENSCGRG00015028401|ENSCGRG00015007697|ENSCGRG00015027777|ENSCGRG00015020006|ENSCGRG00015023232|ENSCGRG00015022769|ENSCGRG00015027322|ENSCGRG00015003428|ENSCGRG00015009575|ENSCGRG00015014470|ENSCGRG00015023045	http://www.genome.jp/kegg-bin/show_pathway?map=map04141&multi_query=K01367+yellow,green%0d%0aK09490+yellow,red%0d%0aK03853+yellow,green%0d%0aK13251+yellow,red%0d%0aK04452+yellow,red%0d%0aK03283+tomato,green%0d%0aK08653+yellow,green%0d%0aK03173+yellow,red%0d%0aK01230+yellow,green%0d%0aK09523+yellow,red%0d%0aK04555+yellow,red%0d%0aK14005+yellow,green%0d%0aK10597+yellow%0dK11519+yellow%0dK10661+yell…	Folding, sorting and degradation	Genetic Information Processing
6	Arginine and proline metabolism	KEGG PATHWAY	map00330	6/824	65/16341	0.108679228429	0.708679135378	ENSCGRG00015007417|ENSCGRG00015011299|ENSCGRG00015018504|ENSCGRG00015024117|ENSCGRG00015014257|ENSCGRG00015004983	http://www.genome.jp/kegg-bin/show_pathway?map=map00330&multi_query=K12259+yellow,green%0d%0aK14454+yellow,red%0d%0aK00542+yellow,green%0d%0aK00613+yellow,red%0d%0aK00472+yellow,green%0d%0aK11182+yellow,green%0d%0aK13241+yellow%0dK11142+yellow%0dK01581+yellow%0dK18123+yellow%0dK01583+yellow%0dK14085+yellow%0dK00819+yellow%0dK00933+yellow%0dK12657+yellow%0dK00318+yellow%0dK14455+yellow%0dK00286+ye…	Amino acid metabolism	Metabolism
3	Phenylalanine metabolism	KEGG PATHWAY	map00360	3/824	25/16341	0.129352569672	0.710304461531	ENSCGRG00015000326|ENSCGRG00015024117|ENSCGRG00015019554	http://www.genome.jp/kegg-bin/show_pathway?map=map00360&multi_query=K00276+yellow,red%0d%0aK14454+yellow,red%0d%0aK03334+yellow,green%0d%0aK00274+yellow%0dK14455+yellow%0dK15517+yellow%0dK00129+yellow%0dK00628+yellow%0dK01593+yellow%0dK00457+yellow%0dK07253+yellow%0dK00500+yellow%0dK00815+yellow%0d	Amino acid metabolism	Metabolism
6	Cytosolic DNA-sensing pathway	KEGG PATHWAY	map04623	6/824	69/16341	0.134007976681	0.7109236729	ENSCGRG00015021957|ENSCGRG00015013597|ENSCGRG00015023751|ENSCGRG00015019083|ENSCGRG00015011812|ENSCGRG00015001944	http://www.genome.jp/kegg-bin/show_pathway?map=map04623&multi_query=K12799+yellow,green%0d%0aK04734+yellow,red%0d%0aK17834+yellow,red%0d%0aK12967+yellow,green%0d%0aK05405+yellow,red%0d%0aK01370+yellow,green%0d%0aK12671+yellow%0dK03026+yellow%0dK07210+yellow%0dK04735+yellow%0dK03020+yellow%0dK03021+yellow%0dK12965+yellow%0dK03023+yellow%0dK03024+yellow%0dK03025+yellow%0dK07211+yellow%0dK03027+yell…	Immune system	Organismal Systems
4	SNARE interactions in vesicular transport	KEGG PATHWAY	map04130	4/824	39/16341	0.131827663801	0.711414806377	ENSCGRG00015005182|ENSCGRG00015017744|ENSCGRG00015021427|ENSCGRG00015004249	http://www.genome.jp/kegg-bin/show_pathway?map=map04130&multi_query=K08508+yellow,red%0d%0aK04560+yellow,red%0d%0aK08495+yellow,red%0d%0aK08490+yellow,red%0d%0aK08501+yellow%0dK08507+yellow%0dK08504+yellow%0dK08509+yellow%0dK08487+yellow%0dK08486+yellow%0dK08489+yellow%0dK08488+yellow%0dK08510+yellow%0dK08513+yellow%0dK08512+yellow%0dK08515+yellow%0dK08514+yellow%0dK08517+yellow%0dK08516+yellow%0…	Folding, sorting and degradation	Genetic Information Processing
1	Monobactam biosynthesis	KEGG PATHWAY	map00261	1/824	3/16341	0.143784361114	0.714357222679	ENSCGRG00015018127	http://www.genome.jp/kegg-bin/show_pathway?map=map00261&multi_query=K13811+yellow,green%0d%0a	Biosynthesis of other secondary metabolites	Metabolism
9	mRNA surveillance pathway	KEGG PATHWAY	map03015	9/824	124/16341	0.174043196403	0.716783164133	ENSCGRG00015017512|ENSCGRG00015021205|ENSCGRG00015014853|ENSCGRG00015006450|ENSCGRG00015010607|ENSCGRG00015018918|ENSCGRG00015009686|ENSCGRG00015022437|ENSCGRG00015000829	http://www.genome.jp/kegg-bin/show_pathway?map=map03015&multi_query=K14407+yellow,red%0d%0aK13126+tomato,red%0d%0aK12877+yellow,red%0d%0aK14416+yellow,red%0d%0aK15544+yellow,red%0d%0aK14328+yellow,red%0d%0aK14408+yellow,red%0d%0aK14402+yellow,red%0d%0aK14400+yellow,red%0d%0aK08873+yellow%0dK14294+yellow%0dK14397+yellow%0dK06965+yellow%0dK03267+yellow%0dK03265+yellow%0dK14323+yellow%0dK14327+yello…	Translation	Genetic Information Processing
9	Toxoplasmosis	KEGG PATHWAY	map05145	9/824	126/16341	0.185617111329	0.717261183283	ENSCGRG00015012890|ENSCGRG00015028332|ENSCGRG00015003605|ENSCGRG00015016447|ENSCGRG00015004044|ENSCGRG00015028444|ENSCGRG00015007870|ENSCGRG00015011812|ENSCGRG00015027777	http://www.genome.jp/kegg-bin/show_pathway?map=map05145&multi_query=K04734+yellow,red%0d%0aK06752+yellow,green%0d%0aK06240+yellow,green%0d%0aK03158+yellow,green%0d%0aK09565+yellow,red%0d%0aK04570+yellow,green%0d%0aK03283+tomato,green%0d%0aK19941+yellow%0dK04694+yellow%0dK04432+yellow%0dK04433+yellow%0dK02158+yellow%0dK04730+yellow%0dK04733+yellow%0dK04534+yellow%0dK04735+yellow%0dK21289+yellow%0d…	Infectious diseases: Parasitic	Human Diseases
9	Circadian entrainment	KEGG PATHWAY	map04713	9/824	112/16341	0.112304799342	0.717375554981	ENSCGRG00015011289|ENSCGRG00015010838|ENSCGRG00015028066|ENSCGRG00015016064|ENSCGRG00015027118|ENSCGRG00015000416|ENSCGRG00015013099|ENSCGRG00015001406|ENSCGRG00015004120	http://www.genome.jp/kegg-bin/show_pathway?map=map04713&multi_query=K04538+yellow,green%0d%0aK04960+yellow,green%0d%0aK04379+yellow,green%0d%0aK02677+yellow,green%0d%0aK05858+yellow,green%0d%0aK04851+yellow,red%0d%0aK04856+yellow,green%0d%0aK04345+yellow,red%0d%0aK02633+yellow,red%0d%0aK04515+yellow%0dK19941+yellow%0dK04539+yellow%0dK04537+yellow%0dK04536+yellow%0dK05200+yellow%0dK04534+yellow%0d…	Environmental adaptation	Organismal Systems
6	Thyroid hormone synthesis	KEGG PATHWAY	map04918	6/824	75/16341	0.176631415196	0.717995233199	ENSCGRG00015010838|ENSCGRG00015016064|ENSCGRG00015000416|ENSCGRG00015010212|ENSCGRG00015003428|ENSCGRG00015013099	http://www.genome.jp/kegg-bin/show_pathway?map=map04918&multi_query=K02677+yellow,green%0d%0aK04960+yellow,green%0d%0aK05858+yellow,green%0d%0aK16141+yellow,red%0d%0aK04345+yellow,red%0d%0aK09490+yellow,red%0d%0aK10064+yellow%0dK09293+yellow%0dK05870+yellow%0dK15173+yellow%0dK08522+yellow%0dK08043+yellow%0dK08042+yellow%0dK08041+yellow%0dK09487+tomato%0dK08047+yellow%0dK08046+yellow%0dK08045+yell…	Endocrine system	Organismal Systems
9	Insulin resistance	KEGG PATHWAY	map04931	9/824	110/16341	0.103402710001	0.71922329401	ENSCGRG00015011812|ENSCGRG00015018391|ENSCGRG00015001038|ENSCGRG00015019083|ENSCGRG00015004044|ENSCGRG00015013236|ENSCGRG00015001303|ENSCGRG00015004712|ENSCGRG00015013787	http://www.genome.jp/kegg-bin/show_pathway?map=map04931&multi_query=K04696+yellow,green%0d%0aK09113+yellow,red%0d%0aK00688+yellow,red%0d%0aK05405+yellow,red%0d%0aK04373+yellow,green%0d%0aK02649+yellow,green%0d%0aK03158+yellow,green%0d%0aK04734+yellow,red%0d%0aK01596+yellow,green%0d%0aK07593+yellow%0dK04692+yellow%0dK16333+yellow%0dK01110+yellow%0dK04735+yellow%0dK03083+yellow%0dK19518+yellow%0dK1…	Endocrine and metabolic diseases	Human Diseases
7	VEGF signaling pathway	KEGG PATHWAY	map04370	7/824	92/16341	0.181846477071	0.720480345865	ENSCGRG00015024576|ENSCGRG00015004240|ENSCGRG00015019976|ENSCGRG00015020228|ENSCGRG00015022736|ENSCGRG00015001303|ENSCGRG00015013099	http://www.genome.jp/kegg-bin/show_pathway?map=map04370&multi_query=K04368+yellow,red%0d%0aK16342+yellow,green%0d%0aK11987+yellow,red%0d%0aK02677+yellow,green%0d%0aK02649+yellow,green%0d%0aK05704+yellow,green%0d%0aK05760+yellow,green%0d%0aK07860+yellow%0dK07861+yellow%0dK01116+yellow%0dK13242+yellow%0dK04393+yellow%0dK04392+yellow%0dK02158+yellow%0dK04399+yellow%0dK05098+yellow%0dK05448+yellow%0d…	Signal transduction	Environmental Information Processing
4	Porphyrin and chlorophyll metabolism	KEGG PATHWAY	map00860	4/824	36/16341	0.10590047208	0.720583646982	ENSCGRG00015018683|ENSCGRG00015019313|ENSCGRG00015012744|ENSCGRG00015023980	http://www.genome.jp/kegg-bin/show_pathway?map=map00860&multi_query=K01195+yellow,green%0d%0aK02259+yellow,red%0d%0aK00699+yellow,green%0d%0aK00510+yellow,red%0d%0aK21418+yellow%0dK01885+yellow%0dK02257+yellow%0dK05901+yellow%0dK01698+yellow%0dK01749+yellow%0dK00798+yellow%0dK19054+yellow%0dK00231+yellow%0dK00643+yellow%0dK14163+yellow%0dK00228+yellow%0dK01772+yellow%0dK01599+yellow%0dK14735+yell…	Metabolism of cofactors and vitamins	Metabolism
6	Renin secretion	KEGG PATHWAY	map04924	6/824	76/16341	0.184220702327	0.720763497855	ENSCGRG00015010838|ENSCGRG00015022540|ENSCGRG00015007062|ENSCGRG00015028066|ENSCGRG00015016064|ENSCGRG00015000416	http://www.genome.jp/kegg-bin/show_pathway?map=map04924&multi_query=K04960+yellow,green%0d%0aK12323+yellow,green%0d%0aK09864+yellow,green%0d%0aK05858+yellow,green%0d%0aK04851+yellow,red%0d%0aK04345+yellow,red%0d%0aK02183+yellow%0dK05028+yellow%0dK01380+yellow%0dK16056+yellow%0dK05027+yellow%0dK01363+yellow%0dK05870+yellow%0dK01283+yellow%0dK13755+yellow%0dK19477+yellow%0dK08046+yellow%0dK08045+ye…	Endocrine system	Organismal Systems
5	Proteasome	KEGG PATHWAY	map03050	5/824	55/16341	0.142899735337	0.721413180007	ENSCGRG00015008241|ENSCGRG00015008878|ENSCGRG00015000348|ENSCGRG00015026977|ENSCGRG00015022354	http://www.genome.jp/kegg-bin/show_pathway?map=map03050&multi_query=K03066+yellow,red%0d%0aK02725+yellow,red%0d%0aK06698+yellow,red%0d%0aK03031+yellow,red%0d%0aK02733+yellow,red%0d%0aK03064+yellow%0dK03065+yellow%0dK03061+yellow%0dK03062+yellow%0dK03063+yellow%0dK03028+yellow%0dK03029+yellow%0dK10881+yellow%0dK02728+yellow%0dK02729+yellow%0dK02726+yellow%0dK02727+yellow%0dK06691+yellow%0dK04687+y…	Folding, sorting and degradation	Genetic Information Processing
12	Non-alcoholic fatty liver disease (NAFLD)	KEGG PATHWAY	map04932	12/824	184/16341	0.21910064219	0.721878957953	ENSCGRG00015013807|ENSCGRG00015025667|ENSCGRG00015001973|ENSCGRG00015007697|ENSCGRG00015001038|ENSCGRG00015019083|ENSCGRG00015004044|ENSCGRG00015004326|ENSCGRG00015001303|ENSCGRG00015004712|ENSCGRG00015028401|ENSCGRG00015010946	http://www.genome.jp/kegg-bin/show_pathway?map=map04932&multi_query=K00415+yellow,red%0d%0aK05055+yellow,green%0d%0aK00417+yellow,red%0d%0aK04696+yellow,green%0d%0aK09113+yellow,red%0d%0aK02649+yellow,green%0d%0aK00235+yellow,red%0d%0aK04452+yellow,red%0d%0aK05405+yellow,red%0d%0aK03173+yellow,red%0d%0aK00419+yellow,red%0d%0aK03158+yellow,green%0d%0aK02256+green%0dK08852+yellow%0dK02159+yellow%0d…	Endocrine and metabolic diseases	Human Diseases
4	Endocrine and other factor-regulated calcium reabsorption	KEGG PATHWAY	map04961	4/824	44/16341	0.180010675443	0.722350530945	ENSCGRG00015016064|ENSCGRG00015010838|ENSCGRG00015013099|ENSCGRG00015006746	http://www.genome.jp/kegg-bin/show_pathway?map=map04961&multi_query=K02677+yellow,green%0d%0aK05858+yellow,green%0d%0aK04345+yellow,red%0d%0aK01528+yellow,green%0d%0aK08046+yellow%0dK07904+yellow%0dK04645+yellow%0dK04644+yellow%0dK04646+yellow%0dK08049+yellow%0dK04585+yellow%0dK01538+yellow%0dK01539+yellow%0dK08539+yellow%0dK04632+yellow%0dK19663+yellow%0dK19662+yellow%0dK14756+yellow%0dK04974+ye…	Excretory system	Organismal Systems
2	Glycosphingolipid biosynthesis - ganglio series	KEGG PATHWAY	map00604	2/824	15/16341	0.173199365061	0.722818683522	ENSCGRG00015011498|ENSCGRG00015006046	http://www.genome.jp/kegg-bin/show_pathway?map=map00604&multi_query=K03368+yellow,green%0d%0aK03374+yellow,green%0d%0aK00725+yellow%0dK00715+yellow%0dK12373+yellow%0dK00780+yellow%0dK03369+yellow%0dK12309+yellow%0dK03375+yellow%0dK03376+yellow%0dK03370+yellow%0dK03371+yellow%0dK03372+yellow%0dK03373+yellow%0d	Glycan biosynthesis and metabolism	Metabolism
7	Cardiac muscle contraction	KEGG PATHWAY	map04260	7/824	97/16341	0.217413118698	0.723939427155	ENSCGRG00015010699|ENSCGRG00015023846|ENSCGRG00015018763|ENSCGRG00015001973|ENSCGRG00015028066|ENSCGRG00015013807|ENSCGRG00015010946	http://www.genome.jp/kegg-bin/show_pathway?map=map04260&multi_query=K12750+yellow,red%0d%0aK04851+yellow,red%0d%0aK00417+yellow,red%0d%0aK00415+yellow,red%0d%0aK04859+yellow,green%0d%0aK00419+yellow,red%0d%0aK10373+yellow,green%0d%0aK09290+yellow%0dK02256+green%0dK04871+yellow%0dK04850+yellow%0dK02272+yellow%0dK02273+yellow%0dK02270+yellow%0dK02271+yellow%0dK04865+yellow%0dK04864+yellow%0dK04962+…	Circulatory system	Organismal Systems
11	Vascular smooth muscle contraction	KEGG PATHWAY	map04270	11/824	151/16341	0.141197659631	0.72450602401	ENSCGRG00015010838|ENSCGRG00015005062|ENSCGRG00015025224|ENSCGRG00015019976|ENSCGRG00015007062|ENSCGRG00015022736|ENSCGRG00015028066|ENSCGRG00015016064|ENSCGRG00015000416|ENSCGRG00015012295|ENSCGRG00015013099	http://www.genome.jp/kegg-bin/show_pathway?map=map04270&multi_query=K12755+yellow,green%0d%0aK02677+yellow,green%0d%0aK04368+yellow,red%0d%0aK04960+yellow,green%0d%0aK16342+yellow,green%0d%0aK12323+yellow,green%0d%0aK01047+yellow,green%0d%0aK04851+yellow,red%0d%0aK12315+yellow,red%0d%0aK05858+yellow,green%0d%0aK04345+yellow,red%0d%0aK04514+yellow%0dK17687+yellow%0dK12751+yellow%0dK04513+yellow%0d…	Circulatory system	Organismal Systems
12	Serotonergic synapse	KEGG PATHWAY	map04726	12/824	173/16341	0.16449189449	0.725154408102	ENSCGRG00015010838|ENSCGRG00015023426|ENSCGRG00015013099|ENSCGRG00015005780|ENSCGRG00015020228|ENSCGRG00015019976|ENSCGRG00015022736|ENSCGRG00015028066|ENSCGRG00015016064|ENSCGRG00015027118|ENSCGRG00015000416|ENSCGRG00015014410	http://www.genome.jp/kegg-bin/show_pathway?map=map04726&multi_query=K02677+yellow,green%0d%0aK04538+yellow,green%0d%0aK04960+yellow,green%0d%0aK04964+yellow,red%0d%0aK16342+yellow,green%0d%0aK07428+yellow,green%0d%0aK00502+yellow,red%0d%0aK04851+yellow,red%0d%0aK05858+yellow,green%0d%0aK04345+yellow,red%0d%0aK04368+yellow,red%0d%0aK11987+yellow,red%0d%0aK19941+yellow%0dK05181+yellow%0dK04539+yell…	Nervous system	Organismal Systems
12	Relaxin signaling pathway	KEGG PATHWAY	map04926	12/824	173/16341	0.16449189449	0.725154408102	ENSCGRG00015010838|ENSCGRG00015024576|ENSCGRG00015020037|ENSCGRG00015011812|ENSCGRG00015015844|ENSCGRG00015016064|ENSCGRG00015024674|ENSCGRG00015027118|ENSCGRG00015001303|ENSCGRG00015019976|ENSCGRG00015013099|ENSCGRG00015001406	http://www.genome.jp/kegg-bin/show_pathway?map=map04926&multi_query=K04538+yellow,green%0d%0aK05449+yellow,green%0d%0aK04379+yellow,green%0d%0aK05858+yellow,green%0d%0aK04345+yellow,red%0d%0aK02649+yellow,green%0d%0aK04734+yellow,red%0d%0aK06237+yellow,green%0d%0aK02677+yellow,green%0d%0aK05704+yellow,green%0d%0aK04368+yellow,red%0d%0aK19941+yellow%0dK04430+yellow%0dK14556+yellow%0dK05448+yellow%…	Endocrine system	Organismal Systems
6	Epithelial cell signaling in Helicobacter pylori infection	KEGG PATHWAY	map05120	6/824	74/16341	0.169173004952	0.725358226712	ENSCGRG00015024576|ENSCGRG00015028491|ENSCGRG00015026831|ENSCGRG00015011812|ENSCGRG00015028473|ENSCGRG00015012041	http://www.genome.jp/kegg-bin/show_pathway?map=map05120&multi_query=K04734+yellow,red%0d%0aK02155+yellow,red%0d%0aK02152+yellow,green%0d%0aK02147+yellow,red%0d%0aK05704+yellow,green%0d%0aK08114+yellow,green%0d%0aK06786+yellow%0dK06785+yellow%0dK04430+yellow%0dK04735+yellow%0dK04393+yellow%0dK04392+yellow%0dK07210+yellow%0dK02154+yellow%0dK02153+yellow%0dK02151+yellow%0dK08523+yellow%0dK06735+yell…	Infectious diseases: Bacterial	Human Diseases
6	Inositol phosphate metabolism	KEGG PATHWAY	map00562	6/824	74/16341	0.169173004952	0.725358226712	ENSCGRG00015010838|ENSCGRG00015022428|ENSCGRG00015019613|ENSCGRG00015025154|ENSCGRG00015001429|ENSCGRG00015010049	http://www.genome.jp/kegg-bin/show_pathway?map=map00562&multi_query=K00999+yellow,red%0d%0aK20278+yellow,green%0d%0aK00889+yellow,green%0d%0aK01106+yellow,red%0d%0aK05858+yellow,green%0d%0aK19006+yellow,red%0d%0aK00913+yellow%0dK03084+yellow%0dK10572+yellow%0dK00915+yellow%0dK00914+yellow%0dK01858+yellow%0dK00911+yellow%0dK13712+yellow%0dK13711+yellow%0dK20279+yellow%0dK03103+yellow%0dK21289+yell…	Carbohydrate metabolism	Metabolism
14	cAMP signaling pathway	KEGG PATHWAY	map04024	14/824	207/16341	0.162649952233	0.727277643556	ENSCGRG00015025224|ENSCGRG00015011812|ENSCGRG00015019976|ENSCGRG00015000845|ENSCGRG00015020233|ENSCGRG00015007062|ENSCGRG00015028066|ENSCGRG00015016064|ENSCGRG00015001941|ENSCGRG00015013621|ENSCGRG00015001303|ENSCGRG00015027849|ENSCGRG00015026189|ENSCGRG00015001406	http://www.genome.jp/kegg-bin/show_pathway?map=map04024&multi_query=K01115+yellow,green%0d%0aK04379+yellow,green%0d%0aK04345+yellow,red%0d%0aK12323+yellow,green%0d%0aK02649+yellow,green%0d%0aK12490+yellow,green%0d%0aK04734+yellow,red%0d%0aK04615+yellow,green%0d%0aK12755+yellow,green%0d%0aK05869+yellow,red%0d%0aK13293+yellow,red%0d%0aK04851+yellow,red%0d%0aK04498+yellow,red%0d%0aK04368+yellow,red%…	Signal transduction	Environmental Information Processing
3	Circadian rhythm	KEGG PATHWAY	map04710	3/824	30/16341	0.190944965428	0.728850904623	ENSCGRG00015011289|ENSCGRG00015011705|ENSCGRG00015015027	http://www.genome.jp/kegg-bin/show_pathway?map=map04710&multi_query=K09026+yellow,green%0d%0aK03728+yellow,red%0d%0aK02633+yellow,red%0d%0aK08534+yellow%0dK08959+yellow%0dK02295+yellow%0dK02296+yellow%0dK07198+yellow%0dK07199+yellow%0dK03868+yellow%0dK03729+yellow%0dK03094+yellow%0dK08960+yellow%0dK02223+yellow%0dK08533+yellow%0dK08532+yellow%0dK10269+yellow%0dK07200+yellow%0dK05870+yellow%0dK037…	Environmental adaptation	Organismal Systems
7	GABAergic synapse	KEGG PATHWAY	map04727	7/824	98/16341	0.224811948525	0.732980623837	ENSCGRG00015024237|ENSCGRG00015024576|ENSCGRG00015020233|ENSCGRG00015028066|ENSCGRG00015016064|ENSCGRG00015027118|ENSCGRG00015013099	http://www.genome.jp/kegg-bin/show_pathway?map=map04727&multi_query=K04538+yellow,green%0d%0aK01580+yellow,red%0d%0aK02677+yellow,green%0d%0aK04851+yellow,red%0d%0aK04345+yellow,red%0d%0aK05704+yellow,green%0d%0aK04615+yellow,green%0d%0aK05185+yellow%0dK19941+yellow%0dK05186+yellow%0dK14990+yellow%0dK04539+yellow%0dK04537+yellow%0dK04536+yellow%0dK04534+yellow%0dK05189+yellow%0dK01915+yellow%0dK0…	Nervous system	Organismal Systems
6	Cortisol synthesis and secretion	KEGG PATHWAY	map04927	6/824	70/16341	0.140742614349	0.734207304857	ENSCGRG00015010838|ENSCGRG00015028066|ENSCGRG00015016064|ENSCGRG00015000416|ENSCGRG00015017026|ENSCGRG00015004120	http://www.genome.jp/kegg-bin/show_pathway?map=map04927&multi_query=K04960+yellow,green%0d%0aK05858+yellow,green%0d%0aK00497+yellow,green%0d%0aK04851+yellow,red%0d%0aK04856+yellow,green%0d%0aK04345+yellow,red%0d%0aK05228+yellow%0dK16056+yellow%0dK04958+yellow%0dK12473+yellow%0dK04914+yellow%0dK08043+yellow%0dK08042+yellow%0dK00070+yellow%0dK14349+yellow%0dK08046+yellow%0dK08045+yellow%0dK08044+ye…	Endocrine system	Organismal Systems
2	Vitamin B6 metabolism	KEGG PATHWAY	map00750	2/824	11/16341	0.103319304752	0.734975963346	ENSCGRG00015019662|ENSCGRG00015028802	http://www.genome.jp/kegg-bin/show_pathway?map=map00750&multi_query=K00275+yellow,red%0d%0aK00157+yellow,green%0d%0aK13248+yellow%0dK00868+yellow%0dK07758+yellow%0dK00831+yellow%0d	Metabolism of cofactors and vitamins	Metabolism
12	Estrogen signaling pathway	KEGG PATHWAY	map04915	12/824	187/16341	0.235179621169	0.73611221426	ENSCGRG00015012890|ENSCGRG00015028444|ENSCGRG00015024576|ENSCGRG00015010838|ENSCGRG00015019976|ENSCGRG00015020233|ENSCGRG00015016064|ENSCGRG00015000416|ENSCGRG00015001303|ENSCGRG00015015454|ENSCGRG00015027777|ENSCGRG00015001406	http://www.genome.jp/kegg-bin/show_pathway?map=map04915&multi_query=K09571+yellow,green%0d%0aK04960+yellow,green%0d%0aK04379+yellow,green%0d%0aK02649+yellow,green%0d%0aK05858+yellow,green%0d%0aK04345+yellow,red%0d%0aK05704+yellow,green%0d%0aK04368+yellow,red%0d%0aK04615+yellow,green%0d%0aK03283+tomato,green%0d%0aK19941+yellow%0dK01403+yellow%0dK08551+yellow%0dK04534+yellow%0dK08550+yellow%0dK0627…	Endocrine system	Organismal Systems
15	Spliceosome	KEGG PATHWAY	map03040	15/824	207/16341	0.101236356268	0.736906500273	ENSCGRG00015012890|ENSCGRG00015028444|ENSCGRG00015013500|ENSCGRG00015019501|ENSCGRG00015015555|ENSCGRG00015023607|ENSCGRG00015020653|ENSCGRG00015006119|ENSCGRG00015001539|ENSCGRG00015006450|ENSCGRG00015012546|ENSCGRG00015010047|ENSCGRG00015005648|ENSCGRG00015027777|ENSCGRG00015028130	http://www.genome.jp/kegg-bin/show_pathway?map=map03040&multi_query=K12885+yellow,red%0d%0aK12887+tomato,red%0d%0aK12889+yellow,red%0d%0aK12897+yellow,red%0d%0aK12893+yellow,green%0d%0aK12890+yellow,green%0d%0aK12877+yellow,red%0d%0aK12879+yellow,red%0d%0aK03283+tomato,green%0d%0aK12843+yellow,red%0d%0aK11097+yellow,red%0d%0aK11092+yellow,red%0d%0aK12854+yellow,red%0d%0aK10599+yellow%0dK12733+yel…	Transcription	Genetic Information Processing
21	Influenza A	KEGG PATHWAY	map05164	21/824	330/16341	0.162535778244	0.73729997957	ENSCGRG00015021957|ENSCGRG00015028444|ENSCGRG00015016982|ENSCGRG00015012890|ENSCGRG00015024910|ENSCGRG00015013883|ENSCGRG00015027777|ENSCGRG00015001944|ENSCGRG00015001303|ENSCGRG00015019083|ENSCGRG00015004044|ENSCGRG00015004712|ENSCGRG00015028332|ENSCGRG00015013621|ENSCGRG00015000390|ENSCGRG00015011812|ENSCGRG00015019976|ENSCGRG00015027322|ENSCGRG00015023751|ENSCGRG00015013099|ENSCGRG00015018461	http://www.genome.jp/kegg-bin/show_pathway?map=map05164&multi_query=K06752+yellow,green%0d%0aK05692+yellow,green%0d%0aK04696+yellow,green%0d%0aK12799+yellow,green%0d%0aK02649+yellow,green%0d%0aK06490+yellow,red%0d%0aK14754+yellow,green%0d%0aK04734+yellow,red%0d%0aK12967+yellow,green%0d%0aK05405+yellow,red%0d%0aK09523+yellow,red%0d%0aK02677+yellow,green%0d%0aK03158+yellow,green%0d%0aK01370+yellow,…	Infectious diseases: Viral	Human Diseases
3	Pentose and glucuronate interconversions	KEGG PATHWAY	map00040	3/824	32/16341	0.217354264362	0.739477008102	ENSCGRG00015024901|ENSCGRG00015019313|ENSCGRG00015012744	http://www.genome.jp/kegg-bin/show_pathway?map=map00040&multi_query=K01195+yellow,green%0d%0aK03331+yellow,green%0d%0aK00699+yellow,green%0d%0aK00854+yellow%0dK00002+yellow%0dK00078+yellow%0dK00963+yellow%0dK00008+yellow%0dK01783+yellow%0dK21031+yellow%0dK00011+yellow%0dK00012+yellow%0dK14756+yellow%0dK13247+yellow%0d	Carbohydrate metabolism	Metabolism
3	Biosynthesis of unsaturated fatty acids	KEGG PATHWAY	map01040	3/824	32/16341	0.217354264362	0.739477008102	ENSCGRG00015004729|ENSCGRG00015022195|ENSCGRG00015027817	http://www.genome.jp/kegg-bin/show_pathway?map=map01040&multi_query=K00659+yellow,red%0d%0aK10703+yellow,red%0d%0aK10203+yellow,red%0d%0aK10258+yellow%0dK10205+yellow%0dK01068+yellow%0dK12405+yellow%0dK08764+yellow%0dK00232+yellow%0dK10244+yellow%0dK10224+yellow%0dK10247+yellow%0dK10248+yellow%0dK10249+yellow%0dK17360+yellow%0dK07513+yellow%0dK10226+yellow%0dK00507+yellow%0dK10251+yellow%0dK10250…	Lipid metabolism	Metabolism
11	Cushing syndrome	KEGG PATHWAY	map04934	11/824	164/16341	0.206001736478	0.741132684112	ENSCGRG00015010838|ENSCGRG00015018279|ENSCGRG00015021473|ENSCGRG00015020844|ENSCGRG00015019976|ENSCGRG00015013384|ENSCGRG00015028066|ENSCGRG00015016064|ENSCGRG00015000416|ENSCGRG00015017026|ENSCGRG00015004120	http://www.genome.jp/kegg-bin/show_pathway?map=map04934&multi_query=K04960+yellow,green%0d%0aK05858+yellow,green%0d%0aK04345+yellow,red%0d%0aK01064+yellow,red%0d%0aK00497+yellow,green%0d%0aK04503+yellow,green%0d%0aK00408+yellow,green%0d%0aK09093+yellow,green%0d%0aK04851+yellow,red%0d%0aK04856+yellow,green%0d%0aK04368+yellow,red%0d%0aK00182+yellow%0dK02091+yellow%0dK02157+yellow%0dK00070+yellow%0d…	Endocrine and metabolic diseases	Human Diseases
7	Non-small cell lung cancer	KEGG PATHWAY	map05223	7/824	99/16341	0.23229688932	0.741927819972	ENSCGRG00015020844|ENSCGRG00015019976|ENSCGRG00015002557|ENSCGRG00015001303|ENSCGRG00015011486|ENSCGRG00015013099|ENSCGRG00015016537	http://www.genome.jp/kegg-bin/show_pathway?map=map05223&multi_query=K02677+yellow,green%0d%0aK08528+yellow,red%0d%0aK02649+yellow,green%0d%0aK04503+yellow,green%0d%0aK04402+yellow,red%0d%0aK09850+yellow,red%0d%0aK04368+yellow,red%0d%0aK04411+yellow%0dK04692+yellow%0dK11223+yellow%0dK02091+yellow%0dK01116+yellow%0dK04456+yellow%0dK11224+yellow%0dK02159+yellow%0dK02158+yellow%0dK08524+yellow%0dK085…	Cancers: Specific types	Human Diseases
7	Protein digestion and absorption	KEGG PATHWAY	map04974	7/824	99/16341	0.23229688932	0.741927819972	ENSCGRG00015019680|ENSCGRG00015008003|ENSCGRG00015024674|ENSCGRG00015019593|ENSCGRG00015019357|ENSCGRG00015015719|ENSCGRG00015019482	http://www.genome.jp/kegg-bin/show_pathway?map=map04974&multi_query=K06238+yellow,green%0d%0aK07603+yellow,green%0d%0aK09708+yellow,red%0d%0aK06823+yellow,green%0d%0aK06237+yellow,green%0d%0aK08133+yellow,green%0d%0aK01395+yellow%0dK01389+yellow%0dK05006+yellow%0dK13868+yellow%0dK04926+yellow%0dK06002+yellow%0dK01346+yellow%0dK14207+yellow%0dK13867+yellow%0dK01285+yellow%0dK08779+yellow%0dK05849+…	Digestive system	Organismal Systems
9	Gap junction	KEGG PATHWAY	map04540	9/824	131/16341	0.215955940275	0.742793508858	ENSCGRG00015010838|ENSCGRG00015024576|ENSCGRG00015006968|ENSCGRG00015019976|ENSCGRG00015006677|ENSCGRG00015016064|ENSCGRG00015017831|ENSCGRG00015000416|ENSCGRG00015013099	http://www.genome.jp/kegg-bin/show_pathway?map=map04540&multi_query=K02677+yellow,green%0d%0aK07374+tomato,green%0d%0aK07375+yellow,green%0d%0aK04960+yellow,green%0d%0aK05858+yellow,green%0d%0aK04345+yellow,red%0d%0aK05704+yellow,green%0d%0aK04368+yellow,red%0d%0aK08048+yellow%0dK08959+yellow%0dK17386+yellow%0dK08049+yellow%0dK19477+yellow%0dK08043+yellow%0dK08042+yellow%0dK08041+yellow%0dK04357+…	Cellular community - eukaryotes	Cellular Processes
3	alpha-Linolenic acid metabolism	KEGG PATHWAY	map00592	3/824	33/16341	0.230830788087	0.744845738879	ENSCGRG00015005062|ENSCGRG00015022736|ENSCGRG00015024870	http://www.genome.jp/kegg-bin/show_pathway?map=map00592&multi_query=K14621+yellow,green%0d%0aK16342+yellow,green%0d%0aK01047+yellow,green%0d%0aK10226+yellow%0dK16343+yellow%0dK00232+yellow%0dK07513+yellow%0dK16817+yellow%0d	Lipid metabolism	Metabolism
6	Glutathione metabolism	KEGG PATHWAY	map00480	6/824	73/16341	0.16185031354	0.744987472616	ENSCGRG00015022330|ENSCGRG00015026194|ENSCGRG00015017946|ENSCGRG00015023571|ENSCGRG00015020242|ENSCGRG00015000453	http://www.genome.jp/kegg-bin/show_pathway?map=map00480&multi_query=K01469+yellow,green%0d%0aK21456+yellow,green%0d%0aK13299+yellow,green%0d%0aK07232+yellow,green%0d%0aK00682+yellow,red%0d%0aK00799+tomato,red%0d%0aK05361+yellow%0dK05360+yellow%0dK11140+yellow%0dK11142+yellow%0dK01581+yellow%0dK11205+yellow%0dK11204+yellow%0dK00681+yellow%0dK00033+yellow%0dK00031+yellow%0dK10808+yellow%0dK18592+ye…	Metabolism of other amino acids	Metabolism
14	Chemokine signaling pathway	KEGG PATHWAY	map04062	14/824	218/16341	0.211869128153	0.745112776537	ENSCGRG00015010838|ENSCGRG00015001303|ENSCGRG00015004240|ENSCGRG00015019976|ENSCGRG00015026533|ENSCGRG00015001272|ENSCGRG00015012941|ENSCGRG00015016064|ENSCGRG00015027118|ENSCGRG00015010553|ENSCGRG00015011812|ENSCGRG00015008400|ENSCGRG00015010571|ENSCGRG00015024576	http://www.genome.jp/kegg-bin/show_pathway?map=map04062&multi_query=K21083+yellow,red%0d%0aK05858+yellow,green%0d%0aK04345+yellow,red%0d%0aK05760+yellow,green%0d%0aK05509+yellow,green%0d%0aK05505+yellow,red%0d%0aK02649+yellow,green%0d%0aK08291+yellow,red%0d%0aK04538+yellow,green%0d%0aK04734+yellow,red%0d%0aK12366+yellow,green%0d%0aK05704+yellow,green%0d%0aK04368+yellow,red%0d%0aK07860+yellow%0dK1…	Immune system	Organismal Systems
4	Alanine, aspartate and glutamate metabolism	KEGG PATHWAY	map00250	4/824	42/16341	0.160066478375	0.747773249721	ENSCGRG00015024237|ENSCGRG00015019554|ENSCGRG00015024117|ENSCGRG00015021977	http://www.genome.jp/kegg-bin/show_pathway?map=map00250&multi_query=K00814+yellow,red%0d%0aK14454+yellow,red%0d%0aK03334+yellow,green%0d%0aK01580+yellow,red%0d%0aK00830+yellow%0dK14592+yellow%0dK01939+yellow%0dK00764+yellow%0dK01915+yellow%0dK01425+yellow%0dK00261+yellow%0dK14455+yellow%0dK18309+yellow%0dK01953+yellow%0dK00139+yellow%0dK11540+yellow%0dK01755+yellow%0dK01756+yellow%0dK00827+yellow…	Amino acid metabolism	Metabolism
2	Primary bile acid biosynthesis	KEGG PATHWAY	map00120	2/824	17/16341	0.210416768848	0.748414189198	ENSCGRG00015027817|ENSCGRG00015013411	http://www.genome.jp/kegg-bin/show_pathway?map=map00120&multi_query=K07440+yellow,green%0d%0aK00659+yellow,red%0d%0aK12405+yellow%0dK07431+yellow%0dK10214+yellow%0dK07430+yellow%0dK12408+yellow%0dK01796+yellow%0dK11992+yellow%0dK00489+yellow%0dK00488+yellow%0dK08764+yellow%0dK10223+yellow%0dK00251+yellow%0dK08748+yellow%0dK07439+yellow%0d	Lipid metabolism	Metabolism
37	Pathways in cancer	KEGG PATHWAY	map05200	37/824	634/16341	0.198588741315	0.748894891946	ENSCGRG00015014554|ENSCGRG00015002557|ENSCGRG00015024674|ENSCGRG00015018683|ENSCGRG00015013621|ENSCGRG00015015215|ENSCGRG00015000259|ENSCGRG00015020037|ENSCGRG00015016614|ENSCGRG00015026129|ENSCGRG00015007870|ENSCGRG00015011812|ENSCGRG00015021473|ENSCGRG00015020228|ENSCGRG00015019976|ENSCGRG00015010367|ENSCGRG00015016064|ENSCGRG00015027118|ENSCGRG00015007697|ENSCGRG00015017946|ENSCGRG00015012914|…	http://www.genome.jp/kegg-bin/show_pathway?map=map05200&multi_query=K05691+yellow,green%0d%0aK04345+yellow,red%0d%0aK10500+yellow,red%0d%0aK02649+yellow,green%0d%0aK05433+yellow,green%0d%0aK08528+yellow,red%0d%0aK03172+yellow,red%0d%0aK03173+yellow,red%0d%0aK02677+yellow,green%0d%0aK05858+yellow,green%0d%0aK00510+yellow,red%0d%0aK04358+yellow,pink%0d%0aK05405+yellow,red%0d%0aK04402+yellow,red%0d%…	Cancers: Overview	Human Diseases
19	Ras signaling pathway	KEGG PATHWAY	map04014	19/824	315/16341	0.241791049078	0.749312855065	ENSCGRG00015005062|ENSCGRG00015003605|ENSCGRG00015017935|ENSCGRG00015019976|ENSCGRG00015022736|ENSCGRG00015010367|ENSCGRG00015015844|ENSCGRG00015016064|ENSCGRG00015004233|ENSCGRG00015027556|ENSCGRG00015020037|ENSCGRG00015027118|ENSCGRG00015005798|ENSCGRG00015001303|ENSCGRG00015027849|ENSCGRG00015012914|ENSCGRG00015011486|ENSCGRG00015013099|ENSCGRG00015028515	http://www.genome.jp/kegg-bin/show_pathway?map=map04014&multi_query=K05449+yellow,green%0d%0aK01047+yellow,green%0d%0aK01115+yellow,green%0d%0aK04345+yellow,red%0d%0aK02649+yellow,green%0d%0aK08732+yellow,green%0d%0aK04358+yellow,pink%0d%0aK04570+yellow,green%0d%0aK17630+yellow,green%0d%0aK17635+yellow,green%0d%0aK16342+yellow,green%0d%0aK04538+yellow,green%0d%0aK09850+yellow,red%0d%0aK02677+yell…	Signal transduction	Environmental Information Processing
6	p53 signaling pathway	KEGG PATHWAY	map04115	6/824	80/16341	0.215785247473	0.750453138434	ENSCGRG00015003605|ENSCGRG00015003126|ENSCGRG00015020844|ENSCGRG00015002557|ENSCGRG00015010419|ENSCGRG00015005173	http://www.genome.jp/kegg-bin/show_pathway?map=map04115&multi_query=K16857+yellow,green%0d%0aK04503+yellow,green%0d%0aK04402+yellow,red%0d%0aK06640+yellow,red%0d%0aK19748+yellow,red%0d%0aK04570+yellow,green%0d%0aK10143+yellow%0dK10151+yellow%0dK10152+yellow%0dK01110+yellow%0dK10131+yellow%0dK10141+yellow%0dK06626+yellow%0dK10137+yellow%0dK10134+yellow%0dK10135+yellow%0dK10132+yellow%0dK10133+yell…	Cell growth and death	Cellular Processes
3	Mucin type O-glycan biosynthesis	KEGG PATHWAY	map00512	3/824	31/16341	0.204050297653	0.751385213711	ENSCGRG00015011498|ENSCGRG00015028084|ENSCGRG00015006171	http://www.genome.jp/kegg-bin/show_pathway?map=map00512&multi_query=K03368+yellow,green%0d%0aK00710+yellow,red%0d%0aK00739+yellow%0dK00727+yellow%0dK00731+yellow%0dK00780+yellow%0dK09653+yellow%0dK09662+yellow%0dK09905+yellow%0dK03479+yellow%0dK09663+yellow%0d	Glycan biosynthesis and metabolism	Metabolism
3	Collecting duct acid secretion	KEGG PATHWAY	map04966	3/824	31/16341	0.204050297653	0.751385213711	ENSCGRG00015012041|ENSCGRG00015028491|ENSCGRG00015028473	http://www.genome.jp/kegg-bin/show_pathway?map=map04966&multi_query=K02147+yellow,red%0d%0aK02155+yellow,red%0d%0aK02152+yellow,green%0d%0aK02154+yellow%0dK06573+yellow%0dK02153+yellow%0dK18245+yellow%0dK01543+yellow%0dK01542+yellow%0dK02145+yellow%0dK02146+yellow%0dK02148+yellow%0dK02149+yellow%0dK05018+yellow%0dK13627+yellow%0dK02151+yellow%0dK02150+tomato%0d	Excretory system	Organismal Systems
5	Valine, leucine and isoleucine degradation	KEGG PATHWAY	map00280	5/824	57/16341	0.15896799532	0.753893674774	ENSCGRG00015028741|ENSCGRG00015028802|ENSCGRG00015019554|ENSCGRG00015011782|ENSCGRG00015016511	http://www.genome.jp/kegg-bin/show_pathway?map=map00280&multi_query=K00626+yellow,red%0d%0aK00157+yellow,green%0d%0aK03334+yellow,green%0d%0aK00826+yellow,green%0d%0aK05605+yellow,green%0d%0aK18660+yellow%0dK00167+yellow%0dK11538+yellow%0dK14085+yellow%0dK01640+yellow%0dK01641+yellow%0dK07509+yellow%0dK07508+yellow%0dK00249+yellow%0dK00248+yellow%0dK01027+yellow%0dK08683+yellow%0dK01966+yellow%0d…	Amino acid metabolism	Metabolism
8	Long-term potentiation	KEGG PATHWAY	map04720	8/824	104/16341	0.154175845513	0.75401624446	ENSCGRG00015010838|ENSCGRG00015000845|ENSCGRG00015019976|ENSCGRG00015013621|ENSCGRG00015016064|ENSCGRG00015000416|ENSCGRG00015013787|ENSCGRG00015013099	http://www.genome.jp/kegg-bin/show_pathway?map=map04720&multi_query=K02677+yellow,green%0d%0aK05869+yellow,red%0d%0aK04960+yellow,green%0d%0aK04373+yellow,green%0d%0aK05858+yellow,green%0d%0aK04345+yellow,red%0d%0aK04498+yellow,red%0d%0aK04368+yellow,red%0d%0aK04515+yellow%0dK05208+yellow%0dK05209+yellow%0dK04353+yellow%0dK08041+yellow%0dK08048+yellow%0dK04348+yellow%0dK04369+yellow%0dK04371+yell…	Nervous system	Organismal Systems
8	Aldosterone synthesis and secretion	KEGG PATHWAY	map04925	8/824	104/16341	0.154175845513	0.75401624446	ENSCGRG00015010838|ENSCGRG00015000845|ENSCGRG00015007062|ENSCGRG00015028066|ENSCGRG00015016064|ENSCGRG00015000416|ENSCGRG00015013099|ENSCGRG00015004120	http://www.genome.jp/kegg-bin/show_pathway?map=map04925&multi_query=K04960+yellow,green%0d%0aK12323+yellow,green%0d%0aK02677+yellow,green%0d%0aK04851+yellow,red%0d%0aK05858+yellow,green%0d%0aK04345+yellow,red%0d%0aK05869+yellow,red%0d%0aK04856+yellow,green%0d%0aK04515+yellow%0dK08794+yellow%0dK08558+yellow%0dK05228+yellow%0dK16056+yellow%0dK04958+yellow%0dK18050+yellow%0dK12473+yellow%0dK13806+ye…	Endocrine system	Organismal Systems
10	Antigen processing and presentation	KEGG PATHWAY	map04612	10/824	146/16341	0.202397742253	0.754172539584	ENSCGRG00015012890|ENSCGRG00015028276|ENSCGRG00015028444|ENSCGRG00015027777|ENSCGRG00015021496|ENSCGRG00015028332|ENSCGRG00015024862|ENSCGRG00015028546|ENSCGRG00015000348|ENSCGRG00015028551	http://www.genome.jp/kegg-bin/show_pathway?map=map04612&multi_query=K06751+yellow,red%0d%0aK06752+yellow,green%0d%0aK08064+yellow,red%0d%0aK06698+yellow,red%0d%0aK03283+tomato,green%0d%0aK07980+yellow%0dK01369+yellow%0dK01368+yellow%0dK01365+yellow%0dK04687+yellow%0dK01363+yellow%0dK09489+yellow%0dK06516+yellow%0dK05870+yellow%0dK08061+yellow%0dK08060+yellow%0dK08063+yellow%0dK08062+yellow%0dK080…	Immune system	Organismal Systems
7	Acute myeloid leukemia	KEGG PATHWAY	map05221	7/824	101/16341	0.247509025056	0.759512988652	ENSCGRG00015011289|ENSCGRG00015019802|ENSCGRG00015014554|ENSCGRG00015020844|ENSCGRG00015019976|ENSCGRG00015023620|ENSCGRG00015001303	http://www.genome.jp/kegg-bin/show_pathway?map=map05221&multi_query=K10051+yellow,green%0d%0aK04368+yellow,red%0d%0aK08367+yellow,green%0d%0aK05427+yellow,red%0d%0aK02649+yellow,green%0d%0aK04503+yellow,green%0d%0aK02633+yellow,red%0d%0aK04692+yellow%0dK04391+yellow%0dK02158+yellow%0dK04735+yellow%0dK09055+yellow%0dK04736+yellow%0dK11224+yellow%0dK11223+yellow%0dK07210+yellow%0dK10053+yellow%0dK0…	Cancers: Specific types	Human Diseases
11	Oxidative phosphorylation	KEGG PATHWAY	map00190	11/824	175/16341	0.269024398937	0.779672563587	ENSCGRG00015023980|ENSCGRG00015015641|ENSCGRG00015025667|ENSCGRG00015001973|ENSCGRG00015028491|ENSCGRG00015028361|ENSCGRG00015013807|ENSCGRG00015005043|ENSCGRG00015010946|ENSCGRG00015028473|ENSCGRG00015012041	http://www.genome.jp/kegg-bin/show_pathway?map=map00190&multi_query=K02258+yellow,red%0d%0aK02259+yellow,red%0d%0aK02155+yellow,red%0d%0aK02152+yellow,green%0d%0aK02129+yellow,red%0d%0aK02133+yellow,red%0d%0aK00235+yellow,red%0d%0aK00415+yellow,red%0d%0aK00417+yellow,red%0d%0aK00419+yellow,red%0d%0aK02147+yellow,red%0d%0aK02256+green%0dK02257+yellow%0dK02154+yellow%0dK02153+yellow%0dK02151+yellow…	Energy metabolism	Metabolism
6	Insulin secretion	KEGG PATHWAY	map04911	6/824	87/16341	0.274844961082	0.789233695585	ENSCGRG00015010838|ENSCGRG00015004249|ENSCGRG00015028066|ENSCGRG00015016064|ENSCGRG00015000416|ENSCGRG00015013099	http://www.genome.jp/kegg-bin/show_pathway?map=map04911&multi_query=K02677+yellow,green%0d%0aK04960+yellow,green%0d%0aK04560+yellow,red%0d%0aK04851+yellow,red%0d%0aK05858+yellow,green%0d%0aK04345+yellow,red%0d%0aK04515+yellow%0dK01538+yellow%0dK07593+yellow%0dK07594+yellow%0dK05258+yellow%0dK04194+yellow%0dK08424+yellow%0dK07882+yellow%0dK18211+yellow%0dK15297+yellow%0dK08043+yellow%0dK08042+yell…	Endocrine system	Organismal Systems
2	Pantothenate and CoA biosynthesis	KEGG PATHWAY	map00770	2/824	20/16341	0.267361267834	0.796991207925	ENSCGRG00015013395|ENSCGRG00015016511	http://www.genome.jp/kegg-bin/show_pathway?map=map00770&multi_query=K00826+yellow,green%0d%0aK09680+yellow,red%0d%0aK01513+yellow%0dK06133+yellow%0dK18966+yellow%0dK08069+yellow%0dK01464+yellow%0dK00207+yellow%0dK01431+yellow%0dK01922+yellow%0dK02318+yellow%0dK01598+yellow%0d	Metabolism of cofactors and vitamins	Metabolism
2	Steroid biosynthesis	KEGG PATHWAY	map00100	2/824	20/16341	0.267361267834	0.796991207925	ENSCGRG00015013259|ENSCGRG00015001210	http://www.genome.jp/kegg-bin/show_pathway?map=map00100&multi_query=K07438+yellow,red%0d%0aK00227+yellow,red%0d%0aK12298+yellow%0dK07436+yellow%0dK05917+yellow%0dK00801+yellow%0dK00511+yellow%0dK01824+yellow%0dK07748+yellow%0dK07419+yellow%0dK09828+yellow%0dK01052+yellow%0dK01852+yellow%0dK07750+yellow%0dK00637+yellow%0dK00222+yellow%0dK13373+yellow%0dK00213+yellow%0d	Lipid metabolism	Metabolism
2	Glycosaminoglycan degradation	KEGG PATHWAY	map00531	2/824	20/16341	0.267361267834	0.796991207925	ENSCGRG00015002683|ENSCGRG00015019313	http://www.genome.jp/kegg-bin/show_pathway?map=map00531&multi_query=K01195+yellow,green%0d%0aK01565+yellow,green%0d%0aK01197+yellow%0dK07965+yellow%0dK07964+yellow%0dK12373+yellow%0dK01217+yellow%0dK10532+yellow%0dK01135+yellow%0dK12309+yellow%0dK01137+yellow%0dK01132+yellow%0dK01136+yellow%0d	Glycan biosynthesis and metabolism	Metabolism
10	Wnt signaling pathway	KEGG PATHWAY	map04310	10/824	156/16341	0.262584146511	0.797949882116	ENSCGRG00015010838|ENSCGRG00015018279|ENSCGRG00015013099|ENSCGRG00015021473|ENSCGRG00015020844|ENSCGRG00015016064|ENSCGRG00015013621|ENSCGRG00015020016|ENSCGRG00015026899|ENSCGRG00015024972	http://www.genome.jp/kegg-bin/show_pathway?map=map04310&multi_query=K04503+yellow,green%0d%0aK05858+yellow,green%0d%0aK04345+yellow,red%0d%0aK04512+yellow,green%0d%0aK19614+yellow,green%0d%0aK19882+yellow,red%0d%0aK01064+yellow,red%0d%0aK02677+yellow,green%0d%0aK00408+yellow,green%0d%0aK04498+yellow,red%0d%0aK00182+yellow%0dK00181+yellow%0dK07860+yellow%0dK07861+yellow%0dK16834+yellow%0dK02157+ye…	Signal transduction	Environmental Information Processing
1	Phosphonate and phosphinate metabolism	KEGG PATHWAY	map00440	1/824	6/16341	0.266916227379	0.803315184324	ENSCGRG00015014302	http://www.genome.jp/kegg-bin/show_pathway?map=map00440&multi_query=K00994+yellow,red%0d%0aK13644+yellow%0dK00967+yellow%0dK00968+yellow%0dK00993+yellow%0d	Metabolism of other amino acids	Metabolism
5	Adipocytokine signaling pathway	KEGG PATHWAY	map04920	5/824	71/16341	0.287432459326	0.810507745667	ENSCGRG00015018391|ENSCGRG00015004044|ENSCGRG00015007697|ENSCGRG00015011812|ENSCGRG00015004712	http://www.genome.jp/kegg-bin/show_pathway?map=map04920&multi_query=K04696+yellow,green%0d%0aK04734+yellow,red%0d%0aK03158+yellow,green%0d%0aK01596+yellow,green%0d%0aK03173+yellow,red%0d%0aK07203+yellow%0dK05062+yellow%0dK05228+yellow%0dK04735+yellow%0dK15013+yellow%0dK18052+yellow%0dK07198+yellow%0dK07199+yellow%0dK07210+yellow%0dK08524+yellow%0dK04692+yellow%0dK08526+yellow%0dK08765+yellow%0dK0…	Endocrine system	Organismal Systems
3	Glyoxylate and dicarboxylate metabolism	KEGG PATHWAY	map00630	3/824	37/16341	0.285968278133	0.81370973687	ENSCGRG00015021881|ENSCGRG00015012924|ENSCGRG00015011782	http://www.genome.jp/kegg-bin/show_pathway?map=map00630&multi_query=K00605+yellow,green%0d%0aK00626+yellow,red%0d%0aK00281+yellow,green%0d%0aK11517+yellow%0dK01681+yellow%0dK01816+yellow%0dK00830+yellow%0dK01915+yellow%0dK19269+yellow%0dK03781+yellow%0dK01847+yellow%0dK01647+yellow%0dK02437+yellow%0dK01895+yellow%0dK11529+yellow%0dK01966+yellow%0dK01965+yellow%0dK01432+yellow%0dK00049+yellow%0dK0…	Carbohydrate metabolism	Metabolism
8	Inflammatory mediator regulation of TRP channels	KEGG PATHWAY	map04750	8/824	125/16341	0.295627573748	0.82617348735	ENSCGRG00015010838|ENSCGRG00015024576|ENSCGRG00015022736|ENSCGRG00015016064|ENSCGRG00015000416|ENSCGRG00015010597|ENSCGRG00015001303|ENSCGRG00015013099	http://www.genome.jp/kegg-bin/show_pathway?map=map04750&multi_query=K02677+yellow,green%0d%0aK04960+yellow,green%0d%0aK16342+yellow,green%0d%0aK02649+yellow,green%0d%0aK05858+yellow,green%0d%0aK04345+yellow,red%0d%0aK05704+yellow,green%0d%0aK04234+yellow,green%0d%0aK04515+yellow%0dK04983+yellow%0dK17687+yellow%0dK04432+yellow%0dK04433+yellow%0dK04984+yellow%0dK01116+yellow%0dK05222+yellow%0dK0497…	Sensory system	Organismal Systems
19	Oxytocin signaling pathway	KEGG PATHWAY	map04921	19/824	339/16341	0.350492398132	0.837436035232	ENSCGRG00015010699|ENSCGRG00015010838|ENSCGRG00015025224|ENSCGRG00015024576|ENSCGRG00015020228|ENSCGRG00015020844|ENSCGRG00015019976|ENSCGRG00015013883|ENSCGRG00015018461|ENSCGRG00015007062|ENSCGRG00015022736|ENSCGRG00015028066|ENSCGRG00015016064|ENSCGRG00015016097|ENSCGRG00015000416|ENSCGRG00015000390|ENSCGRG00015000845|ENSCGRG00015013099|ENSCGRG00015001406	http://www.genome.jp/kegg-bin/show_pathway?map=map04921&multi_query=K04379+yellow,green%0d%0aK16342+yellow,green%0d%0aK04503+yellow,green%0d%0aK05692+yellow,green%0d%0aK05858+yellow,green%0d%0aK04345+yellow,red%0d%0aK12323+yellow,green%0d%0aK04960+yellow,green%0d%0aK11987+yellow,red%0d%0aK05007+yellow,red%0d%0aK05869+yellow,red%0d%0aK12755+yellow,green%0d%0aK02677+yellow,green%0d%0aK04851+yellow,…	Endocrine system	Organismal Systems
14	Axon guidance	KEGG PATHWAY	map04360	14/824	244/16341	0.348282015606	0.838555929881	ENSCGRG00015016020|ENSCGRG00015005780|ENSCGRG00015025546|ENSCGRG00015024576|ENSCGRG00015021473|ENSCGRG00015020382|ENSCGRG00015022919|ENSCGRG00015018765|ENSCGRG00015025087|ENSCGRG00015001303|ENSCGRG00015008466|ENSCGRG00015013099|ENSCGRG00015010895|ENSCGRG00015004444	http://www.genome.jp/kegg-bin/show_pathway?map=map04360&multi_query=K06845+yellow,green%0d%0aK06840+yellow,green%0d%0aK06753+yellow,green%0d%0aK05766+yellow,green%0d%0aK02649+yellow,green%0d%0aK04964+yellow,red%0d%0aK06521+yellow,red%0d%0aK02677+yellow,green%0d%0aK00408+yellow,green%0d%0aK07528+yellow,green%0d%0aK07520+yellow,green%0d%0aK05703+yellow,green%0d%0aK05704+yellow,green%0d%0aK06844+yel…	Development	Organismal Systems
7	Toll-like receptor signaling pathway	KEGG PATHWAY	map04620	7/824	108/16341	0.302862251647	0.838901635093	ENSCGRG00015011812|ENSCGRG00015012637|ENSCGRG00015022896|ENSCGRG00015019976|ENSCGRG00015019083|ENSCGRG00015001303|ENSCGRG00015001406	http://www.genome.jp/kegg-bin/show_pathway?map=map04620&multi_query=K04734+yellow,red%0d%0aK04379+yellow,green%0d%0aK05405+yellow,red%0d%0aK02649+yellow,green%0d%0aK04368+yellow,red%0d%0aK01371+yellow,red%0d%0aK06250+yellow,green%0d%0aK02373+yellow%0dK12672+yellow%0dK12671+yellow%0dK04432+yellow%0dK07211+yellow%0dK04430+yellow%0dK04431+yellow%0dK04730+yellow%0dK04733+yellow%0dK04735+yellow%0dK044…	Immune system	Organismal Systems
4	Amyotrophic lateral sclerosis (ALS)	KEGG PATHWAY	map05014	4/824	59/16341	0.346959958763	0.841848582115	ENSCGRG00015004044|ENSCGRG00015003605|ENSCGRG00015028566|ENSCGRG00015001944	http://www.genome.jp/kegg-bin/show_pathway?map=map05014&multi_query=K03158+yellow,green%0d%0aK01370+yellow,green%0d%0aK02308+yellow,green%0d%0aK04570+yellow,green%0d%0aK04432+yellow%0dK04433+yellow%0dK11519+yellow%0dK04741+yellow%0dK05208+yellow%0dK05209+yellow%0dK04392+yellow%0dK02159+yellow%0dK02158+yellow%0dK07887+yellow%0dK04399+yellow%0dK03781+yellow%0dK05613+yellow%0dK11518+yellow%0dK08738+…	Neurodegenerative diseases	Human Diseases
6	Graft-versus-host disease	KEGG PATHWAY	map05332	6/824	95/16341	0.346180460477	0.846519407261	ENSCGRG00015028276|ENSCGRG00015028332|ENSCGRG00015021496|ENSCGRG00015019083|ENSCGRG00015028546|ENSCGRG00015028551	http://www.genome.jp/kegg-bin/show_pathway?map=map05332&multi_query=K06751+yellow,red%0d%0aK06752+yellow,green%0d%0aK05405+yellow,red%0d%0aK04389+yellow%0dK03156+yellow%0dK12400+yellow%0dK10784+yellow%0dK10785+yellow%0dK01353+yellow%0dK04519+yellow%0dK04687+yellow%0dK06470+yellow%0dK04390+yellow%0dK07818+yellow%0dK04383+yellow%0dK05413+yellow%0dK05412+yellow%0dK05429+yellow%0d	Immune diseases	Human Diseases
6	Peroxisome	KEGG PATHWAY	map04146	6/824	93/16341	0.328107653474	0.848741285433	ENSCGRG00015021783|ENSCGRG00015016200|ENSCGRG00015023282|ENSCGRG00015023571|ENSCGRG00015027817|ENSCGRG00015012522	http://www.genome.jp/kegg-bin/show_pathway?map=map04146&multi_query=K13336+yellow,red%0d%0aK01578+tomato,red%0d%0aK13340+yellow,red%0d%0aK00659+yellow,red%0d%0aK00306+yellow,green%0d%0aK13299+yellow,green%0d%0aK10214+yellow%0dK11517+yellow%0dK13353+yellow%0dK12862+green%0dK11992+yellow%0dK00830+yellow%0dK11147+yellow%0dK00272+yellow%0dK01640+yellow%0dK05678+yellow%0dK00624+yellow%0dK05677+yellow%…	Transport and catabolism	Cellular Processes
3	Propanoate metabolism	KEGG PATHWAY	map00640	3/824	40/16341	0.327977541717	0.855474754644	ENSCGRG00015023282|ENSCGRG00015028741|ENSCGRG00015011782	http://www.genome.jp/kegg-bin/show_pathway?map=map00640&multi_query=K00626+yellow,red%0d%0aK01578+tomato,red%0d%0aK05605+yellow,green%0d%0aK00167+yellow%0dK12862+green%0dK18426+yellow%0dK11262+yellow%0dK00249+yellow%0dK01899+yellow%0dK01895+yellow%0dK00016+yellow%0dK01900+yellow%0dK01965+yellow%0dK01908+yellow%0dK01847+yellow%0dK13524+yellow%0dK00140+yellow%0dK05606+yellow%0dK01966+yellow%0dK0969…	Carbohydrate metabolism	Metabolism
2	Terpenoid backbone biosynthesis	KEGG PATHWAY	map00900	2/824	24/16341	0.343021550932	0.858925963533	ENSCGRG00015024293|ENSCGRG00015011782	http://www.genome.jp/kegg-bin/show_pathway?map=map00900&multi_query=K12504+yellow,red%0d%0aK00626+yellow,red%0d%0aK05906+yellow%0dK13273+yellow%0dK12505+yellow%0dK19177+yellow%0dK01823+yellow%0dK05954+yellow%0dK05955+yellow%0dK00869+yellow%0dK01597+yellow%0dK00587+yellow%0dK00787+yellow%0dK08658+yellow%0dK00804+yellow%0dK06013+yellow%0dK01641+yellow%0dK00021+yellow%0dK11778+yellow%0d	Metabolism of terpenoids and polyketides	Metabolism
2	Proximal tubule bicarbonate reclamation	KEGG PATHWAY	map04964	2/824	24/16341	0.343021550932	0.858925963533	ENSCGRG00015018391|ENSCGRG00015022540	http://www.genome.jp/kegg-bin/show_pathway?map=map04964&multi_query=K01596+yellow,green%0d%0aK09864+yellow,green%0d%0aK01538+yellow%0dK01539+yellow%0dK00261+yellow%0dK13577+yellow%0dK18245+yellow%0dK18246+yellow%0dK01540+yellow%0dK12040+yellow%0dK00025+yellow%0dK13576+yellow%0dK13575+yellow%0dK01425+yellow%0d	Excretory system	Organismal Systems
2	Arginine biosynthesis	KEGG PATHWAY	map00220	2/824	24/16341	0.343021550932	0.858925963533	ENSCGRG00015024117|ENSCGRG00015021977	http://www.genome.jp/kegg-bin/show_pathway?map=map00220&multi_query=K14454+yellow,red%0d%0aK00814+yellow,red%0d%0aK01755+yellow%0dK00261+yellow%0dK14455+yellow%0dK01425+yellow%0dK01940+yellow%0dK00611+yellow%0dK01476+yellow%0dK01915+yellow%0dK13241+yellow%0dK13240+yellow%0dK14677+yellow%0dK13242+yellow%0dK11067+yellow%0dK01948+yellow%0d	Amino acid metabolism	Metabolism
5	Bladder cancer	KEGG PATHWAY	map05219	5/824	75/16341	0.327360773526	0.861041362299	ENSCGRG00015011486|ENSCGRG00015019976|ENSCGRG00015020844|ENSCGRG00015024576|ENSCGRG00015003126	http://www.genome.jp/kegg-bin/show_pathway?map=map05219&multi_query=K16857+yellow,green%0d%0aK05704+yellow,green%0d%0aK04503+yellow,green%0d%0aK09850+yellow,red%0d%0aK04368+yellow,red%0d%0aK05689+yellow%0dK01403+yellow%0dK01388+yellow%0dK08523+yellow%0dK17454+yellow%0dK04357+yellow%0dK05448+yellow%0dK05094+yellow%0dK06618+yellow%0dK04369+yellow%0dK04445+yellow%0dK04371+yellow%0dK04377+yellow%0dK0…	Cancers: Specific types	Human Diseases
3	Apoptosis - multiple species	KEGG PATHWAY	map04215	3/824	41/16341	0.341995476322	0.863262774909	ENSCGRG00015004044|ENSCGRG00015003605|ENSCGRG00015007036	http://www.genome.jp/kegg-bin/show_pathway?map=map04215&multi_query=K16943+yellow,green%0d%0aK03158+yellow,green%0d%0aK04570+yellow,green%0d%0aK02373+yellow%0dK02561+yellow%0dK04397+yellow%0dK10132+yellow%0dK02159+yellow%0dK10131+yellow%0dK04399+yellow%0dK04398+yellow%0dK10522+yellow%0dK08731+yellow%0dK14021+yellow%0dK08738+yellow%0dK16341+yellow%0dK04440+yellow%0dK02187+yellow%0dK10586+yellow%0d…	Cell growth and death	Cellular Processes
2	Mannose type O-glycan biosynthesis	KEGG PATHWAY	map00515	2/824	23/16341	0.32427121874	0.867494798851	ENSCGRG00015011897|ENSCGRG00015009775	http://www.genome.jp/kegg-bin/show_pathway?map=map00515&multi_query=K00728+yellow,red%0d%0aK09654+yellow,green%0d%0aK07632+yellow%0dK07968+yellow%0dK00735+yellow%0dK03663+yellow%0dK07967+yellow%0dK07966+yellow%0dK17547+yellow%0dK19872+yellow%0dK19873+yellow%0dK00781+yellow%0dK21052+yellow%0dK09668+yellow%0dK21031+yellow%0dK09666+yellow%0dK18207+yellow%0dK10157+yellow%0dK09661+yellow%0dK09674+yell…	Glycan biosynthesis and metabolism	Metabolism
8	EGFR tyrosine kinase inhibitor resistance	KEGG PATHWAY	map01521	8/824	131/16341	0.340931672937	0.867574094546	ENSCGRG00015002994|ENSCGRG00015003605|ENSCGRG00015024576|ENSCGRG00015019976|ENSCGRG00015019083|ENSCGRG00015004326|ENSCGRG00015001303|ENSCGRG00015013099	http://www.genome.jp/kegg-bin/show_pathway?map=map01521&multi_query=K02677+yellow,green%0d%0aK05704+yellow,green%0d%0aK04570+yellow,green%0d%0aK05405+yellow,red%0d%0aK02649+yellow,green%0d%0aK05055+yellow,green%0d%0aK05456+yellow,green%0d%0aK04368+yellow,red%0d%0aK19663+yellow%0dK16341+yellow%0dK04692+yellow%0dK01110+yellow%0dK02161+yellow%0dK01116+yellow%0dK03083+yellow%0dK04456+yellow%0dK09408+…	Drug resistance: Antineoplastic	Human Diseases
7	Glycerophospholipid metabolism	KEGG PATHWAY	map00564	7/824	111/16341	0.327339309265	0.868281388135	ENSCGRG00015005062|ENSCGRG00015014302|ENSCGRG00015001221|ENSCGRG00015022736|ENSCGRG00015025154|ENSCGRG00015024870|ENSCGRG00015027849	http://www.genome.jp/kegg-bin/show_pathway?map=map00564&multi_query=K00999+yellow,red%0d%0aK00994+yellow,red%0d%0aK01115+yellow,green%0d%0aK16342+yellow,green%0d%0aK01047+yellow,green%0d%0aK00901+yellow,red%0d%0aK14621+yellow,green%0d%0aK00995+yellow%0dK00894+yellow%0dK00993+yellow%0dK00629+yellow%0dK00650+yellow%0dK00623+yellow%0dK08729+yellow%0dK16817+yellow%0dK16343+yellow%0dK00649+yellow%0dK0…	Lipid metabolism	Metabolism
1	Circadian rhythm - fly	KEGG PATHWAY	map04711	1/824	8/16341	0.339012096394	0.869760542387	ENSCGRG00015011289	http://www.genome.jp/kegg-bin/show_pathway?map=map04711&multi_query=K02633+yellow,red%0d%0aK08960+yellow%0dK09057+yellow%0dK03083+yellow%0dK02296+yellow%0dK02223+yellow%0d	Environmental adaptation	Organismal Systems
6	Drug metabolism - other enzymes	KEGG PATHWAY	map00983	6/824	98/16341	0.373440179943	0.872289375539	ENSCGRG00015022608|ENSCGRG00015019313|ENSCGRG00015012744|ENSCGRG00015024356|ENSCGRG00015017946|ENSCGRG00015017980	http://www.genome.jp/kegg-bin/show_pathway?map=map00983&multi_query=K00876+yellow,green%0d%0aK01951+yellow,red%0d%0aK01195+yellow,green%0d%0aK00699+yellow,green%0d%0aK01489+yellow,red%0d%0aK00799+tomato,red%0d%0aK00857+yellow%0dK00088+yellow%0dK01464+yellow%0dK00622+yellow%0dK13800+yellow%0dK01044+yellow%0dK00207+yellow%0dK00569+yellow%0dK03927+yellow%0dK10808+yellow%0dK01519+yellow%0dK07415+yell…	Xenobiotics biodegradation and metabolism	Metabolism
6	TGF-beta signaling pathway	KEGG PATHWAY	map04350	6/824	92/16341	0.31911728251	0.876172889698	ENSCGRG00015003126|ENSCGRG00015023417|ENSCGRG00015019566|ENSCGRG00015000482|ENSCGRG00015017827|ENSCGRG00015013621	http://www.genome.jp/kegg-bin/show_pathway?map=map04350&multi_query=K19559+yellow,green%0d%0aK16857+yellow,green%0d%0aK19383+yellow,green%0d%0aK17694+yellow,red%0d%0aK08121+yellow,red%0d%0aK04498+yellow,red%0d%0aK04514+yellow%0dK19558+yellow%0dK04513+yellow%0dK19553+yellow%0dK16620+yellow%0dK04687+yellow%0dK16621+yellow%0dK04686+yellow%0dK13596+yellow%0dK04680+yellow%0dK04668+yellow%0dK03868+yell…	Signal transduction	Environmental Information Processing
1	Synthesis and degradation of ketone bodies	KEGG PATHWAY	map00072	1/824	9/16341	0.372358942197	0.876303375245	ENSCGRG00015011782	http://www.genome.jp/kegg-bin/show_pathway?map=map00072&multi_query=K00626+yellow,red%0d%0aK00019+yellow%0dK01640+yellow%0dK01641+yellow%0dK01027+yellow%0d	Lipid metabolism	Metabolism
3	Fructose and mannose metabolism	KEGG PATHWAY	map00051	3/824	43/16341	0.369944112227	0.877215963083	ENSCGRG00015011454|ENSCGRG00015011771|ENSCGRG00015005048	http://www.genome.jp/kegg-bin/show_pathway?map=map00051&multi_query=K00966+yellow,red%0d%0aK05305+yellow,green%0d%0aK17497+yellow,red%0d%0aK19030+yellow%0dK01809+yellow%0dK03841+yellow%0dK00850+yellow%0dK00846+yellow%0dK19029+yellow%0dK00844+yellow%0dK01103+yellow%0dK01803+yellow%0dK18334+yellow%0dK00008+yellow%0dK01711+yellow%0dK01623+tomato%0dK14634+yellow%0dK02377+yellow%0dK00011+yellow%0dK008…	Carbohydrate metabolism	Metabolism
4	Notch signaling pathway	KEGG PATHWAY	map04330	4/824	57/16341	0.323759141658	0.881187924685	ENSCGRG00015016884|ENSCGRG00015013621|ENSCGRG00015024446|ENSCGRG00015016092	http://www.genome.jp/kegg-bin/show_pathway?map=map04330&multi_query=K06170+yellow,green%0d%0aK06057+yellow,green%0d%0aK06053+yellow,green%0d%0aK04498+yellow,red%0d%0aK20996+yellow%0dK06067+yellow%0dK06066+yellow%0dK06065+yellow%0dK06063+yellow%0dK06062+yellow%0dK06061+yellow%0dK02353+yellow%0dK20994+yellow%0dK02599+yellow%0dK04522+yellow%0dK04505+yellow%0dK06171+yellow%0dK06172+yellow%0dK05948+ye…	Signal transduction	Environmental Information Processing
4	Regulation of lipolysis in adipocytes	KEGG PATHWAY	map04923	4/824	57/16341	0.323759141658	0.881187924685	ENSCGRG00015016064|ENSCGRG00015007062|ENSCGRG00015001303|ENSCGRG00015020228	http://www.genome.jp/kegg-bin/show_pathway?map=map04923&multi_query=K12323+yellow,green%0d%0aK11987+yellow,red%0d%0aK02649+yellow,green%0d%0aK04345+yellow,red%0d%0aK00509+yellow%0dK08753+yellow%0dK16172+yellow%0dK16817+yellow%0dK16816+yellow%0dK08522+yellow%0dK19477+yellow%0dK08043+yellow%0dK08042+yellow%0dK08041+yellow%0dK08047+yellow%0dK08046+yellow%0dK08045+yellow%0dK08044+yellow%0dK13296+yell…	Endocrine system	Organismal Systems
11	Gastric cancer	KEGG PATHWAY	map05226	11/824	193/16341	0.382334327341	0.886449218205	ENSCGRG00015018279|ENSCGRG00015021473|ENSCGRG00015020844|ENSCGRG00015019976|ENSCGRG00015002557|ENSCGRG00015010367|ENSCGRG00015000495|ENSCGRG00015028515|ENSCGRG00015001303|ENSCGRG00015015215|ENSCGRG00015016537	http://www.genome.jp/kegg-bin/show_pathway?map=map05226&multi_query=K04503+yellow,green%0d%0aK05691+yellow,green%0d%0aK04358+yellow,pink%0d%0aK02649+yellow,green%0d%0aK08528+yellow,red%0d%0aK01064+yellow,red%0d%0aK00408+yellow,green%0d%0aK05658+yellow,green%0d%0aK04402+yellow,red%0d%0aK04368+yellow,red%0d%0aK05689+yellow%0dK00182+yellow%0dK02159+yellow%0dK02157+yellow%0dK10056+yellow%0dK14021+yel…	Cancers: Specific types	Human Diseases
11	Hepatitis B	KEGG PATHWAY	map05161	11/824	193/16341	0.382334327341	0.886449218205	ENSCGRG00015024576|ENSCGRG00015020844|ENSCGRG00015019976|ENSCGRG00015011812|ENSCGRG00015012314|ENSCGRG00015019083|ENSCGRG00015007342|ENSCGRG00015013621|ENSCGRG00015001303|ENSCGRG00015013099|ENSCGRG00015001406	http://www.genome.jp/kegg-bin/show_pathway?map=map05161&multi_query=K04503+yellow,green%0d%0aK04734+yellow,red%0d%0aK02649+yellow,green%0d%0aK12497+yellow,green%0d%0aK12496+yellow,green%0d%0aK04379+yellow,green%0d%0aK05405+yellow,red%0d%0aK02677+yellow,green%0d%0aK05704+yellow,green%0d%0aK04498+yellow,red%0d%0aK04368+yellow,red%0d%0aK01110+yellow%0dK11217+yellow%0dK11225+yellow%0dK11224+yellow%0d…	Infectious diseases: Viral	Human Diseases
5	Gastric acid secretion	KEGG PATHWAY	map04971	5/824	82/16341	0.398182715569	0.909716715131	ENSCGRG00015016064|ENSCGRG00015012252|ENSCGRG00015013099|ENSCGRG00015000416|ENSCGRG00015010838	http://www.genome.jp/kegg-bin/show_pathway?map=map04971&multi_query=K13962+yellow,red%0d%0aK02677+yellow,green%0d%0aK04960+yellow,green%0d%0aK05858+yellow,green%0d%0aK04345+yellow,red%0d%0aK04515+yellow%0dK13961+yellow%0dK13855+yellow%0dK04195+yellow%0dK18245+yellow%0dK04913+yellow%0dK04926+yellow%0dK04920+yellow%0dK08043+yellow%0dK08042+yellow%0dK08041+yellow%0dK08047+yellow%0dK08046+yellow%0dK0…	Digestive system	Organismal Systems
6	Morphine addiction	KEGG PATHWAY	map05032	6/824	103/16341	0.418935675901	0.923428637725	ENSCGRG00015026533|ENSCGRG00015020233|ENSCGRG00015016064|ENSCGRG00015001941|ENSCGRG00015027118|ENSCGRG00015013099	http://www.genome.jp/kegg-bin/show_pathway?map=map05032&multi_query=K04538+yellow,green%0d%0aK13293+yellow,red%0d%0aK02677+yellow,green%0d%0aK04345+yellow,red%0d%0aK08291+yellow,red%0d%0aK04615+yellow,green%0d%0aK05185+yellow%0dK19941+yellow%0dK05186+yellow%0dK05181+yellow%0dK04539+yellow%0dK04537+yellow%0dK04536+yellow%0dK04534+yellow%0dK05189+yellow%0dK04439+yellow%0dK00910+yellow%0dK15015+yell…	Substance dependence	Human Diseases
8	Th17 cell differentiation	KEGG PATHWAY	map04659	8/824	142/16341	0.425836160386	0.932074952453	ENSCGRG00015028332|ENSCGRG00015014554|ENSCGRG00015009468|ENSCGRG00015013384|ENSCGRG00015019083|ENSCGRG00015004326|ENSCGRG00015011812|ENSCGRG00015001406	http://www.genome.jp/kegg-bin/show_pathway?map=map04659&multi_query=K04734+yellow,red%0d%0aK06752+yellow,green%0d%0aK09093+yellow,green%0d%0aK04379+yellow,green%0d%0aK08367+yellow,green%0d%0aK05405+yellow,red%0d%0aK05055+yellow,green%0d%0aK05856+yellow,green%0d%0aK05065+yellow%0dK04692+yellow%0dK05063+yellow%0dK05060+yellow%0dK17895+yellow%0dK07360+yellow%0dK04735+yellow%0dK05068+yellow%0dK05069+…	Immune system	Organismal Systems
8	Cell cycle	KEGG PATHWAY	map04110	8/824	142/16341	0.425836160386	0.932074952453	ENSCGRG00015020844|ENSCGRG00015002557|ENSCGRG00015013621|ENSCGRG00015001527|ENSCGRG00015026162|ENSCGRG00015001394|ENSCGRG00015005173|ENSCGRG00015016383	http://www.genome.jp/kegg-bin/show_pathway?map=map04110&multi_query=K04503+yellow,green%0d%0aK06645+yellow,red%0d%0aK10500+yellow,red%0d%0aK03354+yellow,red%0d%0aK06640+yellow,red%0d%0aK06637+yellow,red%0d%0aK04402+yellow,red%0d%0aK04498+yellow,red%0d%0aK16332+yellow%0dK02091+yellow%0dK06618+yellow%0dK06619+yellow%0dK04377+yellow%0dK02537+yellow%0dK04500+yellow%0dK04501+yellow%0dK06636+yellow%0dK…	Cell growth and death	Cellular Processes
2	Fatty acid elongation	KEGG PATHWAY	map00062	2/824	29/16341	0.433658269124	0.936103711971	ENSCGRG00015004729|ENSCGRG00015022195	http://www.genome.jp/kegg-bin/show_pathway?map=map00062&multi_query=K10203+yellow,red%0d%0aK10703+yellow,red%0d%0aK07515+yellow%0dK10205+yellow%0dK01068+yellow%0dK07511+yellow%0dK10258+yellow%0dK01074+yellow%0dK07509+yellow%0dK16339+yellow%0dK10250+yellow%0dK10244+yellow%0dK10247+yellow%0dK10248+yellow%0dK10249+yellow%0dK17360+yellow%0dK07508+yellow%0dK07512+yellow%0dK10251+yellow%0dK00022+yellow…	Lipid metabolism	Metabolism
7	Chronic myeloid leukemia	KEGG PATHWAY	map05220	7/824	122/16341	0.41874373817	0.936191357479	ENSCGRG00015003605|ENSCGRG00015014554|ENSCGRG00015020844|ENSCGRG00015019976|ENSCGRG00015002557|ENSCGRG00015011812|ENSCGRG00015001303	http://www.genome.jp/kegg-bin/show_pathway?map=map05220&multi_query=K04734+yellow,red%0d%0aK04368+yellow,red%0d%0aK08367+yellow,green%0d%0aK04503+yellow,green%0d%0aK04402+yellow,red%0d%0aK04570+yellow,green%0d%0aK02649+yellow,green%0d%0aK02159+yellow%0dK02091+yellow%0dK08878+yellow%0dK02158+yellow%0dK04735+yellow%0dK04438+yellow%0dK06067+yellow%0dK11224+yellow%0dK11223+yellow%0dK07210+yellow%0dK0…	Cancers: Specific types	Human Diseases
7	Prolactin signaling pathway	KEGG PATHWAY	map04917	7/824	122/16341	0.41874373817	0.936191357479	ENSCGRG00015024576|ENSCGRG00015020844|ENSCGRG00015019976|ENSCGRG00015023185|ENSCGRG00015001303|ENSCGRG00015004712|ENSCGRG00015001406	http://www.genome.jp/kegg-bin/show_pathway?map=map04917&multi_query=K04696+yellow,green%0d%0aK04698+yellow,green%0d%0aK04368+yellow,red%0d%0aK04379+yellow,green%0d%0aK02649+yellow,green%0d%0aK04503+yellow,green%0d%0aK05704+yellow,green%0d%0aK04697+yellow%0dK04694+yellow%0dK07593+yellow%0dK04692+yellow%0dK10151+yellow%0dK05081+yellow%0dK04735+yellow%0dK03083+yellow%0dK04699+yellow%0dK11224+yellow%…	Endocrine system	Organismal Systems
5	Salivary secretion	KEGG PATHWAY	map04970	5/824	86/16341	0.438431226297	0.939924478293	ENSCGRG00015016064|ENSCGRG00015010838|ENSCGRG00015013099|ENSCGRG00015000416|ENSCGRG00015026963	http://www.genome.jp/kegg-bin/show_pathway?map=map04970&multi_query=K02677+yellow,green%0d%0aK13908+yellow,red%0d%0aK04960+yellow,green%0d%0aK05858+yellow,green%0d%0aK04345+yellow,red%0d%0aK13855+yellow%0dK13912+yellow%0dK01242+yellow%0dK04958+yellow%0dK19477+yellow%0dK08043+yellow%0dK08042+yellow%0dK08041+yellow%0dK04963+yellow%0dK08047+yellow%0dK08046+yellow%0dK08045+yellow%0dK08044+yellow%0dK0…	Digestive system	Organismal Systems
13	Necroptosis	KEGG PATHWAY	map04217	13/824	237/16341	0.418147208353	0.941583282118	ENSCGRG00015021957|ENSCGRG00015024340|ENSCGRG00015024341|ENSCGRG00015020464|ENSCGRG00015016614|ENSCGRG00015022736|ENSCGRG00015007697|ENSCGRG00015023751|ENSCGRG00015004044|ENSCGRG00015013236|ENSCGRG00015001944|ENSCGRG00015009575|ENSCGRG00015014470	http://www.genome.jp/kegg-bin/show_pathway?map=map04217&multi_query=K01367+yellow,green%0d%0aK16342+yellow,green%0d%0aK11859+yellow,red%0d%0aK12799+yellow,green%0d%0aK00688+yellow,red%0d%0aK03853+yellow,green%0d%0aK12967+yellow,green%0d%0aK09849+yellow,green%0d%0aK11251+yellow,red%0d%0aK03173+yellow,red%0d%0aK03158+yellow,green%0d%0aK01370+yellow,green%0d%0aK11225+yellow%0dK11224+yellow%0dK11221+…	Cell growth and death	Cellular Processes
6	Type I diabetes mellitus	KEGG PATHWAY	map04940	6/824	108/16341	0.463999734015	0.94306439446	ENSCGRG00015028276|ENSCGRG00015028332|ENSCGRG00015021496|ENSCGRG00015028546|ENSCGRG00015024237|ENSCGRG00015028551	http://www.genome.jp/kegg-bin/show_pathway?map=map04940&multi_query=K01580+yellow,red%0d%0aK06751+yellow,red%0d%0aK06752+yellow,green%0d%0aK04519+yellow%0dK03156+yellow%0dK04390+yellow%0dK05468+yellow%0dK05425+yellow%0dK07817+yellow%0dK07818+yellow%0dK05429+yellow%0dK04687+yellow%0dK12400+yellow%0dK05406+yellow%0dK04526+yellow%0dK01353+yellow%0dK06470+yellow%0dK01294+yellow%0dK04389+yellow%0dK107…	Endocrine and metabolic diseases	Human Diseases
9	FoxO signaling pathway	KEGG PATHWAY	map04068	9/824	169/16341	0.482094999259	0.9430983423	ENSCGRG00015007040|ENSCGRG00015020844|ENSCGRG00015019976|ENSCGRG00015002557|ENSCGRG00015019083|ENSCGRG00015018774|ENSCGRG00015013621|ENSCGRG00015001303|ENSCGRG00015018391	http://www.genome.jp/kegg-bin/show_pathway?map=map04068&multi_query=K04503+yellow,green%0d%0aK01596+yellow,green%0d%0aK13302+yellow,green%0d%0aK02649+yellow,green%0d%0aK05405+yellow,red%0d%0aK10305+yellow,green%0d%0aK04498+yellow,red%0d%0aK04402+yellow,red%0d%0aK04368+yellow,red%0d%0aK17847+yellow%0dK16332+yellow%0dK10988+yellow%0dK01110+yellow%0dK15010+yellow%0dK09408+yellow%0dK03781+yellow%0dK0…	Signal transduction	Environmental Information Processing
3	Sphingolipid metabolism	KEGG PATHWAY	map00600	3/824	49/16341	0.451983676353	0.943139271324	ENSCGRG00015008841|ENSCGRG00015011378|ENSCGRG00015000713	http://www.genome.jp/kegg-bin/show_pathway?map=map00600&multi_query=K12352+yellow,red%0d%0aK12357+yellow,green%0d%0aK17108+yellow,green%0d%0aK01019+yellow%0dK12350+yellow%0dK12351+yellow%0dK12353+yellow%0dK12354+yellow%0dK01441+yellow%0dK01134+yellow%0dK01186+yellow%0dK01189+yellow%0dK00720+yellow%0dK04628+yellow%0dK12309+yellow%0dK04710+yellow%0dK01080+yellow%0dK04708+yellow%0dK12349+yellow%0dK1…	Lipid metabolism	Metabolism
3	Ovarian steroidogenesis	KEGG PATHWAY	map04913	3/824	49/16341	0.451983676353	0.943139271324	ENSCGRG00015016064|ENSCGRG00015022736|ENSCGRG00015020228	http://www.genome.jp/kegg-bin/show_pathway?map=map04913&multi_query=K16342+yellow,green%0d%0aK11987+yellow,red%0d%0aK04345+yellow,red%0d%0aK12473+yellow%0dK08521+yellow%0dK08522+yellow%0dK08043+yellow%0dK08042+yellow%0dK00070+yellow%0dK08047+yellow%0dK08046+yellow%0dK08045+yellow%0dK08044+yellow%0dK08049+yellow%0dK08048+yellow%0dK16620+yellow%0dK04247+yellow%0dK00461+yellow%0dK07408+yellow%0dK133…	Endocrine system	Organismal Systems
9	Retrograde endocannabinoid signaling	KEGG PATHWAY	map04723	9/824	164/16341	0.44615960324	0.943567269014	ENSCGRG00015010838|ENSCGRG00015020228|ENSCGRG00015023983|ENSCGRG00015000416|ENSCGRG00015028066|ENSCGRG00015016064|ENSCGRG00015027118|ENSCGRG00015017985|ENSCGRG00015013099	http://www.genome.jp/kegg-bin/show_pathway?map=map04723&multi_query=K11987+yellow,red%0d%0aK05858+yellow,green%0d%0aK04345+yellow,red%0d%0aK15528+yellow,green%0d%0aK04538+yellow,green%0d%0aK04960+yellow,green%0d%0aK12302+yellow,green%0d%0aK02677+yellow,green%0d%0aK04851+yellow,red%0d%0aK19941+yellow%0dK05200+yellow%0dK15015+yellow%0dK03949+yellow%0dK03948+yellow%0dK04849+yellow%0dK03943+yellow%0d…	Nervous system	Organismal Systems
5	Bile secretion	KEGG PATHWAY	map04976	5/824	88/16341	0.45833465601	0.943807548231	ENSCGRG00015016064|ENSCGRG00015000495|ENSCGRG00015022540|ENSCGRG00015027817|ENSCGRG00015023889	http://www.genome.jp/kegg-bin/show_pathway?map=map04976&multi_query=K05658+yellow,green%0d%0aK09864+yellow,green%0d%0aK05666+yellow,red%0d%0aK04345+yellow,red%0d%0aK00659+yellow,red%0d%0aK05043+yellow%0dK12473+yellow%0dK13855+yellow%0dK03460+yellow%0dK05683+yellow%0dK05681+yellow%0dK05684+yellow%0dK00489+yellow%0dK14361+yellow%0dK14360+yellow%0dK08524+yellow%0dK08043+yellow%0dK08042+yellow%0dK080…	Digestive system	Organismal Systems
4	Hedgehog signaling pathway	KEGG PATHWAY	map04340	4/824	65/16341	0.416385770954	0.944411205136	ENSCGRG00015016064|ENSCGRG00015020844|ENSCGRG00015008259|ENSCGRG00015024048	http://www.genome.jp/kegg-bin/show_pathway?map=map04340&multi_query=K04503+yellow,green%0d%0aK19608+yellow,green%0d%0aK04345+yellow,red%0d%0aK20033+yellow,green%0d%0aK11101+yellow%0dK08957+yellow%0dK08959+yellow%0dK08958+yellow%0dK03083+yellow%0dK04439+yellow%0dK10394+yellow%0dK00910+yellow%0dK10151+yellow%0dK08439+yellow%0dK03869+yellow%0dK20020+yellow%0dK06229+yellow%0dK10523+yellow%0dK16797+ye…	Signal transduction	Environmental Information Processing
4	Basal transcription factors	KEGG PATHWAY	map03022	4/824	69/16341	0.461779208413	0.944685570153	ENSCGRG00015003643|ENSCGRG00015010072|ENSCGRG00015028222|ENSCGRG00015017521	http://www.genome.jp/kegg-bin/show_pathway?map=map03022&multi_query=K03144+yellow,red%0d%0aK03125+yellow,red%0d%0aK03120+yellow,green%0d%0aK03133+yellow,red%0d%0aK03143+yellow%0dK03142+yellow%0dK03141+yellow%0dK10603+yellow%0dK03124+yellow%0dK03127+yellow%0dK03126+yellow%0dK03121+yellow%0dK03123+yellow%0dK03122+yellow%0dK03129+yellow%0dK03128+yellow%0dK14651+yellow%0dK14650+yellow%0dK06634+yellow…	Transcription	Genetic Information Processing
4	Drug metabolism - cytochrome P450	KEGG PATHWAY	map00982	4/824	72/16341	0.494998593233	0.94472292489	ENSCGRG00015028802|ENSCGRG00015012744|ENSCGRG00015017946|ENSCGRG00015023571	http://www.genome.jp/kegg-bin/show_pathway?map=map00982&multi_query=K00699+yellow,green%0d%0aK00157+yellow,green%0d%0aK13299+yellow,green%0d%0aK00799+tomato,red%0d%0aK00274+yellow%0dK13952+yellow%0dK17721+yellow%0dK13980+yellow%0dK00129+yellow%0dK04097+yellow%0dK07409+yellow%0dK07415+yellow%0dK00121+yellow%0dK07414+yellow%0dK13951+yellow%0dK17712+yellow%0dK00485+yellow%0d	Xenobiotics biodegradation and metabolism	Metabolism
2	Starch and sucrose metabolism	KEGG PATHWAY	map00500	2/824	33/16341	0.501118067725	0.94487924818	ENSCGRG00015014178|ENSCGRG00015013236	http://www.genome.jp/kegg-bin/show_pathway?map=map00500&multi_query=K00688+yellow,red%0d%0aK11809+yellow,green%0d%0aK01203+yellow%0dK15779+yellow%0dK12407+yellow%0dK01196+yellow%0dK01176+yellow%0dK01194+yellow%0dK00844+yellow%0dK00700+yellow%0dK01084+yellow%0dK00963+yellow%0dK01513+yellow%0dK12047+yellow%0dK05350+yellow%0dK01810+yellow%0dK00693+yellow%0dK12316+yellow%0dK00750+yellow%0dK12317+yell…	Carbohydrate metabolism	Metabolism
3	Amino sugar and nucleotide sugar metabolism	KEGG PATHWAY	map00520	3/824	53/16341	0.504174611359	0.944950020093	ENSCGRG00015011454|ENSCGRG00015011771|ENSCGRG00015005048	http://www.genome.jp/kegg-bin/show_pathway?map=map00520&multi_query=K05305+yellow,green%0d%0aK17497+yellow,red%0d%0aK00966+yellow,red%0d%0aK00972+yellow%0dK02377+yellow%0dK05304+yellow%0dK12373+yellow%0dK02564+yellow%0dK01443+yellow%0dK01810+yellow%0dK00621+yellow%0dK01183+yellow%0dK08678+yellow%0dK01836+yellow%0dK00884+yellow%0dK08080+yellow%0dK00012+yellow%0dK00965+yellow%0dK12407+yellow%0dK009…	Carbohydrate metabolism	Metabolism
2	Folate biosynthesis	KEGG PATHWAY	map00790	2/824	31/16341	0.468025598232	0.94510975643	ENSCGRG00015014410|ENSCGRG00015013695	http://www.genome.jp/kegg-bin/show_pathway?map=map00790&multi_query=K00287+yellow,red%0d%0aK00502+yellow,red%0d%0aK00072+tomato%0dK03635+yellow%0dK15376+yellow%0dK20967+yellow%0dK01930+yellow%0dK00079+yellow%0dK01077+yellow%0dK01724+yellow%0dK00011+yellow%0dK01737+yellow%0dK00500+yellow%0dK00357+yellow%0dK01307+yellow%0dK01495+yellow%0dK15631+yellow%0d	Metabolism of cofactors and vitamins	Metabolism
7	Colorectal cancer	KEGG PATHWAY	map05210	7/824	131/16341	0.492854634885	0.946401844902	ENSCGRG00015020844|ENSCGRG00015010669|ENSCGRG00015002557|ENSCGRG00015001303|ENSCGRG00015019976|ENSCGRG00015012914|ENSCGRG00015001406	http://www.genome.jp/kegg-bin/show_pathway?map=map05210&multi_query=K08732+yellow,green%0d%0aK04379+yellow,green%0d%0aK09782+yellow,green%0d%0aK04503+yellow,green%0d%0aK04402+yellow,red%0d%0aK02649+yellow,green%0d%0aK04368+yellow,red%0d%0aK04513+yellow%0dK07860+yellow%0dK07861+yellow%0dK02158+yellow%0dK03083+yellow%0dK08738+yellow%0dK13375+yellow%0dK04491+yellow%0dK10132+yellow%0dK04392+yellow%0d…	Cancers: Specific types	Human Diseases
12	Salmonella infection	KEGG PATHWAY	map05132	12/824	222/16341	0.444629684617	0.946728512144	ENSCGRG00015007156|ENSCGRG00015023751|ENSCGRG00015013883|ENSCGRG00015018461|ENSCGRG00015023620|ENSCGRG00015019083|ENSCGRG00015004083|ENSCGRG00015010553|ENSCGRG00015001944|ENSCGRG00015010571|ENSCGRG00015001406|ENSCGRG00015000390	http://www.genome.jp/kegg-bin/show_pathway?map=map05132&multi_query=K04437+yellow,green%0d%0aK04379+yellow,green%0d%0aK05427+yellow,red%0d%0aK12799+yellow,green%0d%0aK05405+yellow,red%0d%0aK05692+yellow,green%0d%0aK01370+yellow,green%0d%0aK07898+yellow,green%0d%0aK05505+yellow,red%0d%0aK05753+yellow%0dK04514+yellow%0dK10415+yellow%0dK07863+yellow%0dK04519+yellow%0dK12964+yellow%0dK04393+yellow%0d…	Infectious diseases: Bacterial	Human Diseases
6	Pancreatic cancer	KEGG PATHWAY	map05212	6/824	112/16341	0.49938618848	0.947320466632	ENSCGRG00015003605|ENSCGRG00015020844|ENSCGRG00015019976|ENSCGRG00015002557|ENSCGRG00015001303|ENSCGRG00015012914	http://www.genome.jp/kegg-bin/show_pathway?map=map05212&multi_query=K08732+yellow,green%0d%0aK02649+yellow,green%0d%0aK04503+yellow,green%0d%0aK04402+yellow,red%0d%0aK04368+yellow,red%0d%0aK04570+yellow,green%0d%0aK04692+yellow%0dK07860+yellow%0dK07861+yellow%0dK02158+yellow%0dK04735+yellow%0dK05448+yellow%0dK04393+yellow%0dK04392+yellow%0dK02159+yellow%0dK07210+yellow%0dK04361+yellow%0dK02580+ye…	Cancers: Specific types	Human Diseases
2	Hippo signaling pathway - multiple species	KEGG PATHWAY	map04392	2/824	30/16341	0.45099493368	0.947392041891	ENSCGRG00015011486|ENSCGRG00015026031	http://www.genome.jp/kegg-bin/show_pathway?map=map04392&multi_query=K09850+yellow,red%0d%0aK16669+yellow,green%0d%0aK09448+yellow%0dK09851+yellow%0dK08791+tomato%0dK04409+yellow%0dK09854+yellow%0dK16682+yellow%0dK08960+yellow%0dK06685+yellow%0dK16686+yellow%0dK04412+yellow%0dK16684+yellow%0dK16687+yellow%0dK16822+yellow%0dK16820+yellow%0dK16685+yellow%0dK16507+yellow%0d	Signal transduction	Environmental Information Processing
3	Fanconi anemia pathway	KEGG PATHWAY	map03460	3/824	51/16341	0.478384387083	0.94768552631	ENSCGRG00015016119|ENSCGRG00015018071|ENSCGRG00015005173	http://www.genome.jp/kegg-bin/show_pathway?map=map03460&multi_query=K10889+yellow,red%0d%0aK10893+yellow,green%0d%0aK06640+yellow,red%0d%0aK10895+yellow%0dK10849+yellow%0dK13960+yellow%0dK10605+yellow%0dK10606+yellow%0dK10888+yellow%0dK10896+yellow%0dK02350+yellow%0dK10882+yellow%0dK03165+yellow%0dK10740+yellow%0dK15078+yellow%0dK08734+yellow%0dK08991+yellow%0dK04482+yellow%0dK10858+yellow%0dK074…	Replication and repair	Genetic Information Processing
3	Type II diabetes mellitus	KEGG PATHWAY	map04930	3/824	51/16341	0.478384387083	0.94768552631	ENSCGRG00015004712|ENSCGRG00015001303|ENSCGRG00015028066	http://www.genome.jp/kegg-bin/show_pathway?map=map04930&multi_query=K04696+yellow,green%0d%0aK04851+yellow,red%0d%0aK02649+yellow,green%0d%0aK04697+yellow%0dK04694+yellow%0dK07593+yellow%0dK07594+yellow%0dK07595+yellow%0dK12406+yellow%0dK18050+yellow%0dK00873+tomato%0dK07191+yellow%0dK06068+yellow%0dK04849+yellow%0dK04527+yellow%0dK04440+yellow%0dK04371+yellow%0dK07296+yellow%0dK04344+yellow%0dK0…	Endocrine and metabolic diseases	Human Diseases
15	Cytokine-cytokine receptor interaction	KEGG PATHWAY	map04060	15/824	289/16341	0.492105681786	0.95079678024	ENSCGRG00015021957|ENSCGRG00015027435|ENSCGRG00015019083|ENSCGRG00015023620|ENSCGRG00015018426|ENSCGRG00015004044|ENSCGRG00015004326|ENSCGRG00015010553|ENSCGRG00015014976|ENSCGRG00015001272|ENSCGRG00015010571|ENSCGRG00015013587|ENSCGRG00015012941|ENSCGRG00015000259|ENSCGRG00015001512	http://www.genome.jp/kegg-bin/show_pathway?map=map04060&multi_query=K21083+yellow,red%0d%0aK05057+yellow,green%0d%0aK05509+yellow,green%0d%0aK05427+yellow,red%0d%0aK05505+yellow,red%0d%0aK05417+yellow,green%0d%0aK05433+yellow,green%0d%0aK04737+yellow,green%0d%0aK12967+yellow,green%0d%0aK05405+yellow,red%0d%0aK05419+yellow,red%0d%0aK05156+yellow,red%0d%0aK05055+yellow,green%0d%0aK03158+yellow,gree…	Signaling molecules and interaction	Environmental Information Processing
6	Melanoma	KEGG PATHWAY	map05218	6/824	111/16341	0.490610227188	0.953795037949	ENSCGRG00015020844|ENSCGRG00015019976|ENSCGRG00015002557|ENSCGRG00015010367|ENSCGRG00015028515|ENSCGRG00015001303	http://www.genome.jp/kegg-bin/show_pathway?map=map05218&multi_query=K04358+yellow,pink%0d%0aK04368+yellow,red%0d%0aK02649+yellow,green%0d%0aK04503+yellow,green%0d%0aK04402+yellow,red%0d%0aK05689+yellow%0dK01110+yellow%0dK02158+yellow%0dK02159+yellow%0dK02091+yellow%0dK06618+yellow%0dK05099+yellow%0dK04357+yellow%0dK14021+yellow%0dK04359+yellow%0dK17386+yellow%0dK17454+yellow%0dK04369+yellow%0dK04…	Cancers: Specific types	Human Diseases
5	Endometrial cancer	KEGG PATHWAY	map05213	5/824	90/16341	0.478032920301	0.959130154193	ENSCGRG00015019976|ENSCGRG00015002557|ENSCGRG00015015215|ENSCGRG00015001303|ENSCGRG00015020844	http://www.genome.jp/kegg-bin/show_pathway?map=map05213&multi_query=K04368+yellow,red%0d%0aK02649+yellow,green%0d%0aK04503+yellow,green%0d%0aK05691+yellow,green%0d%0aK04402+yellow,red%0d%0aK05689+yellow%0dK01110+yellow%0dK03083+yellow%0dK09408+yellow%0dK02159+yellow%0dK02158+yellow%0dK02157+yellow%0dK04399+yellow%0dK08734+yellow%0dK04357+yellow%0dK14021+yellow%0dK02620+yellow%0dK04369+yellow%0dK0…	Cancers: Specific types	Human Diseases
5	Complement and coagulation cascades	KEGG PATHWAY	map04610	5/824	90/16341	0.478032920301	0.959130154193	ENSCGRG00015010578|ENSCGRG00015005573|ENSCGRG00015015724|ENSCGRG00015002786|ENSCGRG00015008387	http://www.genome.jp/kegg-bin/show_pathway?map=map04610&multi_query=K03899+yellow,red%0d%0aK03907+yellow,green%0d%0aK04235+yellow,green%0d%0aK03909+yellow,red%0d%0aK01348+yellow,red%0d%0aK03990+yellow%0dK03991+yellow%0dK03992+yellow%0dK03993+yellow%0dK03994+yellow%0dK03995+yellow%0dK03996+yellow%0dK03997+yellow%0dK03998+yellow%0dK03999+yellow%0dK03898+yellow%0dK01320+yellow%0dK13822+yellow%0dK040…	Immune system	Organismal Systems
1	Glycosaminoglycan biosynthesis - keratan sulfate	KEGG PATHWAY	map00533	1/824	14/16341	0.515516133719	0.960455653893	ENSCGRG00015011498	http://www.genome.jp/kegg-bin/show_pathway?map=map00533&multi_query=K03368+yellow,green%0d%0aK00717+yellow%0dK07969+yellow%0dK07968+yellow%0dK04746+yellow%0dK07967+yellow%0dK07966+yellow%0dK00780+yellow%0dK00781+yellow%0dK09664+yellow%0dK01022+yellow%0dK09671+yellow%0dK00741+yellow%0dK04745+yellow%0d	Glycan biosynthesis and metabolism	Metabolism
10	Cell adhesion molecules (CAMs)	KEGG PATHWAY	map04514	10/824	201/16341	0.563390332797	0.979673189808	ENSCGRG00015023119|ENSCGRG00015028276|ENSCGRG00015028332|ENSCGRG00015024910|ENSCGRG00015021496|ENSCGRG00015024980|ENSCGRG00015021369|ENSCGRG00015028546|ENSCGRG00015028551|ENSCGRG00015008835	http://www.genome.jp/kegg-bin/show_pathway?map=map04514&multi_query=K06751+yellow,red%0d%0aK06752+yellow,green%0d%0aK06477+yellow,green%0d%0aK06490+yellow,red%0d%0aK06491+yellow,green%0d%0aK06544+yellow,red%0d%0aK06585+yellow,green%0d%0aK16336+yellow%0dK16337+yellow%0dK05689+yellow%0dK16338+yellow%0dK07379+yellow%0dK06757+yellow%0dK06756+yellow%0dK06759+yellow%0dK07377+yellow%0dK06449+yellow%0dK0…	Signaling molecules and interaction	Environmental Information Processing
8	Insulin signaling pathway	KEGG PATHWAY	map04910	8/824	191/16341	0.753068628226	0.982127002644	ENSCGRG00015018391|ENSCGRG00015004712|ENSCGRG00015016064|ENSCGRG00015013236|ENSCGRG00015001303|ENSCGRG00015019976|ENSCGRG00015000838|ENSCGRG00015008520	http://www.genome.jp/kegg-bin/show_pathway?map=map04910&multi_query=K07196+yellow,green%0d%0aK04368+yellow,red%0d%0aK00688+yellow,red%0d%0aK17453+yellow,red%0d%0aK04696+yellow,green%0d%0aK02649+yellow,green%0d%0aK01596+yellow,green%0d%0aK04345+yellow,red%0d%0aK04739+yellow%0dK04697+yellow%0dK04694+yellow%0dK07203+yellow%0dK04365+yellow%0dK03083+yellow%0dK04438+yellow%0dK00665+yellow%0dK07198+yell…	Endocrine system	Organismal Systems
2	Nucleotide excision repair	KEGG PATHWAY	map03420	2/824	52/16341	0.745296953863	0.984295133161	ENSCGRG00015017220|ENSCGRG00015028222	http://www.genome.jp/kegg-bin/show_pathway?map=map03420&multi_query=K10747+yellow,green%0d%0aK03144+yellow,red%0d%0aK03143+yellow%0dK03142+yellow%0dK10740+yellow%0dK10609+yellow%0dK03141+yellow%0dK10570+yellow%0dK04802+yellow%0dK10755+yellow%0dK03868+yellow%0dK07466+yellow%0dK10839+yellow%0dK10838+yellow%0dK06634+yellow%0dK10739+yellow%0dK10756+yellow%0dK10754+yellow%0dK10140+yellow%0dK10610+yell…	Replication and repair	Genetic Information Processing
1	Glycosphingolipid biosynthesis - globo and isoglobo series	KEGG PATHWAY	map00603	1/824	16/16341	0.563185934857	0.984788813465	ENSCGRG00015011498	http://www.genome.jp/kegg-bin/show_pathway?map=map00603&multi_query=K03368+yellow,green%0d%0aK01189+yellow%0dK03663+yellow%0dK00722+yellow%0dK12373+yellow%0dK00780+yellow%0dK01988+yellow%0dK20736+yellow%0dK01204+yellow%0dK03877+yellow%0dK03371+yellow%0dK00719+yellow%0dK00718+yellow%0d	Glycan biosynthesis and metabolism	Metabolism
1	Histidine metabolism	KEGG PATHWAY	map00340	1/824	28/16341	0.765425094471	0.985917920039	ENSCGRG00015007417	http://www.genome.jp/kegg-bin/show_pathway?map=map00340&multi_query=K11182+yellow,green%0d%0aK00274+yellow%0dK00128+yellow%0dK19787+yellow%0dK01745+yellow%0dK00149+yellow%0dK13990+yellow%0dK08660+yellow%0dK00546+yellow%0dK00129+yellow%0dK01712+yellow%0dK01468+yellow%0dK01590+yellow%0dK14085+yellow%0dK05604+yellow%0dK01437+yellow%0dK14755+yellow%0d	Amino acid metabolism	Metabolism
1	Ascorbate and aldarate metabolism	KEGG PATHWAY	map00053	1/824	27/16341	0.752946739263	0.986076692005	ENSCGRG00015012744	http://www.genome.jp/kegg-bin/show_pathway?map=map00053&multi_query=K00699+yellow,green%0d%0aK01053+yellow%0dK00149+yellow%0dK00128+yellow%0dK14085+yellow%0dK00012+yellow%0dK00469+yellow%0dK00103+yellow%0d	Carbohydrate metabolism	Metabolism
1	Renin-angiotensin system	KEGG PATHWAY	map04614	1/824	25/16341	0.725966017148	0.987945058119	ENSCGRG00015015719	http://www.genome.jp/kegg-bin/show_pathway?map=map04614&multi_query=K09708+yellow,red%0d%0aK19514+yellow%0dK01389+yellow%0dK11140+yellow%0dK11141+yellow%0dK01380+yellow%0dK01283+yellow%0dK01285+yellow%0dK04303+yellow%0dK01319+yellow%0dK09821+yellow%0dK04166+yellow%0dK04167+yellow%0dK01392+yellow%0dK01393+yellow%0dK01257+yellow%0dK08780+yellow%0dK08392+yellow%0dK13289+yellow%0dK01322+yellow%0dK013…	Endocrine system	Organismal Systems
2	Pyruvate metabolism	KEGG PATHWAY	map00620	2/824	54/16341	0.763903974125	0.988024561575	ENSCGRG00015018391|ENSCGRG00015011782	http://www.genome.jp/kegg-bin/show_pathway?map=map00620&multi_query=K00626+yellow,red%0d%0aK01596+yellow,green%0d%0aK00149+yellow%0dK14085+yellow%0dK00873+tomato%0dK11262+yellow%0dK00627+yellow%0dK01958+yellow%0dK01895+yellow%0dK00016+yellow%0dK12406+yellow%0dK01069+yellow%0dK01679+yellow%0dK01512+yellow%0dK01759+yellow%0dK01067+yellow%0dK00049+yellow%0dK01946+yellow%0dK00161+yellow%0dK00162+yell…	Carbohydrate metabolism	Metabolism
2	Cocaine addiction	KEGG PATHWAY	map05030	2/824	51/16341	0.735530150514	0.988072691463	ENSCGRG00015016064|ENSCGRG00015007331	http://www.genome.jp/kegg-bin/show_pathway?map=map05030&multi_query=K09029+yellow,green%0d%0aK04345+yellow,red%0d%0aK04735+yellow%0dK05208+yellow%0dK05209+yellow%0dK02090+yellow%0dK09048+yellow%0dK09049+yellow%0dK08045+yellow%0dK15494+yellow%0dK11716+yellow%0dK04605+yellow%0dK04144+yellow%0dK04145+yellow%0dK04374+yellow%0dK05214+yellow%0dK05211+yellow%0dK05210+yellow%0dK05213+yellow%0dK05212+yell…	Substance dependence	Human Diseases
6	Glucagon signaling pathway	KEGG PATHWAY	map04922	6/824	116/16341	0.533928575198	0.988873633355	ENSCGRG00015010838|ENSCGRG00015013236|ENSCGRG00015016064|ENSCGRG00015013621|ENSCGRG00015018391|ENSCGRG00015000416	http://www.genome.jp/kegg-bin/show_pathway?map=map04922&multi_query=K04960+yellow,green%0d%0aK00688+yellow,red%0d%0aK01596+yellow,green%0d%0aK05858+yellow,green%0d%0aK04345+yellow,red%0d%0aK04498+yellow,red%0d%0aK04515+yellow%0dK16311+yellow%0dK07593+yellow%0dK16333+yellow%0dK04348+yellow%0dK11411+yellow%0dK05870+yellow%0dK07198+yellow%0dK07199+yellow%0dK00873+tomato%0dK00871+yellow%0dK07190+yell…	Endocrine system	Organismal Systems
20	Transcriptional misregulation in cancer	KEGG PATHWAY	map05202	20/824	442/16341	0.723946220722	0.989498546227	ENSCGRG00015011289|ENSCGRG00015019802|ENSCGRG00015025789|ENSCGRG00015003605|ENSCGRG00015015724|ENSCGRG00015000617|ENSCGRG00015018720|ENSCGRG00015024337|ENSCGRG00015024349|ENSCGRG00015023620|ENSCGRG00015002557|ENSCGRG00015019083|ENSCGRG00015027556|ENSCGRG00015012900|ENSCGRG00015001946|ENSCGRG00015014554|ENSCGRG00015001394|ENSCGRG00015024944|ENSCGRG00015028401|ENSCGRG00015003019	http://www.genome.jp/kegg-bin/show_pathway?map=map05202&multi_query=K10051+yellow,green%0d%0aK08367+yellow,green%0d%0aK04570+yellow,green%0d%0aK15593+yellow,green%0d%0aK05427+yellow,red%0d%0aK10500+yellow,red%0d%0aK04402+yellow,red%0d%0aK02633+yellow,red%0d%0aK04452+yellow,red%0d%0aK01348+yellow,red%0d%0aK08821+yellow,green%0d%0aK05405+yellow,red%0d%0aK15627+yellow,green%0d%0aK11253+tomato,red%0d…	Cancers: Overview	Human Diseases
1	Maturity onset diabetes of the young	KEGG PATHWAY	map04950	1/824	26/16341	0.739805438698	0.989568813301	ENSCGRG00015022614	http://www.genome.jp/kegg-bin/show_pathway?map=map04950&multi_query=K07292+yellow,red%0d%0aK07593+yellow%0dK07594+yellow%0dK07595+yellow%0dK08040+yellow%0dK08025+yellow%0dK08024+yellow%0dK08027+yellow%0dK08026+yellow%0dK08029+yellow%0dK08028+yellow%0dK12406+yellow%0dK12407+yellow%0dK04526+yellow%0dK19521+yellow%0dK06054+yellow%0dK08036+yellow%0dK08037+yellow%0dK08034+yellow%0dK08035+yellow%0dK080…	Endocrine and metabolic diseases	Human Diseases
1	Glycosylphosphatidylinositol (GPI)-anchor biosynthesis	KEGG PATHWAY	map00563	1/824	26/16341	0.739805438698	0.989568813301	ENSCGRG00015014718	http://www.genome.jp/kegg-bin/show_pathway?map=map00563&multi_query=K03434+yellow,red%0d%0aK11001+yellow%0dK07542+yellow%0dK07541+yellow%0dK03861+yellow%0dK01127+yellow%0dK05294+yellow%0dK05291+yellow%0dK05290+yellow%0dK05293+yellow%0dK05310+yellow%0dK09658+yellow%0dK08098+yellow%0dK05285+yellow%0dK03857+yellow%0dK03859+yellow%0dK03858+yellow%0dK05288+yellow%0dK05289+yellow%0dK05286+yellow%0dK052…	Glycan biosynthesis and metabolism	Metabolism
1	Thiamine metabolism	KEGG PATHWAY	map00730	1/824	26/16341	0.739805438698	0.989568813301	ENSCGRG00015001725	http://www.genome.jp/kegg-bin/show_pathway?map=map00730&multi_query=K00939+yellow,red%0d%0aK04487+yellow%0dK05307+yellow%0dK01077+yellow%0dK00949+yellow%0dK06928+yellow%0dK14394+yellow%0d	Metabolism of cofactors and vitamins	Metabolism
10	RNA transport	KEGG PATHWAY	map03013	10/824	235/16341	0.75280417024	0.990032375147	ENSCGRG00015026901|ENSCGRG00015025178|ENSCGRG00015021587|ENSCGRG00015005953|ENSCGRG00015017512|ENSCGRG00015006450|ENSCGRG00015012546|ENSCGRG00015009676|ENSCGRG00015022437|ENSCGRG00015028514	http://www.genome.jp/kegg-bin/show_pathway?map=map03013&multi_query=K14304+yellow,red%0d%0aK13126+tomato,red%0d%0aK03540+yellow,red%0d%0aK14328+yellow,red%0d%0aK12877+yellow,red%0d%0aK12879+yellow,red%0d%0aK14529+yellow,red%0d%0aK14523+yellow,red%0d%0aK03241+yellow,red%0d%0aK14315+yellow,red%0d%0aK00974+yellow%0dK14301+yellow%0dK14300+yellow%0dK14303+yellow%0dK14302+yellow%0dK14305+yellow%0dK1430…	Translation	Genetic Information Processing
2	DNA replication	KEGG PATHWAY	map03030	2/824	37/16341	0.563180031552	0.990310954357	ENSCGRG00015017220|ENSCGRG00015010878	http://www.genome.jp/kegg-bin/show_pathway?map=map03030&multi_query=K10747+yellow,green%0d%0aK10742+yellow,red%0d%0aK03469+yellow%0dK10740+yellow%0dK10743+yellow%0dK02210+yellow%0dK04802+yellow%0dK02212+yellow%0dK07466+yellow%0dK10744+yellow%0dK10739+yellow%0dK10756+yellow%0dK10754+yellow%0dK10755+yellow%0dK02685+yellow%0dK02684+yellow%0dK02320+yellow%0dK03111+yellow%0dK02324+yellow%0dK02325+yell…	Replication and repair	Genetic Information Processing
7	Melanogenesis	KEGG PATHWAY	map04916	7/824	142/16341	0.579007750856	0.990324732338	ENSCGRG00015010838|ENSCGRG00015018279|ENSCGRG00015021473|ENSCGRG00015019976|ENSCGRG00015016064|ENSCGRG00015013621|ENSCGRG00015013099	http://www.genome.jp/kegg-bin/show_pathway?map=map04916&multi_query=K02677+yellow,green%0d%0aK00408+yellow,green%0d%0aK01064+yellow,red%0d%0aK05858+yellow,green%0d%0aK04345+yellow,red%0d%0aK04498+yellow,red%0d%0aK04368+yellow,red%0d%0aK04515+yellow%0dK19941+yellow%0dK08048+yellow%0dK00182+yellow%0dK02376+yellow%0dK02375+yellow%0dK01384+yellow%0dK05228+yellow%0dK04534+yellow%0dK03209+yellow%0dK046…	Endocrine system	Organismal Systems
4	Arachidonic acid metabolism	KEGG PATHWAY	map00590	4/824	102/16341	0.762725749973	0.990594023824	ENSCGRG00015005062|ENSCGRG00015022736|ENSCGRG00015024870|ENSCGRG00015020228	http://www.genome.jp/kegg-bin/show_pathway?map=map00590&multi_query=K16342+yellow,green%0d%0aK11987+yellow,red%0d%0aK01047+yellow,green%0d%0aK14621+yellow,green%0d%0aK17687+yellow%0dK05309+yellow%0dK00084+yellow%0dK17726+yellow%0dK00081+yellow%0dK16817+yellow%0dK15729+yellow%0dK00458+yellow%0dK00079+yellow%0dK01831+yellow%0dK01830+yellow%0dK01832+yellow%0dK16343+yellow%0dK00509+yellow%0dK00461+ye…	Lipid metabolism	Metabolism
4	Retinol metabolism	KEGG PATHWAY	map00830	4/824	98/16341	0.73472819123	0.991249671788	ENSCGRG00015027996|ENSCGRG00015003954|ENSCGRG00015028802|ENSCGRG00015012744	http://www.genome.jp/kegg-bin/show_pathway?map=map00830&multi_query=K00157+yellow,green%0d%0aK07249+yellow,green%0d%0aK11152+yellow,red%0d%0aK00699+yellow,green%0d%0aK17685+yellow%0dK17687+yellow%0dK13980+yellow%0dK13951+yellow%0dK11146+yellow%0dK11147+yellow%0dK11149+yellow%0dK09516+yellow%0dK00515+yellow%0dK11154+yellow%0dK07437+yellow%0dK07408+yellow%0dK13369+yellow%0dK07420+yellow%0dK07424+ye…	Metabolism of cofactors and vitamins	Metabolism
8	Parkinson disease	KEGG PATHWAY	map05012	8/824	187/16341	0.732077063166	0.991948574767	ENSCGRG00015016447|ENSCGRG00015025667|ENSCGRG00015001973|ENSCGRG00015028361|ENSCGRG00015016064|ENSCGRG00015020006|ENSCGRG00015013807|ENSCGRG00015010946	http://www.genome.jp/kegg-bin/show_pathway?map=map05012&multi_query=K09565+yellow,red%0d%0aK04345+yellow,red%0d%0aK00419+yellow,red%0d%0aK02133+yellow,red%0d%0aK00235+yellow,red%0d%0aK00415+yellow,red%0d%0aK00417+yellow,red%0d%0aK04555+yellow,red%0d%0aK02256+green%0dK05688+yellow%0dK17284+yellow%0dK03949+yellow%0dK03948+yellow%0dK03943+yellow%0dK03942+yellow%0dK03941+yellow%0dK03940+yellow%0dK039…	Neurodegenerative diseases	Human Diseases
12	Alzheimer disease	KEGG PATHWAY	map05010	12/824	245/16341	0.583266162159	0.992186460629	ENSCGRG00015010838|ENSCGRG00015028066|ENSCGRG00015025667|ENSCGRG00015001973|ENSCGRG00015028361|ENSCGRG00015004044|ENSCGRG00015000416|ENSCGRG00015013807|ENSCGRG00015016092|ENSCGRG00015010946|ENSCGRG00015009575|ENSCGRG00015014470	http://www.genome.jp/kegg-bin/show_pathway?map=map05010&multi_query=K01367+yellow,green%0d%0aK06170+yellow,green%0d%0aK05858+yellow,green%0d%0aK02133+yellow,red%0d%0aK03853+yellow,green%0d%0aK00235+yellow,red%0d%0aK04960+yellow,green%0d%0aK00415+yellow,red%0d%0aK00417+yellow,red%0d%0aK00419+yellow,red%0d%0aK03158+yellow,green%0d%0aK04851+yellow,red%0d%0aK02256+green%0dK05208+yellow%0dK05209+yello…	Neurodegenerative diseases	Human Diseases
5	Long-term depression	KEGG PATHWAY	map04730	5/824	102/16341	0.589942270265	0.992752315017	ENSCGRG00015019976|ENSCGRG00015013099|ENSCGRG00015000416|ENSCGRG00015022736|ENSCGRG00015010838	http://www.genome.jp/kegg-bin/show_pathway?map=map04730&multi_query=K02677+yellow,green%0d%0aK04960+yellow,green%0d%0aK16342+yellow,green%0d%0aK05858+yellow,green%0d%0aK04368+yellow,red%0d%0aK19941+yellow%0dK05207+yellow%0dK04535+yellow%0dK04534+yellow%0dK08067+yellow%0dK19477+yellow%0dK04961+yellow%0dK14556+yellow%0dK07376+yellow%0dK04369+yellow%0dK04371+yellow%0dK12318+yellow%0dK04603+yellow%0d…	Nervous system	Organismal Systems
3	Toll and Imd signaling pathway	KEGG PATHWAY	map04624	3/824	59/16341	0.577301350851	0.992831444046	ENSCGRG00015027556|ENSCGRG00015011812|ENSCGRG00015018623	http://www.genome.jp/kegg-bin/show_pathway?map=map04624&multi_query=K09254+yellow,red%0d%0aK13411+yellow,green%0d%0aK04734+yellow,red%0d%0aK02373+yellow%0dK04432+yellow%0dK06689+yellow%0dK04431+yellow%0dK04730+yellow%0dK04733+yellow%0dK10704+tomato%0dK04729+yellow%0dK04398+yellow%0dK20703+yellow%0dK04441+yellow%0dK04440+yellow%0dK04448+yellow%0dK04427+yellow%0dK10580+yellow%0dK16060+yellow%0dK044…	Immune system	Organismal Systems
12	Platelet activation	KEGG PATHWAY	map04611	12/824	272/16341	0.723586125051	0.993344110267	ENSCGRG00015010838|ENSCGRG00015024576|ENSCGRG00015013883|ENSCGRG00015018461|ENSCGRG00015022736|ENSCGRG00015026129|ENSCGRG00015016064|ENSCGRG00015000416|ENSCGRG00015000390|ENSCGRG00015001303|ENSCGRG00015025546|ENSCGRG00015021427	http://www.genome.jp/kegg-bin/show_pathway?map=map04611&multi_query=K16342+yellow,green%0d%0aK05692+yellow,green%0d%0aK05858+yellow,green%0d%0aK04345+yellow,red%0d%0aK06476+yellow,green%0d%0aK08508+yellow,red%0d%0aK02649+yellow,green%0d%0aK04960+yellow,green%0d%0aK05703+yellow,green%0d%0aK05704+yellow,green%0d%0aK07983+yellow%0dK07370+yellow%0dK07376+yellow%0dK04270+yellow%0dK00509+yellow%0dK0437…	Immune system	Organismal Systems
11	Hypertrophic cardiomyopathy (HCM)	KEGG PATHWAY	map05410	11/824	218/16341	0.543097029247	0.994089883943	ENSCGRG00015010699|ENSCGRG00015007609|ENSCGRG00015019779|ENSCGRG00015013883|ENSCGRG00015018461|ENSCGRG00015026129|ENSCGRG00015019083|ENSCGRG00015000390|ENSCGRG00015018763|ENSCGRG00015028066|ENSCGRG00015008835	http://www.genome.jp/kegg-bin/show_pathway?map=map05410&multi_query=K05405+yellow,red%0d%0aK05692+yellow,green%0d%0aK06525+yellow,green%0d%0aK04851+yellow,red%0d%0aK06476+yellow,green%0d%0aK04859+yellow,green%0d%0aK06585+yellow,green%0d%0aK06588+yellow,green%0d%0aK10373+yellow,green%0d%0aK09290+yellow%0dK07610+yellow%0dK06481+yellow%0dK12314+yellow%0dK06480+yellow%0dK10351+yellow%0dK07198+yellow%…	Cardiovascular diseases	Human Diseases
11	Huntington disease	KEGG PATHWAY	map05016	11/824	250/16341	0.72118955981	0.994415560442	ENSCGRG00015010838|ENSCGRG00015028290|ENSCGRG00015016447|ENSCGRG00015004881|ENSCGRG00015001973|ENSCGRG00015028361|ENSCGRG00015013621|ENSCGRG00015013807|ENSCGRG00015025667|ENSCGRG00015003643|ENSCGRG00015010946	http://www.genome.jp/kegg-bin/show_pathway?map=map05016&multi_query=K09565+yellow,red%0d%0aK05858+yellow,green%0d%0aK00419+yellow,red%0d%0aK03120+yellow,green%0d%0aK02133+yellow,red%0d%0aK10408+yellow,red%0d%0aK00415+yellow,red%0d%0aK00417+yellow,red%0d%0aK04559+yellow,green%0d%0aK00235+yellow,red%0d%0aK04498+yellow,red%0d%0aK02256+green%0dK05208+yellow%0dK17284+yellow%0dK02159+yellow%0dK03949+ye…	Neurodegenerative diseases	Human Diseases
6	ErbB signaling pathway	KEGG PATHWAY	map04012	6/824	119/16341	0.559160995994	0.994416998558	ENSCGRG00015002994|ENSCGRG00015024576|ENSCGRG00015019976|ENSCGRG00015001303|ENSCGRG00015010669|ENSCGRG00015013099	http://www.genome.jp/kegg-bin/show_pathway?map=map04012&multi_query=K02677+yellow,green%0d%0aK05704+yellow,green%0d%0aK09782+yellow,green%0d%0aK02649+yellow,green%0d%0aK05456+yellow,green%0d%0aK04368+yellow,red%0d%0aK04515+yellow%0dK04410+yellow%0dK07203+yellow%0dK04456+yellow%0dK04430+yellow%0dK04431+yellow%0dK01116+yellow%0dK03083+yellow%0dK04438+yellow%0dK11224+yellow%0dK11223+yellow%0dK02158+…	Signal transduction	Environmental Information Processing
9	Adherens junction	KEGG PATHWAY	map04520	9/824	205/16341	0.71173251081	0.994519088765	ENSCGRG00015015215|ENSCGRG00015024576|ENSCGRG00015013883|ENSCGRG00015018461|ENSCGRG00015013621|ENSCGRG00015000390|ENSCGRG00015001758|ENSCGRG00015025546|ENSCGRG00015001414	http://www.genome.jp/kegg-bin/show_pathway?map=map04520&multi_query=K06084+yellow,green%0d%0aK05691+yellow,green%0d%0aK05692+yellow,green%0d%0aK05627+yellow,green%0d%0aK05704+yellow,green%0d%0aK04498+yellow,red%0d%0aK05703+yellow,green%0d%0aK05689+yellow%0dK04513+yellow%0dK02105+yellow%0dK07860+yellow%0dK07861+yellow%0dK04388+yellow%0dK04393+yellow%0dK04392+yellow%0dK05748+yellow%0dK06531+yellow%…	Cellular community - eukaryotes	Cellular Processes
2	Hedgehog signaling pathway - fly	KEGG PATHWAY	map04341	2/824	49/16341	0.715038398592	0.994697861152	ENSCGRG00015016064|ENSCGRG00015026533	http://www.genome.jp/kegg-bin/show_pathway?map=map04341&multi_query=K04345+yellow,red%0d%0aK08291+yellow,red%0d%0aK03868+yellow%0dK04678+yellow%0dK03869+yellow%0dK08957+yellow%0dK08958+yellow%0dK08960+yellow%0dK03083+yellow%0dK06229+yellow%0dK06228+yellow%0dK10523+yellow%0dK03362+yellow%0dK03347+yellow%0dK03094+yellow%0dK04662+yellow%0dK06225+yellow%0dK09319+yellow%0dK06226+yellow%0d	Signal transduction	Environmental Information Processing
7	Prostate cancer	KEGG PATHWAY	map05215	7/824	139/16341	0.556169603613	0.994749062461	ENSCGRG00015025789|ENSCGRG00015011812|ENSCGRG00015020844|ENSCGRG00015019976|ENSCGRG00015015724|ENSCGRG00015013621|ENSCGRG00015001303	http://www.genome.jp/kegg-bin/show_pathway?map=map05215&multi_query=K04734+yellow,red%0d%0aK15593+yellow,green%0d%0aK02649+yellow,green%0d%0aK04503+yellow,green%0d%0aK04368+yellow,red%0d%0aK04498+yellow,red%0d%0aK01348+yellow,red%0d%0aK05087+yellow%0dK01403+yellow%0dK08557+yellow%0dK01110+yellow%0dK02158+yellow%0dK04735+yellow%0dK06626+yellow%0dK04491+yellow%0dK02161+yellow%0dK07210+yellow%0dK090…	Cancers: Specific types	Human Diseases
5	Longevity regulating pathway - multiple species	KEGG PATHWAY	map04213	5/824	99/16341	0.563159194395	0.995869083874	ENSCGRG00015016064|ENSCGRG00015012890|ENSCGRG00015028444|ENSCGRG00015001303|ENSCGRG00015027777	http://www.genome.jp/kegg-bin/show_pathway?map=map04213&multi_query=K02649+yellow,green%0d%0aK04345+yellow,red%0d%0aK03283+tomato,green%0d%0aK07203+yellow%0dK18644+yellow%0dK11411+yellow%0dK06067+yellow%0dK07198+yellow%0dK07199+yellow%0dK03781+yellow%0dK08042+yellow%0dK08041+yellow%0dK08047+yellow%0dK08046+yellow%0dK08045+yellow%0dK08044+yellow%0dK08049+yellow%0dK08048+yellow%0dK04564+yellow%0dK0…	Aging	Organismal Systems
9	Ubiquitin mediated proteolysis	KEGG PATHWAY	map04120	9/824	221/16341	0.789290244377	0.99616067133	ENSCGRG00015014336|ENSCGRG00015019741|ENSCGRG00015004712|ENSCGRG00015020006|ENSCGRG00015025937|ENSCGRG00015026162|ENSCGRG00015013945|ENSCGRG00015013649|ENSCGRG00015026481	http://www.genome.jp/kegg-bin/show_pathway?map=map04120&multi_query=K10591+tomato,green%0d%0aK10587+yellow,red%0d%0aK04696+yellow,green%0d%0aK08285+yellow,green%0d%0aK03354+yellow,red%0d%0aK04555+yellow,red%0d%0aK10594+yellow%0dK10595+yellow%0dK10596+yellow%0dK10597+yellow%0dK10590+yellow%0dK10592+yellow%0dK06688+yellow%0dK10456+yellow%0dK10598+yellow%0dK10599+yellow%0dK10054+yellow%0dK10447+yell…	Folding, sorting and degradation	Genetic Information Processing
3	Mineral absorption	KEGG PATHWAY	map04978	3/824	60/16341	0.588813282831	0.996208419061	ENSCGRG00015018683|ENSCGRG00015028581|ENSCGRG00015006995	http://www.genome.jp/kegg-bin/show_pathway?map=map04978&multi_query=K21398+yellow,red%0d%0aK00510+yellow,red%0d%0aK14736+yellow,red%0d%0aK04982+yellow%0dK04981+yellow%0dK07213+yellow%0dK21418+yellow%0dK00522+yellow%0dK01540+yellow%0dK08370+yellow%0dK14704+yellow%0dK05011+yellow%0dK14706+yellow%0dK12040+yellow%0dK12272+yellow%0dK01538+yellow%0dK01539+yellow%0dK05334+yellow%0dK14710+yellow%0dK14737…	Digestive system	Organismal Systems
10	Arrhythmogenic right ventricular cardiomyopathy (ARVC)	KEGG PATHWAY	map05412	10/824	203/16341	0.576111028133	0.996258297269	ENSCGRG00015010699|ENSCGRG00015015215|ENSCGRG00015019779|ENSCGRG00015013883|ENSCGRG00015018461|ENSCGRG00015007609|ENSCGRG00015026129|ENSCGRG00015000390|ENSCGRG00015028066|ENSCGRG00015008835	http://www.genome.jp/kegg-bin/show_pathway?map=map05412&multi_query=K05691+yellow,green%0d%0aK05692+yellow,green%0d%0aK06525+yellow,green%0d%0aK04851+yellow,red%0d%0aK06476+yellow,green%0d%0aK04859+yellow,green%0d%0aK06585+yellow,green%0d%0aK06588+yellow,green%0d%0aK07610+yellow%0dK07597+yellow%0dK06481+yellow%0dK07601+yellow%0dK21073+yellow%0dK10056+yellow%0dK04865+yellow%0dK04864+yellow%0dK0496…	Cardiovascular diseases	Human Diseases
4	Pertussis	KEGG PATHWAY	map05133	4/824	82/16341	0.598502790319	0.996443475371	ENSCGRG00015019083|ENSCGRG00015023751|ENSCGRG00015001406|ENSCGRG00015001944	http://www.genome.jp/kegg-bin/show_pathway?map=map05133&multi_query=K12799+yellow,green%0d%0aK04379+yellow,green%0d%0aK05405+yellow,red%0d%0aK01370+yellow,green%0d%0aK03990+yellow%0dK04383+yellow%0dK03994+yellow%0dK04513+yellow%0dK10155+yellow%0dK04730+yellow%0dK04733+yellow%0dK04735+yellow%0dK04397+yellow%0dK10067+yellow%0dK04391+yellow%0dK03175+yellow%0dK02580+yellow%0dK05426+yellow%0dK06461+ye…	Infectious diseases: Bacterial	Human Diseases
3	Linoleic acid metabolism	KEGG PATHWAY	map00591	3/824	56/16341	0.541579111915	0.997142717819	ENSCGRG00015005062|ENSCGRG00015022736|ENSCGRG00015024870	http://www.genome.jp/kegg-bin/show_pathway?map=map00591&multi_query=K14621+yellow,green%0d%0aK16342+yellow,green%0d%0aK01047+yellow,green%0d%0aK07424+yellow%0dK17721+yellow%0dK16343+yellow%0dK07418+yellow%0dK07409+yellow%0dK07415+yellow%0dK16817+yellow%0dK07413+yellow%0d	Lipid metabolism	Metabolism
7	Ribosome biogenesis in eukaryotes	KEGG PATHWAY	map03008	7/824	163/16341	0.72058086561	0.997972614761	ENSCGRG00015009834|ENSCGRG00015018290|ENSCGRG00015021587|ENSCGRG00015018555|ENSCGRG00015013291|ENSCGRG00015028832|ENSCGRG00015000775	http://www.genome.jp/kegg-bin/show_pathway?map=map03008&multi_query=K14556+yellow,pink%0d%0aK14565+yellow,red%0d%0aK14566+yellow,red%0d%0aK14523+yellow,red%0d%0aK19941+yellow%0dK04534+yellow%0dK11108+yellow%0dK14546+yellow%0dK11128+yellow%0dK11129+yellow%0dK11883+yellow%0dK12845+yellow%0dK12619+yellow%0dK12618+yellow%0dK06943+yellow%0dK14572+yellow%0dK14573+yellow%0dK14570+yellow%0dK07562+yellow%…	Translation	Genetic Information Processing
2	Pentose phosphate pathway	KEGG PATHWAY	map00030	2/824	40/16341	0.605965804468	0.998248930519	ENSCGRG00015006785|ENSCGRG00015016966	http://www.genome.jp/kegg-bin/show_pathway?map=map00030&multi_query=K00948+yellow,red%0d%0aK15779+yellow%0dK03841+yellow%0dK00850+yellow%0dK00851+yellow%0dK00852+yellow%0dK01835+yellow%0dK01810+yellow%0dK01783+yellow%0dK01807+yellow%0dK01053+yellow%0dK13937+yellow%0dK01623+tomato%0dK01057+yellow%0dK00615+yellow%0dK00036+yellow%0dK00616+yellow%0dK11529+yellow%0dK01619+yellow%0dK00033+yellow%0d	Carbohydrate metabolism	Metabolism
8	Sphingolipid signaling pathway	KEGG PATHWAY	map04071	8/824	166/16341	0.603092965378	0.998773006155	ENSCGRG00015010838|ENSCGRG00015013099|ENSCGRG00015019976|ENSCGRG00015007697|ENSCGRG00015004044|ENSCGRG00015001303|ENSCGRG00015027849|ENSCGRG00015025546	http://www.genome.jp/kegg-bin/show_pathway?map=map04071&multi_query=K01115+yellow,green%0d%0aK04368+yellow,red%0d%0aK03158+yellow,green%0d%0aK02649+yellow,green%0d%0aK03173+yellow,red%0d%0aK05858+yellow,green%0d%0aK02677+yellow,green%0d%0aK05703+yellow,green%0d%0aK07983+yellow%0dK04514+yellow%0dK04513+yellow%0dK12350+yellow%0dK07861+yellow%0dK01110+yellow%0dK04735+yellow%0dK04292+yellow%0dK18050+…	Signal transduction	Environmental Information Processing
8	Vibrio cholerae infection	KEGG PATHWAY	map05110	8/824	197/16341	0.782339533228	0.999478668982	ENSCGRG00015013883|ENSCGRG00015018461|ENSCGRG00015028491|ENSCGRG00015016064|ENSCGRG00015000390|ENSCGRG00015013099|ENSCGRG00015028473|ENSCGRG00015012041	http://www.genome.jp/kegg-bin/show_pathway?map=map05110&multi_query=K02677+yellow,green%0d%0aK02155+yellow,red%0d%0aK02152+yellow,green%0d%0aK05692+yellow,green%0d%0aK02147+yellow,red%0d%0aK04345+yellow,red%0d%0aK01116+yellow%0dK04926+yellow%0dK02154+yellow%0dK02153+yellow%0dK02151+yellow%0dK02150+tomato%0dK08043+yellow%0dK09481+yellow%0dK10956+yellow%0dK10950+yellow%0dK10951+yellow%0dK05031+yell…	Infectious diseases: Bacterial	Human Diseases
1	Selenocompound metabolism	KEGG PATHWAY	map00450	1/824	19/16341	0.626051366994	0.999765703414	ENSCGRG00015018127	http://www.genome.jp/kegg-bin/show_pathway?map=map00450&multi_query=K13811+yellow,green%0d%0aK10837+yellow%0dK00384+yellow%0dK01008+tomato%0dK01758+yellow%0dK03341+yellow%0dK00562+yellow%0dK01874+yellow%0dK00816+yellow%0dK01763+yellow%0dK00548+yellow%0d	Metabolism of other amino acids	Metabolism
7	Dopaminergic synapse	KEGG PATHWAY	map04728	7/824	148/16341	0.622898866849	0.999832540121	ENSCGRG00015010838|ENSCGRG00015028066|ENSCGRG00015016064|ENSCGRG00015027118|ENSCGRG00015000416|ENSCGRG00015013099|ENSCGRG00015001406	http://www.genome.jp/kegg-bin/show_pathway?map=map04728&multi_query=K04379+yellow,green%0d%0aK05858+yellow,green%0d%0aK04345+yellow,red%0d%0aK04538+yellow,green%0d%0aK04960+yellow,green%0d%0aK02677+yellow,green%0d%0aK04851+yellow,red%0d%0aK19941+yellow%0dK05200+yellow%0dK05209+yellow%0dK04849+yellow%0dK05840+yellow%0dK14556+yellow%0dK15493+yellow%0dK04840+yellow%0dK11583+yellow%0dK11584+yellow%0d…	Nervous system	Organismal Systems
5	MAPK signaling pathway - fly	KEGG PATHWAY	map04013	5/824	128/16341	0.779479044545	0.999905495667	ENSCGRG00015019976|ENSCGRG00015000509|ENSCGRG00015001392|ENSCGRG00015024576|ENSCGRG00015018623	http://www.genome.jp/kegg-bin/show_pathway?map=map04013&multi_query=K08545+yellow,green%0d%0aK17383+yellow,green%0d%0aK13411+yellow,green%0d%0aK05704+yellow,green%0d%0aK04368+yellow,red%0d%0aK16197+yellow%0dK04432+yellow%0dK04430+yellow%0dK04431+yellow%0dK03211+yellow%0dK12380+yellow%0dK04392+yellow%0dK03175+yellow%0dK04404+yellow%0dK10176+yellow%0dK18529+yellow%0dK04352+yellow%0dK08892+yellow%0d…	Signal transduction	Environmental Information Processing
18	Tight junction	KEGG PATHWAY	map04530	18/824	360/16341	0.549570886432	1.0	ENSCGRG00015018461|ENSCGRG00015025224|ENSCGRG00015024576|ENSCGRG00015019690|ENSCGRG00015020844|ENSCGRG00015013883|ENSCGRG00015006677|ENSCGRG00015026535|ENSCGRG00015014336|ENSCGRG00015028066|ENSCGRG00015016064|ENSCGRG00015019741|ENSCGRG00015000390|ENSCGRG00015014554|ENSCGRG00015025937|ENSCGRG00015013945|ENSCGRG00015015386|ENSCGRG00015006117	http://www.genome.jp/kegg-bin/show_pathway?map=map04530&multi_query=K10591+tomato,green%0d%0aK07374+tomato,green%0d%0aK08367+yellow,green%0d%0aK04503+yellow,green%0d%0aK05692+yellow,green%0d%0aK04345+yellow,red%0d%0aK20638+yellow,green%0d%0aK10352+yellow,pink%0d%0aK12755+yellow,green%0d%0aK06109+yellow,green%0d%0aK04851+yellow,red%0d%0aK05704+yellow,green%0d%0aK09489+yellow%0dK08007+yellow%0dK056…	Cellular community - eukaryotes	Cellular Processes
3	Fat digestion and absorption	KEGG PATHWAY	map04975	3/824	57/16341	0.553680221364	1.0	ENSCGRG00015013427|ENSCGRG00015005062|ENSCGRG00015002474	http://www.genome.jp/kegg-bin/show_pathway?map=map04975&multi_query=K08751+yellow,green%0d%0aK11160+yellow,green%0d%0aK01047+yellow,green%0d%0aK05683+yellow%0dK05684+yellow%0dK12298+yellow%0dK08750+yellow%0dK08757+yellow%0dK14452+yellow%0dK14455+yellow%0dK14457+yellow%0dK14456+yellow%0dK01080+yellow%0dK11155+yellow%0dK08760+yellow%0dK14460+yellow%0dK14461+yellow%0dK14462+yellow%0dK14463+yellow%0d…	Digestive system	Organismal Systems
3	ABC transporters	KEGG PATHWAY	map02010	3/824	57/16341	0.553680221364	1.0	ENSCGRG00015005691|ENSCGRG00015000495|ENSCGRG00015023889	http://www.genome.jp/kegg-bin/show_pathway?map=map02010&multi_query=K05658+yellow,green%0d%0aK05645+yellow,green%0d%0aK05666+yellow,red%0d%0aK05683+yellow%0dK05680+yellow%0dK05681+yellow%0dK05684+yellow%0dK05677+yellow%0dK05676+yellow%0dK05675+yellow%0dK05674+yellow%0dK05673+yellow%0dK05672+yellow%0dK05670+green%0dK05679+yellow%0dK05678+yellow%0dK05659+yellow%0dK05655+yellow%0dK05654+yellow%0dK05…	Membrane transport	Environmental Information Processing
11	Alcoholism	KEGG PATHWAY	map05034	11/824	227/16341	0.597628207467	1.0	ENSCGRG00015007369|ENSCGRG00015024340|ENSCGRG00015024341|ENSCGRG00015019976|ENSCGRG00015024337|ENSCGRG00015024349|ENSCGRG00015007377|ENSCGRG00015027118|ENSCGRG00015007331|ENSCGRG00015000845|ENSCGRG00015007301	http://www.genome.jp/kegg-bin/show_pathway?map=map05034&multi_query=K04538+yellow,green%0d%0aK11251+yellow,red%0d%0aK11252+yellow,red%0d%0aK05869+yellow,red%0d%0aK11253+tomato,red%0d%0aK09029+yellow,green%0d%0aK04368+yellow,red%0d%0aK19941+yellow%0dK11418+yellow%0dK07825+yellow%0dK09048+yellow%0dK04539+yellow%0dK04537+yellow%0dK04536+yellow%0dK04534+yellow%0dK05208+yellow%0dK05209+yellow%0dK06067…	Substance dependence	Human Diseases
3	Lysine degradation	KEGG PATHWAY	map00310	3/824	62/16341	0.611223738669	1.0	ENSCGRG00015016200|ENSCGRG00015011782|ENSCGRG00015005764	http://www.genome.jp/kegg-bin/show_pathway?map=map00310&multi_query=K00626+yellow,red%0d%0aK09188+yellow,red%0d%0aK00306+yellow,green%0d%0aK07515+yellow%0dK14959+yellow%0dK11419+yellow%0dK14085+yellow%0dK13646+yellow%0dK06101+yellow%0dK00473+yellow%0dK11423+yellow%0dK11422+yellow%0dK11421+yellow%0dK11420+yellow%0dK11427+yellow%0dK17451+yellow%0dK11425+yellow%0dK11424+yellow%0dK11429+yellow%0dK114…	Amino acid metabolism	Metabolism
4	Platinum drug resistance	KEGG PATHWAY	map01524	4/824	84/16341	0.617622479695	1.0	ENSCGRG00015003605|ENSCGRG00015001303|ENSCGRG00015017946|ENSCGRG00015023889	http://www.genome.jp/kegg-bin/show_pathway?map=map01524&multi_query=K02649+yellow,green%0d%0aK04570+yellow,green%0d%0aK00799+tomato,red%0d%0aK05666+yellow,red%0d%0aK02373+yellow%0dK17686+yellow%0dK10605+yellow%0dK02158+yellow%0dK03509+yellow%0dK10131+yellow%0dK10132+yellow%0dK02159+yellow%0dK04390+yellow%0dK02350+yellow%0dK03164+yellow%0dK04399+yellow%0dK04398+yellow%0dK08735+yellow%0dK08734+yell…	Drug resistance: Antineoplastic	Human Diseases
2	Carbohydrate digestion and absorption	KEGG PATHWAY	map04973	2/824	41/16341	0.61950274438	1.0	ENSCGRG00015001303|ENSCGRG00015028066	http://www.genome.jp/kegg-bin/show_pathway?map=map04973&multi_query=K04851+yellow,red%0d%0aK02649+yellow,green%0d%0aK01538+yellow%0dK08171+yellow%0dK07593+yellow%0dK14158+yellow%0dK01176+yellow%0dK00844+yellow%0dK01539+yellow%0dK19662+yellow%0dK04625+yellow%0dK01540+yellow%0dK04456+yellow%0dK12047+yellow%0dK04626+yellow%0dK01203+yellow%0dK00922+yellow%0dK08143+yellow%0dK01084+yellow%0dK19729+yell…	Digestive system	Organismal Systems
2	Nicotinate and nicotinamide metabolism	KEGG PATHWAY	map00760	2/824	41/16341	0.61950274438	1.0	ENSCGRG00015028802|ENSCGRG00015014529	http://www.genome.jp/kegg-bin/show_pathway?map=map00760&multi_query=K00157+yellow,green%0d%0aK00858+yellow,green%0d%0aK00323+yellow%0dK03783+yellow%0dK06210+yellow%0dK19970+yellow%0dK19980+yellow%0dK03462+yellow%0dK01242+yellow%0dK01513+yellow%0dK01950+yellow%0dK00763+yellow%0dK00767+yellow%0dK00541+yellow%0dK01081+yellow%0dK03426+yellow%0dK18152+yellow%0dK10524+yellow%0d	Metabolism of cofactors and vitamins	Metabolism
2	Citrate cycle (TCA cycle)	KEGG PATHWAY	map00020	2/824	42/16341	0.632678380834	1.0	ENSCGRG00015018391|ENSCGRG00015025667	http://www.genome.jp/kegg-bin/show_pathway?map=map00020&multi_query=K01596+yellow,green%0d%0aK00235+yellow,red%0d%0aK01681+yellow%0dK01648+tomato%0dK00627+yellow%0dK01647+yellow%0dK01958+yellow%0dK01899+yellow%0dK00030+yellow%0dK00031+yellow%0dK00382+yellow%0dK01679+yellow%0dK01900+yellow%0dK00658+yellow%0dK00164+yellow%0dK00161+yellow%0dK00162+yellow%0dK00234+yellow%0dK00236+yellow%0dK00237+yell…	Carbohydrate metabolism	Metabolism
3	Basal cell carcinoma	KEGG PATHWAY	map05217	3/824	64/16341	0.632800625495	1.0	ENSCGRG00015002557|ENSCGRG00015018279|ENSCGRG00015021473	http://www.genome.jp/kegg-bin/show_pathway?map=map05217&multi_query=K00408+yellow,green%0d%0aK04402+yellow,red%0d%0aK01064+yellow,red%0d%0aK00182+yellow%0dK02376+yellow%0dK02375+yellow%0dK01384+yellow%0dK03209+yellow%0dK02235+yellow%0dK02159+yellow%0dK02157+yellow%0dK02353+yellow%0dK02354+yellow%0dK11101+yellow%0dK14021+yellow%0dK21283+yellow%0dK00312+yellow%0dK06229+yellow%0dK02620+yellow%0dK024…	Cancers: Specific types	Human Diseases
5	Glioma	KEGG PATHWAY	map05214	5/824	108/16341	0.640672751598	1.0	ENSCGRG00015019976|ENSCGRG00015002557|ENSCGRG00015013099|ENSCGRG00015001303|ENSCGRG00015020844	http://www.genome.jp/kegg-bin/show_pathway?map=map05214&multi_query=K02677+yellow,green%0d%0aK02649+yellow,green%0d%0aK04503+yellow,green%0d%0aK04402+yellow,red%0d%0aK04368+yellow,red%0d%0aK04515+yellow%0dK05087+yellow%0dK01110+yellow%0dK01116+yellow%0dK04456+yellow%0dK02159+yellow%0dK02091+yellow%0dK06618+yellow%0dK04357+yellow%0dK14021+yellow%0dK04359+yellow%0dK08774+yellow%0dK17386+yellow%0dK1…	Cancers: Specific types	Human Diseases
9	Breast cancer	KEGG PATHWAY	map05224	9/824	193/16341	0.64276177094	1.0	ENSCGRG00015018279|ENSCGRG00015021473|ENSCGRG00015020844|ENSCGRG00015019976|ENSCGRG00015002557|ENSCGRG00015010367|ENSCGRG00015028515|ENSCGRG00015001303|ENSCGRG00015001406	http://www.genome.jp/kegg-bin/show_pathway?map=map05224&multi_query=K04379+yellow,green%0d%0aK04503+yellow,green%0d%0aK04358+yellow,pink%0d%0aK02649+yellow,green%0d%0aK01064+yellow,red%0d%0aK00408+yellow,green%0d%0aK04402+yellow,red%0d%0aK04368+yellow,red%0d%0aK00182+yellow%0dK08775+yellow%0dK01110+yellow%0dK02159+yellow%0dK02091+yellow%0dK02157+yellow%0dK14021+yellow%0dK04371+yellow%0dK04377+yel…	Cancers: Specific types	Human Diseases
19	Regulation of actin cytoskeleton	KEGG PATHWAY	map04810	19/824	402/16341	0.648298214319	1.0	ENSCGRG00015007609|ENSCGRG00015025224|ENSCGRG00015024576|ENSCGRG00015004240|ENSCGRG00015019976|ENSCGRG00015013883|ENSCGRG00015003245|ENSCGRG00015010367|ENSCGRG00015008835|ENSCGRG00015018765|ENSCGRG00015028515|ENSCGRG00015001429|ENSCGRG00015001303|ENSCGRG00015019779|ENSCGRG00015015768|ENSCGRG00015026129|ENSCGRG00015001414|ENSCGRG00015000390|ENSCGRG00015018461	http://www.genome.jp/kegg-bin/show_pathway?map=map04810&multi_query=K00889+yellow,green%0d%0aK05692+yellow,green%0d%0aK06476+yellow,green%0d%0aK06525+yellow,green%0d%0aK05769+yellow,red%0d%0aK05766+yellow,green%0d%0aK05760+yellow,green%0d%0aK04358+yellow,pink%0d%0aK02649+yellow,green%0d%0aK05745+yellow,red%0d%0aK05627+yellow,green%0d%0aK12755+yellow,green%0d%0aK05704+yellow,green%0d%0aK06585+yell…	Cell motility	Cellular Processes
10	Bacterial invasion of epithelial cells	KEGG PATHWAY	map05100	10/824	216/16341	0.654463884474	1.0	ENSCGRG00015024576|ENSCGRG00015004240|ENSCGRG00015024911|ENSCGRG00015008400|ENSCGRG00015013883|ENSCGRG00015018461|ENSCGRG00015000390|ENSCGRG00015001303|ENSCGRG00015015215|ENSCGRG00015006746	http://www.genome.jp/kegg-bin/show_pathway?map=map05100&multi_query=K05704+yellow,green%0d%0aK01528+yellow,green%0d%0aK13737+yellow,red%0d%0aK02649+yellow,green%0d%0aK05692+yellow,green%0d%0aK05691+yellow,green%0d%0aK12366+yellow,green%0d%0aK05760+yellow,green%0d%0aK05689+yellow%0dK04513+yellow%0dK07863+yellow%0dK04438+yellow%0dK04393+yellow%0dK04392+yellow%0dK19241+yellow%0dK09593+yellow%0dK1898…	Infectious diseases: Bacterial	Human Diseases
19	Proteoglycans in cancer	KEGG PATHWAY	map05205	19/824	405/16341	0.660960899758	1.0	ENSCGRG00015017852|ENSCGRG00015013951|ENSCGRG00015018461|ENSCGRG00015007156|ENSCGRG00015003126|ENSCGRG00015021473|ENSCGRG00015020844|ENSCGRG00015019976|ENSCGRG00015013883|ENSCGRG00015004240|ENSCGRG00015018279|ENSCGRG00015016064|ENSCGRG00015000416|ENSCGRG00015000390|ENSCGRG00015001303|ENSCGRG00015019779|ENSCGRG00015013099|ENSCGRG00015015724|ENSCGRG00015024576	http://www.genome.jp/kegg-bin/show_pathway?map=map05205&multi_query=K04503+yellow,green%0d%0aK05692+yellow,green%0d%0aK04345+yellow,red%0d%0aK05760+yellow,green%0d%0aK02649+yellow,green%0d%0aK16865+yellow,green%0d%0aK01348+yellow,red%0d%0aK04437+yellow,green%0d%0aK04960+yellow,green%0d%0aK01064+yellow,red%0d%0aK02677+yellow,green%0d%0aK16857+yellow,green%0d%0aK00408+yellow,green%0d%0aK09069+yello…	Cancers: Overview	Human Diseases
10	mTOR signaling pathway	KEGG PATHWAY	map04150	10/824	218/16341	0.665771847115	1.0	ENSCGRG00015018279|ENSCGRG00015021473|ENSCGRG00015019976|ENSCGRG00015028491|ENSCGRG00015004044|ENSCGRG00015018774|ENSCGRG00015001303|ENSCGRG00015013787|ENSCGRG00015013099|ENSCGRG00015028473	http://www.genome.jp/kegg-bin/show_pathway?map=map04150&multi_query=K02152+yellow,green%0d%0aK04373+yellow,green%0d%0aK13302+yellow,green%0d%0aK02649+yellow,green%0d%0aK01064+yellow,red%0d%0aK02677+yellow,green%0d%0aK00408+yellow,green%0d%0aK03158+yellow,green%0d%0aK02147+yellow,red%0d%0aK04368+yellow,red%0d%0aK20401+yellow%0dK20400+yellow%0dK20403+yellow%0dK20402+yellow%0dK00182+yellow%0dK20404+…	Signal transduction	Environmental Information Processing
6	Endocrine resistance	KEGG PATHWAY	map01522	6/824	133/16341	0.667334126899	1.0	ENSCGRG00015024576|ENSCGRG00015020844|ENSCGRG00015019976|ENSCGRG00015016064|ENSCGRG00015001303|ENSCGRG00015001406	http://www.genome.jp/kegg-bin/show_pathway?map=map01522&multi_query=K04368+yellow,red%0d%0aK02649+yellow,green%0d%0aK04503+yellow,green%0d%0aK04379+yellow,green%0d%0aK04345+yellow,red%0d%0aK05704+yellow,green%0d%0aK05087+yellow%0dK01403+yellow%0dK06052+yellow%0dK02161+yellow%0dK09389+yellow%0dK08550+yellow%0dK02159+yellow%0dK02158+yellow%0dK06622+yellow%0dK06051+yellow%0dK08523+yellow%0dK08043+ye…	Drug resistance: Antineoplastic	Human Diseases
7	T cell receptor signaling pathway	KEGG PATHWAY	map04660	7/824	156/16341	0.677261432565	1.0	ENSCGRG00015011812|ENSCGRG00015009468|ENSCGRG00015019976|ENSCGRG00015023620|ENSCGRG00015001303|ENSCGRG00015025546|ENSCGRG00015001406	http://www.genome.jp/kegg-bin/show_pathway?map=map04660&multi_query=K04368+yellow,red%0d%0aK04379+yellow,green%0d%0aK05427+yellow,red%0d%0aK05856+yellow,green%0d%0aK05703+yellow,green%0d%0aK04734+yellow,red%0d%0aK02649+yellow,green%0d%0aK04410+yellow%0dK06454+yellow%0dK04415+yellow%0dK04513+yellow%0dK04431+yellow%0dK06478+yellow%0dK04427+yellow%0dK04735+yellow%0dK03083+yellow%0dK06459+yellow%0dK1…	Immune system	Organismal Systems
1	Other types of O-glycan biosynthesis	KEGG PATHWAY	map00514	1/824	22/16341	0.679878712781	1.0	ENSCGRG00015009775	http://www.genome.jp/kegg-bin/show_pathway?map=map00514&multi_query=K00728+yellow,red%0d%0aK05948+yellow%0dK13646+yellow%0dK03691+yellow%0dK11703+yellow%0dK07967+yellow%0dK07966+yellow%0dK13675+yellow%0dK13676+yellow%0dK13667+yellow%0dK00781+yellow%0dK00779+yellow%0dK00778+yellow%0dK09667+yellow%0dK18134+yellow%0dK07968+yellow%0d	Glycan biosynthesis and metabolism	Metabolism
3	Glycerolipid metabolism	KEGG PATHWAY	map00561	3/824	69/16341	0.683029813523	1.0	ENSCGRG00015013427|ENSCGRG00015001221|ENSCGRG00015006152	http://www.genome.jp/kegg-bin/show_pathway?map=map00561&multi_query=K11160+yellow,green%0d%0aK00901+yellow,red%0d%0aK14458+yellow,red%0d%0aK00149+yellow%0dK12298+yellow%0dK00629+yellow%0dK00863+yellow%0dK14085+yellow%0dK16816+yellow%0dK14452+yellow%0dK14457+yellow%0dK13534+yellow%0dK01189+yellow%0dK09881+yellow%0dK15728+yellow%0dK01046+yellow%0dK01080+yellow%0dK00011+yellow%0dK13513+yellow%0dK135…	Lipid metabolism	Metabolism
3	Aldosterone-regulated sodium reabsorption	KEGG PATHWAY	map04960	3/824	69/16341	0.683029813523	1.0	ENSCGRG00015018774|ENSCGRG00015013099|ENSCGRG00015001303	http://www.genome.jp/kegg-bin/show_pathway?map=map04960&multi_query=K02677+yellow,green%0d%0aK13302+yellow,green%0d%0aK02649+yellow,green%0d%0aK13358+yellow%0dK00071+yellow%0dK13305+yellow%0dK04825+yellow%0dK04824+yellow%0dK04827+yellow%0dK04371+yellow%0dK01538+yellow%0dK01539+yellow%0dK04995+yellow%0dK04526+yellow%0dK04527+yellow%0dK00922+yellow%0dK19663+yellow%0dK19662+yellow%0dK08555+yellow%0d…	Excretory system	Organismal Systems
8	cGMP-PKG signaling pathway	KEGG PATHWAY	map04022	8/824	179/16341	0.686567374026	1.0	ENSCGRG00015016447|ENSCGRG00015025224|ENSCGRG00015010838|ENSCGRG00015019976|ENSCGRG00015002123|ENSCGRG00015007062|ENSCGRG00015028066|ENSCGRG00015000416	http://www.genome.jp/kegg-bin/show_pathway?map=map04022&multi_query=K09565+yellow,red%0d%0aK05858+yellow,green%0d%0aK12335+yellow,green%0d%0aK12323+yellow,green%0d%0aK04960+yellow,green%0d%0aK12755+yellow,green%0d%0aK04851+yellow,red%0d%0aK04368+yellow,red%0d%0aK17284+yellow%0dK02158+yellow%0dK18154+yellow%0dK05849+yellow%0dK07376+yellow%0dK04378+yellow%0dK05274+yellow%0dK04371+yellow%0dK04374+ye…	Signal transduction	Environmental Information Processing
9	Purine metabolism	KEGG PATHWAY	map00230	9/824	201/16341	0.689737568672	1.0	ENSCGRG00015028087|ENSCGRG00015022608|ENSCGRG00015018127|ENSCGRG00015007062|ENSCGRG00015016966|ENSCGRG00015006785|ENSCGRG00015001941|ENSCGRG00015025371|ENSCGRG00015001725	http://www.genome.jp/kegg-bin/show_pathway?map=map00230&multi_query=K12323+yellow,green%0d%0aK13811+yellow,green%0d%0aK00939+yellow,red%0d%0aK01951+yellow,red%0d%0aK00948+yellow,red%0d%0aK03005+yellow,red%0d%0aK13293+yellow,red%0d%0aK13759+yellow,red%0d%0aK03020+yellow%0dK03021+yellow%0dK03022+yellow%0dK03023+yellow%0dK03024+yellow%0dK03025+yellow%0dK03026+yellow%0dK03027+yellow%0dK00873+tomato%0…	Nucleotide metabolism	Metabolism
13	Thyroid hormone signaling pathway	KEGG PATHWAY	map04919	13/824	287/16341	0.694239236982	1.0	ENSCGRG00015010838|ENSCGRG00015018461|ENSCGRG00015024576|ENSCGRG00015021473|ENSCGRG00015002853|ENSCGRG00015019976|ENSCGRG00015013883|ENSCGRG00015020844|ENSCGRG00015016064|ENSCGRG00015013621|ENSCGRG00015000390|ENSCGRG00015001303|ENSCGRG00015013099	http://www.genome.jp/kegg-bin/show_pathway?map=map04919&multi_query=K04503+yellow,green%0d%0aK05692+yellow,green%0d%0aK05858+yellow,green%0d%0aK04345+yellow,red%0d%0aK15133+yellow,red%0d%0aK02649+yellow,green%0d%0aK02677+yellow,green%0d%0aK00408+yellow,green%0d%0aK05704+yellow,green%0d%0aK04498+yellow,red%0d%0aK04368+yellow,red%0d%0aK01116+yellow%0dK15159+yellow%0dK11220+yellow%0dK02158+yellow%0d…	Endocrine system	Organismal Systems
6	Chagas disease (American trypanosomiasis)	KEGG PATHWAY	map05142	6/824	137/16341	0.694948048342	1.0	ENSCGRG00015010838|ENSCGRG00015011812|ENSCGRG00015019083|ENSCGRG00015004044|ENSCGRG00015001303|ENSCGRG00015001406	http://www.genome.jp/kegg-bin/show_pathway?map=map05142&multi_query=K04734+yellow,red%0d%0aK04379+yellow,green%0d%0aK05405+yellow,red%0d%0aK02649+yellow,green%0d%0aK03158+yellow,green%0d%0aK05858+yellow,green%0d%0aK02373+yellow%0dK19941+yellow%0dK07209+yellow%0dK04430+yellow%0dK04730+yellow%0dK04733+yellow%0dK04534+yellow%0dK04735+yellow%0dK06451+yellow%0dK04390+yellow%0dK01283+yellow%0dK06452+ye…	Infectious diseases: Parasitic	Human Diseases
6	Progesterone-mediated oocyte maturation	KEGG PATHWAY	map04914	6/824	137/16341	0.694948048342	1.0	ENSCGRG00015019976|ENSCGRG00015016064|ENSCGRG00015001303|ENSCGRG00015026162|ENSCGRG00015013787|ENSCGRG00015016383	http://www.genome.jp/kegg-bin/show_pathway?map=map04914&multi_query=K03354+yellow,red%0d%0aK02649+yellow,green%0d%0aK04373+yellow,green%0d%0aK04345+yellow,red%0d%0aK06645+yellow,red%0d%0aK04368+yellow,red%0d%0aK05087+yellow%0dK08694+yellow%0dK03351+yellow%0dK12456+yellow%0dK08837+yellow%0dK02178+yellow%0dK08043+yellow%0dK08042+yellow%0dK08041+yellow%0dK08047+yellow%0dK08046+yellow%0dK05868+yellow…	Endocrine system	Organismal Systems
7	Adrenergic signaling in cardiomyocytes	KEGG PATHWAY	map04261	7/824	159/16341	0.696326152518	1.0	ENSCGRG00015010699|ENSCGRG00015010838|ENSCGRG00015023846|ENSCGRG00015028066|ENSCGRG00015016064|ENSCGRG00015018763|ENSCGRG00015013099	http://www.genome.jp/kegg-bin/show_pathway?map=map04261&multi_query=K05858+yellow,green%0d%0aK04345+yellow,red%0d%0aK10373+yellow,green%0d%0aK12750+yellow,red%0d%0aK02677+yellow,green%0d%0aK04851+yellow,red%0d%0aK04859+yellow,green%0d%0aK04926+yellow%0dK04848+yellow%0dK04845+yellow%0dK04371+yellow%0dK11583+yellow%0dK11584+yellow%0dK04374+yellow%0dK04166+yellow%0dK04167+yellow%0dK09048+yellow%0dK0…	Circulatory system	Organismal Systems
19	Rap1 signaling pathway	KEGG PATHWAY	map04015	19/824	415/16341	0.701393168586	1.0	ENSCGRG00015010838|ENSCGRG00015007744|ENSCGRG00015003126|ENSCGRG00015013099|ENSCGRG00015019976|ENSCGRG00015013883|ENSCGRG00015018461|ENSCGRG00015010367|ENSCGRG00015026129|ENSCGRG00015026795|ENSCGRG00015004233|ENSCGRG00015028515|ENSCGRG00015000390|ENSCGRG00015001303|ENSCGRG00015020037|ENSCGRG00015012914|ENSCGRG00015026189|ENSCGRG00015015844|ENSCGRG00015024576	http://www.genome.jp/kegg-bin/show_pathway?map=map04015&multi_query=K05449+yellow,green%0d%0aK05692+yellow,green%0d%0aK05858+yellow,green%0d%0aK06476+yellow,green%0d%0aK08732+yellow,green%0d%0aK04358+yellow,pink%0d%0aK02649+yellow,green%0d%0aK17702+yellow,green%0d%0aK12490+yellow,green%0d%0aK02677+yellow,green%0d%0aK16857+yellow,green%0d%0aK05467+yellow,green%0d%0aK06112+yellow,green%0d%0aK05704+…	Signal transduction	Environmental Information Processing
5	Pancreatic secretion	KEGG PATHWAY	map04972	5/824	116/16341	0.701918814927	1.0	ENSCGRG00015010838|ENSCGRG00015005062|ENSCGRG00015013099|ENSCGRG00015000416|ENSCGRG00015005780	http://www.genome.jp/kegg-bin/show_pathway?map=map04972&multi_query=K02677+yellow,green%0d%0aK04960+yellow,green%0d%0aK01047+yellow,green%0d%0aK04964+yellow,red%0d%0aK05858+yellow,green%0d%0aK05028+yellow%0dK04513+yellow%0dK01539+yellow%0dK01242+yellow%0dK04194+yellow%0dK18245+yellow%0dK12298+yellow%0dK04926+yellow%0dK04392+yellow%0dK07904+yellow%0dK07886+yellow%0dK07884+yellow%0dK08043+yellow%0d…	Digestive system	Organismal Systems
24	Epstein-Barr virus infection	KEGG PATHWAY	map05169	24/824	520/16341	0.703352274273	1.0	ENSCGRG00015028276|ENSCGRG00015028332|ENSCGRG00015014336|ENSCGRG00015002557|ENSCGRG00015022110|ENSCGRG00015020464|ENSCGRG00015016614|ENSCGRG00015018737|ENSCGRG00015019741|ENSCGRG00015028546|ENSCGRG00015001303|ENSCGRG00015026977|ENSCGRG00015007697|ENSCGRG00015025937|ENSCGRG00015013945|ENSCGRG00015022354|ENSCGRG00015020844|ENSCGRG00015024910|ENSCGRG00015021496|ENSCGRG00015019083|ENSCGRG00015011812|…	http://www.genome.jp/kegg-bin/show_pathway?map=map05169&multi_query=K10591+tomato,green%0d%0aK06751+yellow,red%0d%0aK06752+yellow,green%0d%0aK11859+yellow,red%0d%0aK04503+yellow,green%0d%0aK03031+yellow,red%0d%0aK06468+yellow,red%0d%0aK02649+yellow,green%0d%0aK06490+yellow,red%0d%0aK07371+yellow,green%0d%0aK03066+yellow,red%0d%0aK04734+yellow,red%0d%0aK09849+yellow,green%0d%0aK05405+yellow,red%0d…	Infectious diseases: Viral	Human Diseases
2	Aminoacyl-tRNA biosynthesis	KEGG PATHWAY	map00970	2/824	48/16341	0.704301471148	1.0	ENSCGRG00015022421|ENSCGRG00015002030	http://www.genome.jp/kegg-bin/show_pathway?map=map00970&multi_query=K02435+yellow,red%0d%0aK01893+yellow,green%0d%0aK01870+yellow%0dK01873+yellow%0dK01872+yellow%0dK01875+yellow%0dK01874+yellow%0dK01876+tomato%0dK10837+yellow%0dK01880+yellow%0dK02434+yellow%0dK04567+yellow%0dK14163+yellow%0dK02433+yellow%0dK01892+yellow%0dK01890+yellow%0dK01866+yellow%0dK01867+yellow%0dK01868+yellow%0dK01869+yell…	Translation	Genetic Information Processing
5	Th1 and Th2 cell differentiation	KEGG PATHWAY	map04658	5/824	117/16341	0.709039818765	1.0	ENSCGRG00015009468|ENSCGRG00015016884|ENSCGRG00015028332|ENSCGRG00015001406|ENSCGRG00015011812	http://www.genome.jp/kegg-bin/show_pathway?map=map04658&multi_query=K04734+yellow,red%0d%0aK06752+yellow,green%0d%0aK04379+yellow,green%0d%0aK05856+yellow,green%0d%0aK06053+yellow,green%0d%0aK05064+yellow%0dK06061+yellow%0dK17895+yellow%0dK11222+yellow%0dK04735+yellow%0dK05068+yellow%0dK05069+yellow%0dK11225+yellow%0dK11224+yellow%0dK18052+yellow%0dK11220+yellow%0dK11223+yellow%0dK07210+yellow%0d…	Immune system	Organismal Systems
3	Thyroid cancer	KEGG PATHWAY	map05216	3/824	72/16341	0.710615723737	1.0	ENSCGRG00015019976|ENSCGRG00015002557|ENSCGRG00015020844	http://www.genome.jp/kegg-bin/show_pathway?map=map05216&multi_query=K04503+yellow,green%0d%0aK04402+yellow,red%0d%0aK04368+yellow,red%0d%0aK09291+yellow%0dK09290+yellow%0dK09293+yellow%0dK05689+yellow%0dK09292+yellow%0dK02159+yellow%0dK08524+yellow%0dK08525+yellow%0dK08526+yellow%0dK14021+yellow%0dK02620+yellow%0dK04369+yellow%0dK04371+yellow%0dK03511+yellow%0dK04377+yellow%0dK02105+yellow%0dK101…	Cancers: Specific types	Human Diseases
1	Vitamin digestion and absorption	KEGG PATHWAY	map04977	1/824	24/16341	0.711391434949	1.0	ENSCGRG00015024870	http://www.genome.jp/kegg-bin/show_pathway?map=map04977&multi_query=K14621+yellow,green%0d%0aK00678+yellow%0dK14622+yellow%0dK14620+yellow%0dK14618+yellow%0dK14609+yellow%0dK14073+yellow%0dK08760+yellow%0dK14610+yellow%0dK14617+yellow%0dK14592+yellow%0dK14615+yellow%0dK14616+yellow%0dK13885+yellow%0dK08757+yellow%0dK14462+yellow%0dK11156+yellow%0dK14619+yellow%0dK01435+yellow%0dK05665+yellow%0dK1…	Digestive system	Organismal Systems
1	Mismatch repair	KEGG PATHWAY	map03430	1/824	24/16341	0.711391434949	1.0	ENSCGRG00015017220	http://www.genome.jp/kegg-bin/show_pathway?map=map03430&multi_query=K10747+yellow,green%0d%0aK10756+yellow%0dK08734+yellow%0dK10754+yellow%0dK10746+yellow%0dK10740+yellow%0dK03111+yellow%0dK10858+yellow%0dK07466+yellow%0dK02327+yellow%0dK08739+yellow%0dK04802+yellow%0dK10755+yellow%0dK08736+yellow%0dK08737+yellow%0dK02328+yellow%0dK08735+yellow%0dK10739+yellow%0dK03505+yellow%0dK03504+yellow%0d	Replication and repair	Genetic Information Processing
1	Phototransduction	KEGG PATHWAY	map04744	1/824	30/16341	0.788524908807	1.0	ENSCGRG00015025371	http://www.genome.jp/kegg-bin/show_pathway?map=map04744&multi_query=K13759+yellow,red%0d%0aK04548+yellow%0dK13764+yellow%0dK08718+yellow%0dK04536+yellow%0dK04952+yellow%0dK08328+yellow%0dK19627+yellow%0dK04948+yellow%0dK12321+yellow%0dK12322+yellow%0dK13749+yellow%0dK04250+yellow%0dK13765+yellow%0dK04631+yellow%0dK02183+yellow%0dK13756+yellow%0dK00909+yellow%0d	Sensory system	Organismal Systems
3	Malaria	KEGG PATHWAY	map05144	3/824	82/16341	0.789239103485	1.0	ENSCGRG00015019083|ENSCGRG00015024910|ENSCGRG00015003126	http://www.genome.jp/kegg-bin/show_pathway?map=map05144&multi_query=K16857+yellow,green%0d%0aK05405+yellow,red%0d%0aK06490+yellow,red%0d%0aK16336+yellow%0dK03993+yellow%0dK04550+yellow%0dK04519+yellow%0dK10159+yellow%0dK13823+yellow%0dK13822+yellow%0dK03161+yellow%0dK03160+yellow%0dK05099+yellow%0dK05718+yellow%0dK05443+yellow%0dK05482+yellow%0dK05406+yellow%0dK06574+yellow%0dK05460+yellow%0dK065…	Infectious diseases: Parasitic	Human Diseases
8	Pathogenic Escherichia coli infection	KEGG PATHWAY	map05130	8/824	200/16341	0.795985998743	1.0	ENSCGRG00015025546|ENSCGRG00015006968|ENSCGRG00015013883|ENSCGRG00015006677|ENSCGRG00015017831|ENSCGRG00015000390|ENSCGRG00015013099|ENSCGRG00015018461	http://www.genome.jp/kegg-bin/show_pathway?map=map05130&multi_query=K07374+tomato,green%0d%0aK07375+yellow,green%0d%0aK02677+yellow,green%0d%0aK05692+yellow,green%0d%0aK05703+yellow,green%0d%0aK04514+yellow%0dK05689+yellow%0dK04513+yellow%0dK12791+yellow%0dK04393+yellow%0dK04391+yellow%0dK17388+yellow%0dK05758+yellow%0dK05719+yellow%0dK06619+yellow%0dK06106+yellow%0dK05400+yellow%0dK06088+yellow%…	Infectious diseases: Bacterial	Human Diseases
5	AMPK signaling pathway	KEGG PATHWAY	map04152	5/824	132/16341	0.80158270702	1.0	ENSCGRG00015022614|ENSCGRG00015018391|ENSCGRG00015023282|ENSCGRG00015001303|ENSCGRG00015020844	http://www.genome.jp/kegg-bin/show_pathway?map=map04152&multi_query=K07292+yellow,red%0d%0aK01578+tomato,red%0d%0aK02649+yellow,green%0d%0aK04503+yellow,green%0d%0aK01596+yellow,green%0d%0aK05870+yellow%0dK07203+yellow%0dK00850+yellow%0dK16333+yellow%0dK11411+yellow%0dK21357+yellow%0dK12862+green%0dK00665+yellow%0dK07198+yellow%0dK07199+yellow%0dK05062+yellow%0dK11262+yellow%0dK07191+yellow%0dK19…	Signal transduction	Environmental Information Processing
3	Metabolism of xenobiotics by cytochrome P450	KEGG PATHWAY	map00980	3/824	85/16341	0.809065282116	1.0	ENSCGRG00015012744|ENSCGRG00015017946|ENSCGRG00015023571	http://www.genome.jp/kegg-bin/show_pathway?map=map00980&multi_query=K13299+yellow,green%0d%0aK00699+yellow,green%0d%0aK00799+tomato,red%0d%0aK17685+yellow%0dK00084+yellow%0dK13980+yellow%0dK00078+yellow%0dK00079+yellow%0dK17712+yellow%0dK07408+yellow%0dK07409+yellow%0dK07420+yellow%0dK07414+yellow%0dK01253+yellow%0dK15680+yellow%0dK00081+yellow%0dK00121+yellow%0dK13951+yellow%0dK13952+yellow%0dK1…	Xenobiotics biodegradation and metabolism	Metabolism
4	N-Glycan biosynthesis	KEGG PATHWAY	map00510	4/824	110/16341	0.811751117355	1.0	ENSCGRG00015012464|ENSCGRG00015011485|ENSCGRG00015024433|ENSCGRG00015016227	http://www.genome.jp/kegg-bin/show_pathway?map=map00510&multi_query=K07252+yellow,red%0d%0aK03849+yellow,red%0d%0aK01230+yellow,green%0d%0aK00738+yellow,green%0d%0aK12670+yellow%0dK07968+yellow%0dK07967+yellow%0dK07966+yellow%0dK10310+green%0dK09659+yellow%0dK09658+yellow%0dK00744+yellow%0dK09661+yellow%0dK10591+green%0dK03842+yellow%0dK03843+yellow%0dK07441+yellow%0dK03846+yellow%0dK03847+tomato…	Glycan biosynthesis and metabolism	Metabolism
4	Pyrimidine metabolism	KEGG PATHWAY	map00240	4/824	111/16341	0.817255004557	1.0	ENSCGRG00015028087|ENSCGRG00015000262|ENSCGRG00015017980|ENSCGRG00015024356	http://www.genome.jp/kegg-bin/show_pathway?map=map00240&multi_query=K01489+yellow,red%0d%0aK03005+yellow,red%0d%0aK00876+yellow,green%0d%0aK00560+yellow,red%0d%0aK00857+yellow%0dK03000+yellow%0dK00893+yellow%0dK03020+yellow%0dK03021+yellow%0dK01464+yellow%0dK03024+yellow%0dK03025+yellow%0dK13809+yellow%0dK03027+yellow%0dK01937+yellow%0dK03008+yellow%0dK03009+yellow%0dK16904+yellow%0dK03783+yellow…	Nucleotide metabolism	Metabolism
3	Taste transduction	KEGG PATHWAY	map04742	3/824	87/16341	0.821389889641	1.0	ENSCGRG00015016064|ENSCGRG00015020233|ENSCGRG00015000416	http://www.genome.jp/kegg-bin/show_pathway?map=map04742&multi_query=K04960+yellow,green%0d%0aK04345+yellow,red%0d%0aK04615+yellow,green%0d%0aK04980+yellow%0dK01509+yellow%0dK04989+yellow%0dK04827+yellow%0dK19738+yellow%0dK13755+yellow%0dK04828+yellow%0dK04625+yellow%0dK04624+yellow%0dK08046+yellow%0dK08044+yellow%0dK05175+yellow%0dK08048+yellow%0dK04825+yellow%0dK04824+yellow%0dK04841+yellow%0dK0…	Sensory system	Organismal Systems
5	Oocyte meiosis	KEGG PATHWAY	map04114	5/824	136/16341	0.821900127654	1.0	ENSCGRG00015026162|ENSCGRG00015016064|ENSCGRG00015000416|ENSCGRG00015019976|ENSCGRG00015013787	http://www.genome.jp/kegg-bin/show_pathway?map=map04114&multi_query=K03354+yellow,red%0d%0aK04373+yellow,green%0d%0aK04960+yellow,green%0d%0aK04345+yellow,red%0d%0aK04368+yellow,red%0d%0aK04515+yellow%0dK16197+yellow%0dK05087+yellow%0dK10318+yellow%0dK04348+yellow%0dK16198+yellow%0dK06626+yellow%0dK05459+yellow%0dK02206+yellow%0dK08836+yellow%0dK12456+yellow%0dK02178+yellow%0dK03349+yellow%0dK080…	Cell growth and death	Cellular Processes
6	Neurotrophin signaling pathway	KEGG PATHWAY	map04722	6/824	160/16341	0.823295006704	1.0	ENSCGRG00015026351|ENSCGRG00015011812|ENSCGRG00015019976|ENSCGRG00015000845|ENSCGRG00015001303|ENSCGRG00015013787	http://www.genome.jp/kegg-bin/show_pathway?map=map04722&multi_query=K04373+yellow,green%0d%0aK02649+yellow,green%0d%0aK04734+yellow,red%0d%0aK12459+yellow,green%0d%0aK05869+yellow,red%0d%0aK04368+yellow,red%0d%0aK01116+yellow%0dK09408+yellow%0dK02159+yellow%0dK02158+yellow%0dK06619+yellow%0dK04371+yellow%0dK04374+yellow%0dK04505+yellow%0dK07209+yellow%0dK04463+yellow%0dK08846+yellow%0dK05859+yell…	Nervous system	Organismal Systems
2	Butanoate metabolism	KEGG PATHWAY	map00650	2/824	62/16341	0.826961729896	1.0	ENSCGRG00015024237|ENSCGRG00015011782	http://www.genome.jp/kegg-bin/show_pathway?map=map00650&multi_query=K00626+yellow,red%0d%0aK01580+yellow,red%0d%0aK13524+yellow%0dK01027+yellow%0dK00019+yellow%0dK01896+yellow%0dK00139+yellow%0dK00248+yellow%0dK01907+yellow%0dK00109+yellow%0dK07511+yellow%0dK01640+yellow%0dK01641+yellow%0dK07514+yellow%0dK07515+yellow%0dK00022+yellow%0d	Carbohydrate metabolism	Metabolism
1	RNA polymerase	KEGG PATHWAY	map03020	1/824	34/16341	0.828130995192	1.0	ENSCGRG00015028087	http://www.genome.jp/kegg-bin/show_pathway?map=map03020&multi_query=K03005+yellow,red%0d%0aK03026+yellow%0dK03020+yellow%0dK03007+yellow%0dK03022+yellow%0dK03023+yellow%0dK03002+yellow%0dK03025+yellow%0dK03000+yellow%0dK03027+yellow%0dK03008+yellow%0dK03009+yellow%0dK02999+yellow%0dK14721+yellow%0dK03015+yellow%0dK03014+yellow%0dK03017+yellow%0dK03016+yellow%0dK03011+yellow%0dK03010+yellow%0dK030…	Transcription	Genetic Information Processing
3	PPAR signaling pathway	KEGG PATHWAY	map03320	3/824	89/16341	0.833029997803	1.0	ENSCGRG00015003541|ENSCGRG00015018391|ENSCGRG00015002474	http://www.genome.jp/kegg-bin/show_pathway?map=map03320&multi_query=K20254+yellow,green%0d%0aK01596+yellow,green%0d%0aK08751+yellow,green%0d%0aK17687+yellow%0dK07425+yellow%0dK10214+yellow%0dK04551+green%0dK01388+yellow%0dK08767+yellow%0dK08753+yellow%0dK15013+yellow%0dK00489+yellow%0dK00488+yellow%0dK08757+yellow%0dK08756+yellow%0dK08755+yellow%0dK08754+yellow%0dK20255+yellow%0dK08526+yellow%0dK…	Endocrine system	Organismal Systems
14	Hepatocellular carcinoma	KEGG PATHWAY	map05225	14/824	345/16341	0.833586371022	1.0	ENSCGRG00015028253|ENSCGRG00015018279|ENSCGRG00015003605|ENSCGRG00015001303|ENSCGRG00015021473|ENSCGRG00015020844|ENSCGRG00015019976|ENSCGRG00015013883|ENSCGRG00015018461|ENSCGRG00015018683|ENSCGRG00015000390|ENSCGRG00015017946|ENSCGRG00015013099|ENSCGRG00015002557	http://www.genome.jp/kegg-bin/show_pathway?map=map05225&multi_query=K04503+yellow,green%0d%0aK05692+yellow,green%0d%0aK00510+yellow,red%0d%0aK04570+yellow,green%0d%0aK02649+yellow,green%0d%0aK01064+yellow,red%0d%0aK00799+tomato,red%0d%0aK02677+yellow,green%0d%0aK00408+yellow,green%0d%0aK04402+yellow,red%0d%0aK04368+yellow,red%0d%0aK11649+yellow,green%0d%0aK00182+yellow%0dK01110+yellow%0dK10456+ye…	Cancers: Specific types	Human Diseases
6	Phototransduction - fly	KEGG PATHWAY	map04745	6/824	167/16341	0.852525646273	1.0	ENSCGRG00015010838|ENSCGRG00015013883|ENSCGRG00015018461|ENSCGRG00015011171|ENSCGRG00015000390|ENSCGRG00015013099	http://www.genome.jp/kegg-bin/show_pathway?map=map04745&multi_query=K02677+yellow,green%0d%0aK05692+yellow,green%0d%0aK13807+yellow,red%0d%0aK05858+yellow,green%0d%0aK04515+yellow%0dK04967+yellow%0dK04958+yellow%0dK04547+yellow%0dK00910+yellow%0dK13806+yellow%0dK08834+yellow%0dK04634+yellow%0dK02183+yellow%0d	Sensory system	Organismal Systems
4	Chemical carcinogenesis	KEGG PATHWAY	map05204	4/824	120/16341	0.861043542495	1.0	ENSCGRG00015020228|ENSCGRG00015012744|ENSCGRG00015017946|ENSCGRG00015023571	http://www.genome.jp/kegg-bin/show_pathway?map=map05204&multi_query=K00699+yellow,green%0d%0aK13299+yellow,green%0d%0aK11987+yellow,red%0d%0aK00799+tomato,red%0d%0aK17685+yellow%0dK01014+yellow%0dK13980+yellow%0dK00816+yellow%0dK00622+yellow%0dK04809+yellow%0dK09097+yellow%0dK00079+yellow%0dK07408+yellow%0dK07409+yellow%0dK07424+yellow%0dK17721+yellow%0dK01253+yellow%0dK15680+yellow%0dK13951+yell…	Cancers: Overview	Human Diseases
29	PI3K-Akt signaling pathway	KEGG PATHWAY	map04151	29/824	688/16341	0.866304360788	1.0	ENSCGRG00015024674|ENSCGRG00015000259|ENSCGRG00015019083|ENSCGRG00015020037|ENSCGRG00015026129|ENSCGRG00015004233|ENSCGRG00015018774|ENSCGRG00015007870|ENSCGRG00015010669|ENSCGRG00015018391|ENSCGRG00015028428|ENSCGRG00015007609|ENSCGRG00015012637|ENSCGRG00015019976|ENSCGRG00015010367|ENSCGRG00015027118|ENSCGRG00015019357|ENSCGRG00015008835|ENSCGRG00015003126|ENSCGRG00015003605|ENSCGRG00015019779|…	http://www.genome.jp/kegg-bin/show_pathway?map=map04151&multi_query=K13302+yellow,green%0d%0aK05449+yellow,green%0d%0aK06252+yellow,green%0d%0aK05057+yellow,green%0d%0aK05055+yellow,green%0d%0aK01596+yellow,green%0d%0aK06476+yellow,green%0d%0aK04358+yellow,pink%0d%0aK06588+yellow,green%0d%0aK04570+yellow,green%0d%0aK09782+yellow,green%0d%0aK02649+yellow,green%0d%0aK04368+yellow,red%0d%0aK06250+ye…	Signal transduction	Environmental Information Processing
12	Fluid shear stress and atherosclerosis	KEGG PATHWAY	map05418	12/824	312/16341	0.868137339652	1.0	ENSCGRG00015017946|ENSCGRG00015024576|ENSCGRG00015004044|ENSCGRG00015024910|ENSCGRG00015013883|ENSCGRG00015018461|ENSCGRG00015026129|ENSCGRG00015018683|ENSCGRG00015000390|ENSCGRG00015001303|ENSCGRG00015005573|ENSCGRG00015001406	http://www.genome.jp/kegg-bin/show_pathway?map=map05418&multi_query=K04379+yellow,green%0d%0aK05692+yellow,green%0d%0aK06476+yellow,green%0d%0aK00510+yellow,red%0d%0aK02649+yellow,green%0d%0aK06490+yellow,red%0d%0aK03907+yellow,green%0d%0aK00799+tomato,red%0d%0aK03158+yellow,green%0d%0aK05704+yellow,green%0d%0aK16336+yellow%0dK01365+yellow%0dK07861+yellow%0dK10456+yellow%0dK16338+yellow%0dK09487+…	Cardiovascular diseases	Human Diseases
1	Nicotine addiction	KEGG PATHWAY	map05033	1/824	41/16341	0.880453989515	1.0	ENSCGRG00015017985	http://www.genome.jp/kegg-bin/show_pathway?map=map05033&multi_query=K12302+yellow,green%0d%0aK05185+yellow%0dK05184+yellow%0dK05186+yellow%0dK05181+yellow%0dK05200+yellow%0dK05214+yellow%0dK05189+yellow%0dK05208+yellow%0dK05209+yellow%0dK04806+yellow%0dK15015+yellow%0dK05211+yellow%0dK04809+yellow%0dK04808+yellow%0dK05190+yellow%0dK04849+yellow%0dK05175+yellow%0dK05197+yellow%0dK05192+yellow%0dK0…	Substance dependence	Human Diseases
6	Hepatitis C	KEGG PATHWAY	map05160	6/824	177/16341	0.887299198183	1.0	ENSCGRG00015011812|ENSCGRG00015007697|ENSCGRG00015004044|ENSCGRG00015001303|ENSCGRG00015004712|ENSCGRG00015000348	http://www.genome.jp/kegg-bin/show_pathway?map=map05160&multi_query=K04696+yellow,green%0d%0aK04734+yellow,red%0d%0aK02649+yellow,green%0d%0aK06698+yellow,red%0d%0aK03158+yellow,green%0d%0aK03173+yellow,red%0d%0aK16196+yellow%0dK16194+yellow%0dK16195+yellow%0dK04692+yellow%0dK04693+yellow%0dK02158+yellow%0dK04735+yellow%0dK05410+yellow%0dK11221+yellow%0dK11220+yellow%0dK07211+yellow%0dK07210+yell…	Infectious diseases: Viral	Human Diseases
2	RIG-I-like receptor signaling pathway	KEGG PATHWAY	map04622	2/824	73/16341	0.888923316876	1.0	ENSCGRG00015011812|ENSCGRG00015007697	http://www.genome.jp/kegg-bin/show_pathway?map=map04622&multi_query=K04734+yellow,red%0d%0aK03173+yellow,red%0d%0aK02373+yellow%0dK12671+yellow%0dK04416+yellow%0dK04735+yellow%0dK05410+yellow%0dK07211+yellow%0dK07210+yellow%0dK12651+yellow%0dK12650+yellow%0dK12653+yellow%0dK12652+yellow%0dK09578+yellow%0dK12654+yellow%0dK04398+yellow%0dK02861+yellow%0dK05441+yellow%0dK05442+yellow%0dK12655+yellow…	Immune system	Organismal Systems
6	Signaling pathways regulating pluripotency of stem cells	KEGG PATHWAY	map04550	6/824	178/16341	0.890361070545	1.0	ENSCGRG00015018279|ENSCGRG00015021473|ENSCGRG00015019976|ENSCGRG00015019566|ENSCGRG00015001303|ENSCGRG00015001512	http://www.genome.jp/kegg-bin/show_pathway?map=map04550&multi_query=K00408+yellow,green%0d%0aK02649+yellow,green%0d%0aK01064+yellow,red%0d%0aK05419+yellow,red%0d%0aK17694+yellow,red%0d%0aK04368+yellow,red%0d%0aK09071+yellow%0dK00182+yellow%0dK11459+yellow%0dK02157+yellow%0dK09370+yellow%0dK09378+yellow%0dK11421+yellow%0dK04371+yellow%0dK04377+yellow%0dK04500+yellow%0dK05058+yellow%0dK01357+yellow…	Cellular community - eukaryotes	Cellular Processes
9	Leukocyte transendothelial migration	KEGG PATHWAY	map04670	9/824	254/16341	0.898974774289	1.0	ENSCGRG00015015215|ENSCGRG00015025224|ENSCGRG00015004240|ENSCGRG00015024910|ENSCGRG00015013883|ENSCGRG00015018461|ENSCGRG00015000390|ENSCGRG00015001303|ENSCGRG00015013099	http://www.genome.jp/kegg-bin/show_pathway?map=map04670&multi_query=K02677+yellow,green%0d%0aK02649+yellow,green%0d%0aK05691+yellow,green%0d%0aK05692+yellow,green%0d%0aK12755+yellow,green%0d%0aK06490+yellow,red%0d%0aK05760+yellow,green%0d%0aK12754+yellow%0dK06787+yellow%0dK12756+yellow%0dK12757+yellow%0dK04513+yellow%0dK01403+yellow%0dK07860+yellow%0dK12758+yellow%0dK06735+yellow%0dK06785+yellow%…	Immune system	Organismal Systems
1	Homologous recombination	KEGG PATHWAY	map03440	1/824	45/16341	0.902857105214	1.0	ENSCGRG00015020186	http://www.genome.jp/kegg-bin/show_pathway?map=map03440&multi_query=K10880+yellow,red%0d%0aK20774+yellow%0dK10882+yellow%0dK10605+yellow%0dK10881+yellow%0dK08775+yellow%0dK04728+yellow%0dK03165+yellow%0dK10740+yellow%0dK10879+yellow%0dK08991+yellow%0dK04482+yellow%0dK10873+yellow%0dK07466+yellow%0dK10870+yellow%0dK10877+yellow%0dK10875+yellow%0dK10871+yellow%0dK10739+yellow%0dK10897+yellow%0dK121…	Replication and repair	Genetic Information Processing
1	Base excision repair	KEGG PATHWAY	map03410	1/824	46/16341	0.907769092501	1.0	ENSCGRG00015017220	http://www.genome.jp/kegg-bin/show_pathway?map=map03410&multi_query=K10747+yellow,green%0d%0aK04802+yellow%0dK03506+yellow%0dK02330+yellow%0dK10798+yellow%0dK03648+yellow%0dK10567+yellow%0dK03512+yellow%0dK10771+yellow%0dK10772+yellow%0dK10773+yellow%0dK10569+yellow%0dK10568+yellow%0dK10776+yellow%0dK03660+yellow%0dK03575+yellow%0dK02324+yellow%0dK02325+yellow%0dK02326+yellow%0dK02327+yellow%0dK0…	Replication and repair	Genetic Information Processing
17	Thermogenesis	KEGG PATHWAY	map04714	17/824	450/16341	0.916799280976	1.0	ENSCGRG00015023980|ENSCGRG00015028253|ENSCGRG00015015641|ENSCGRG00015025667|ENSCGRG00015016064|ENSCGRG00015001973|ENSCGRG00015013883|ENSCGRG00015018461|ENSCGRG00015007062|ENSCGRG00015010946|ENSCGRG00015012288|ENSCGRG00015013716|ENSCGRG00015000390|ENSCGRG00015013807|ENSCGRG00015013787|ENSCGRG00015028361|ENSCGRG00015005043	http://www.genome.jp/kegg-bin/show_pathway?map=map04714&multi_query=K02258+yellow,red%0d%0aK02259+yellow,red%0d%0aK04373+yellow,green%0d%0aK02129+yellow,red%0d%0aK04345+yellow,red%0d%0aK02133+yellow,red%0d%0aK12323+yellow,green%0d%0aK00235+yellow,red%0d%0aK00415+yellow,red%0d%0aK00417+yellow,red%0d%0aK00419+yellow,red%0d%0aK18184+yellow,red%0d%0aK18183+yellow,red%0d%0aK05692+yellow,green%0d%0aK11…	Environmental adaptation	Organismal Systems
12	NF-kappa B signaling pathway	KEGG PATHWAY	map04064	12/824	336/16341	0.920924758793	1.0	ENSCGRG00015003605|ENSCGRG00015020228|ENSCGRG00015009468|ENSCGRG00015024910|ENSCGRG00015015724|ENSCGRG00015016614|ENSCGRG00015020464|ENSCGRG00015007697|ENSCGRG00015004044|ENSCGRG00015011812|ENSCGRG00015025298|ENSCGRG00015003019	http://www.genome.jp/kegg-bin/show_pathway?map=map04064&multi_query=K07371+yellow,green%0d%0aK11859+yellow,red%0d%0aK05856+yellow,green%0d%0aK04570+yellow,green%0d%0aK06490+yellow,red%0d%0aK01348+yellow,red%0d%0aK04734+yellow,red%0d%0aK09849+yellow,green%0d%0aK03172+yellow,red%0d%0aK03173+yellow,red%0d%0aK03158+yellow,green%0d%0aK11987+yellow,red%0d%0aK01116+yellow%0dK07370+yellow%0dK05859+yellow…	Signal transduction	Environmental Information Processing
1	Fatty acid degradation	KEGG PATHWAY	map00071	1/824	51/16341	0.928848773539	1.0	ENSCGRG00015011782	http://www.genome.jp/kegg-bin/show_pathway?map=map00071&multi_query=K00626+yellow,red%0d%0aK17687+yellow%0dK13980+yellow%0dK15013+yellow%0dK14085+yellow%0dK07509+yellow%0dK07508+yellow%0dK00249+yellow%0dK00248+yellow%0dK00255+yellow%0dK13238+yellow%0dK13239+yellow%0dK07425+yellow%0dK01897+yellow%0dK07511+yellow%0dK13951+yellow%0dK19524+yellow%0dK13952+yellow%0dK19523+yellow%0dK09479+yellow%0dK094…	Lipid metabolism	Metabolism
3	Renal cell carcinoma	KEGG PATHWAY	map05211	3/824	113/16341	0.928887924662	1.0	ENSCGRG00015019976|ENSCGRG00015013621|ENSCGRG00015001303	http://www.genome.jp/kegg-bin/show_pathway?map=map05211&multi_query=K02649+yellow,green%0d%0aK04498+yellow,red%0d%0aK04368+yellow,red%0d%0aK04410+yellow%0dK02678+yellow%0dK04438+yellow%0dK08268+yellow%0dK04393+yellow%0dK04392+yellow%0dK02158+yellow%0dK03099+yellow%0dK09594+yellow%0dK09592+yellow%0dK09593+yellow%0dK04353+yellow%0dK05733+yellow%0dK05099+yellow%0dK03868+yellow%0dK05734+yellow%0dK057…	Cancers: Specific types	Human Diseases
1	Vasopressin-regulated water reabsorption	KEGG PATHWAY	map04962	1/824	53/16341	0.935865042224	1.0	ENSCGRG00015016064	http://www.genome.jp/kegg-bin/show_pathway?map=map04962&multi_query=K04345+yellow,red%0d%0aK05242+yellow%0dK07888+yellow%0dK07889+yellow%0dK06027+yellow%0dK07887+yellow%0dK08043+yellow%0dK08046+yellow%0dK04648+yellow%0dK08049+yellow%0dK10428+yellow%0dK10424+yellow%0dK10426+yellow%0dK10427+yellow%0dK09866+yellow%0dK09865+yellow%0dK09048+yellow%0dK09047+yellow%0dK12462+yellow%0dK08609+green%0dK1350…	Excretory system	Organismal Systems
2	Inflammatory bowel disease (IBD)	KEGG PATHWAY	map05321	2/824	89/16341	0.943186798129	1.0	ENSCGRG00015019083|ENSCGRG00015028332	http://www.genome.jp/kegg-bin/show_pathway?map=map05321&multi_query=K06752+yellow,green%0d%0aK05405+yellow,red%0d%0aK05064+yellow%0dK05065+yellow%0dK04692+yellow%0dK05063+yellow%0dK04735+yellow%0dK10159+yellow%0dK11225+yellow%0dK10160+yellow%0dK11220+yellow%0dK11222+yellow%0dK09035+yellow%0dK12400+yellow%0dK02580+yellow%0dK05489+yellow%0dK05443+yellow%0dK05174+yellow%0dK05482+yellow%0dK05173+yell…	Immune diseases	Human Diseases
2	Steroid hormone biosynthesis	KEGG PATHWAY	map00140	2/824	89/16341	0.943186798129	1.0	ENSCGRG00015017026|ENSCGRG00015012744	http://www.genome.jp/kegg-bin/show_pathway?map=map00140&multi_query=K00497+yellow,green%0d%0aK00699+yellow,green%0d%0aK00512+yellow%0dK01015+yellow%0dK07413+yellow%0dK00489+yellow%0dK10251+yellow%0dK00070+yellow%0dK00071+yellow%0dK17712+yellow%0dK12345+yellow%0dK12344+yellow%0dK12343+yellow%0dK07408+yellow%0dK13369+yellow%0dK05295+yellow%0dK00545+yellow%0dK07424+yellow%0dK10207+yellow%0dK13368+ye…	Lipid metabolism	Metabolism
11	Amoebiasis	KEGG PATHWAY	map05146	11/824	327/16341	0.944219624997	1.0	ENSCGRG00015010838|ENSCGRG00015003445|ENSCGRG00015019083|ENSCGRG00015004083|ENSCGRG00015023620|ENSCGRG00015016064|ENSCGRG00015024674|ENSCGRG00015007870|ENSCGRG00015001303|ENSCGRG00015003514|ENSCGRG00015013099	http://www.genome.jp/kegg-bin/show_pathway?map=map05146&multi_query=K13963+yellow,green%0d%0aK02677+yellow,green%0d%0aK05427+yellow,red%0d%0aK02649+yellow,green%0d%0aK05405+yellow,red%0d%0aK07898+yellow,green%0d%0aK05858+yellow,green%0d%0aK04345+yellow,red%0d%0aK06237+yellow,green%0d%0aK06240+yellow,green%0d%0aK06856+yellow%0dK02580+yellow%0dK05717+yellow%0dK04633+yellow%0dK03998+yellow%0dK04735+…	Infectious diseases: Parasitic	Human Diseases
3	Glycolysis / Gluconeogenesis	KEGG PATHWAY	map00010	3/824	121/16341	0.947322798423	1.0	ENSCGRG00015005061|ENSCGRG00015014158|ENSCGRG00015018391	http://www.genome.jp/kegg-bin/show_pathway?map=map00010&multi_query=K01689+tomato,red%0d%0aK01596+yellow,green%0d%0aK01803+yellow%0dK00850+yellow%0dK14085+yellow%0dK10705+yellow%0dK13980+yellow%0dK01623+tomato%0dK01810+yellow%0dK00873+tomato%0dK00627+yellow%0dK00134+tomato%0dK01835+yellow%0dK01834+yellow%0dK01837+yellow%0dK01895+yellow%0dK01084+yellow%0dK00016+yellow%0dK12406+yellow%0dK12407+yell…	Carbohydrate metabolism	Metabolism
3	Longevity regulating pathway	KEGG PATHWAY	map04211	3/824	123/16341	0.95118040807	1.0	ENSCGRG00015016064|ENSCGRG00015000845|ENSCGRG00015001303	http://www.genome.jp/kegg-bin/show_pathway?map=map04211&multi_query=K05869+yellow,red%0d%0aK02649+yellow,green%0d%0aK04345+yellow,red%0d%0aK05087+yellow%0dK16184+yellow%0dK11411+yellow%0dK04735+yellow%0dK05870+yellow%0dK19730+yellow%0dK07198+yellow%0dK07199+yellow%0dK02159+yellow%0dK03781+yellow%0dK08042+yellow%0dK08041+yellow%0dK08047+yellow%0dK08046+yellow%0dK08045+yellow%0dK07359+yellow%0dK080…	Aging	Organismal Systems
6	Shigellosis	KEGG PATHWAY	map05131	6/824	208/16341	0.954333800493	1.0	ENSCGRG00015024576|ENSCGRG00015008400|ENSCGRG00015013883|ENSCGRG00015018461|ENSCGRG00015000390|ENSCGRG00015011812	http://www.genome.jp/kegg-bin/show_pathway?map=map05131&multi_query=K04734+yellow,red%0d%0aK05704+yellow,green%0d%0aK05692+yellow,green%0d%0aK12366+yellow,green%0d%0aK04514+yellow%0dK05700+yellow%0dK07863+yellow%0dK04735+yellow%0dK04438+yellow%0dK04393+yellow%0dK04392+yellow%0dK07210+yellow%0dK19241+yellow%0dK17388+yellow%0dK18985+yellow%0dK05719+yellow%0dK05759+yellow%0dK06484+yellow%0dK06106+ye…	Infectious diseases: Bacterial	Human Diseases
1	Dorso-ventral axis formation	KEGG PATHWAY	map04320	1/824	61/16341	0.957666160167	1.0	ENSCGRG00015019976	http://www.genome.jp/kegg-bin/show_pathway?map=map04320&multi_query=K04368+yellow,red%0d%0aK03211+yellow%0dK07827+yellow%0dK03099+yellow%0dK02678+yellow%0dK04364+yellow%0dK20996+yellow%0dK20995+yellow%0dK20994+yellow%0dK02184+yellow%0dK02599+yellow%0dK02156+yellow%0dK04371+yellow%0dK02602+yellow%0dK04361+yellow%0dK02098+yellow%0dK04365+yellow%0d	Development	Organismal Systems
2	Central carbon metabolism in cancer	KEGG PATHWAY	map05230	2/824	102/16341	0.967613446147	1.0	ENSCGRG00015019976|ENSCGRG00015001303	http://www.genome.jp/kegg-bin/show_pathway?map=map05230&multi_query=K02649+yellow,green%0d%0aK04368+yellow,red%0d%0aK07593+yellow%0dK00850+yellow%0dK11413+yellow%0dK01110+yellow%0dK11416+yellow%0dK08268+yellow%0dK00873+tomato%0dK01425+yellow%0dK05099+yellow%0dK14634+yellow%0dK05616+yellow%0dK05093+yellow%0dK01834+yellow%0dK05091+yellow%0dK04456+yellow%0dK08180+yellow%0dK05094+yellow%0dK04369+yell…	Cancers: Overview	Human Diseases
11	Rheumatoid arthritis	KEGG PATHWAY	map05323	11/824	349/16341	0.967818587492	1.0	ENSCGRG00015027435|ENSCGRG00015028332|ENSCGRG00015022896|ENSCGRG00015024910|ENSCGRG00015028491|ENSCGRG00015023620|ENSCGRG00015019083|ENSCGRG00015013587|ENSCGRG00015001406|ENSCGRG00015028473|ENSCGRG00015012041	http://www.genome.jp/kegg-bin/show_pathway?map=map05323&multi_query=K04379+yellow,green%0d%0aK02155+yellow,red%0d%0aK02152+yellow,green%0d%0aK06752+yellow,green%0d%0aK05427+yellow,red%0d%0aK05405+yellow,red%0d%0aK01371+yellow,red%0d%0aK05417+yellow,green%0d%0aK02147+yellow,red%0d%0aK06490+yellow,red%0d%0aK05433+yellow,green%0d%0aK05121+yellow%0dK01365+yellow%0dK01388+yellow%0dK04519+yellow%0dK101…	Immune diseases	Human Diseases
9	Hippo signaling pathway	KEGG PATHWAY	map04390	9/824	302/16341	0.971016012667	1.0	ENSCGRG00015018279|ENSCGRG00015021473|ENSCGRG00015020844|ENSCGRG00015010669|ENSCGRG00015013883|ENSCGRG00015018461|ENSCGRG00015000390|ENSCGRG00015011486|ENSCGRG00015015215	http://www.genome.jp/kegg-bin/show_pathway?map=map04390&multi_query=K04503+yellow,green%0d%0aK05691+yellow,green%0d%0aK05692+yellow,green%0d%0aK09782+yellow,green%0d%0aK01064+yellow,red%0d%0aK09850+yellow,red%0d%0aK00408+yellow,green%0d%0aK05689+yellow%0dK00182+yellow%0dK06685+yellow%0dK02157+yellow%0dK10152+yellow%0dK19631+yellow%0dK16620+yellow%0dK16621+yellow%0dK16622+yellow%0dK04377+yellow%0d…	Signal transduction	Environmental Information Processing
5	Autophagy - animal	KEGG PATHWAY	map04140	5/824	195/16341	0.97115282404	1.0	ENSCGRG00015016064|ENSCGRG00015019976|ENSCGRG00015004083|ENSCGRG00015003605|ENSCGRG00015001303	http://www.genome.jp/kegg-bin/show_pathway?map=map04140&multi_query=K04345+yellow,red%0d%0aK02649+yellow,green%0d%0aK07898+yellow,green%0d%0aK04570+yellow,green%0d%0aK04368+yellow,red%0d%0aK20402+yellow%0dK01365+yellow%0dK01110+yellow%0dK17890+yellow%0dK08852+yellow%0dK19730+yellow%0dK02158+yellow%0dK21248+yellow%0dK21249+yellow%0dK21245+yellow%0dK21246+tomato%0dK21247+yellow%0dK04371+yellow%0dK1…	Transport and catabolism	Cellular Processes
9	Hematopoietic cell lineage	KEGG PATHWAY	map04640	9/824	319/16341	0.982155421735	1.0	ENSCGRG00015027435|ENSCGRG00015028332|ENSCGRG00015021788|ENSCGRG00015018737|ENSCGRG00015023620|ENSCGRG00015026129|ENSCGRG00015019083|ENSCGRG00015004326|ENSCGRG00015000259	http://www.genome.jp/kegg-bin/show_pathway?map=map04640&multi_query=K06752+yellow,green%0d%0aK06468+yellow,red%0d%0aK05427+yellow,red%0d%0aK05405+yellow,red%0d%0aK05055+yellow,green%0d%0aK04737+yellow,green%0d%0aK06476+yellow,green%0d%0aK06503+yellow,red%0d%0aK05417+yellow,green%0d%0aK05067+yellow%0dK05090+yellow%0dK00977+yellow%0dK05056+yellow%0dK05061+yellow%0dK01389+yellow%0dK01242+yellow%0dK0…	Immune system	Organismal Systems
8	Fc gamma R-mediated phagocytosis	KEGG PATHWAY	map04666	8/824	317/16341	0.991710184491	1.0	ENSCGRG00015004935|ENSCGRG00015019976|ENSCGRG00015019606|ENSCGRG00015004188|ENSCGRG00015001429|ENSCGRG00015001303|ENSCGRG00015027849|ENSCGRG00015013099	http://www.genome.jp/kegg-bin/show_pathway?map=map04666&multi_query=K02677+yellow,green%0d%0aK01115+yellow,green%0d%0aK04368+yellow,red%0d%0aK12488+yellow,green%0d%0aK00889+yellow,green%0d%0aK02649+yellow,green%0d%0aK12559+yellow,green%0d%0aK07860+yellow%0dK03084+yellow%0dK01116+yellow%0dK04438+yellow%0dK18050+yellow%0dK04393+yellow%0dK04392+yellow%0dK06498+yellow%0dK06068+yellow%0dK05730+yellow%…	Immune system	Organismal Systems
18	Phagosome	KEGG PATHWAY	map04145	18/824	581/16341	0.992204906076	1.0	ENSCGRG00015028276|ENSCGRG00015028332|ENSCGRG00015019779|ENSCGRG00015003126|ENSCGRG00015021788|ENSCGRG00015006968|ENSCGRG00015013883|ENSCGRG00015006677|ENSCGRG00015028491|ENSCGRG00015021496|ENSCGRG00015017831|ENSCGRG00015004083|ENSCGRG00015000390|ENSCGRG00015028546|ENSCGRG00015012041|ENSCGRG00015028551|ENSCGRG00015028473|ENSCGRG00015018461	http://www.genome.jp/kegg-bin/show_pathway?map=map04145&multi_query=K02155+yellow,red%0d%0aK02152+yellow,green%0d%0aK06751+yellow,red%0d%0aK06752+yellow,green%0d%0aK07374+tomato,green%0d%0aK07375+yellow,green%0d%0aK05692+yellow,green%0d%0aK07898+yellow,green%0d%0aK02147+yellow,red%0d%0aK16857+yellow,green%0d%0aK06503+yellow,red%0d%0aK06588+yellow,green%0d%0aK01368+yellow%0dK01365+yellow%0dK02154+…	Transport and catabolism	Cellular Processes
10	Natural killer cell mediated cytotoxicity	KEGG PATHWAY	map04650	10/824	375/16341	0.992475946072	1.0	ENSCGRG00015025546|ENSCGRG00015009468|ENSCGRG00015024910|ENSCGRG00015023871|ENSCGRG00015023620|ENSCGRG00015008862|ENSCGRG00015023888|ENSCGRG00015001303|ENSCGRG00015019976|ENSCGRG00015013099	http://www.genome.jp/kegg-bin/show_pathway?map=map04650&multi_query=K07987+yellow,red%0d%0aK07986+yellow,red%0d%0aK05856+yellow,green%0d%0aK05427+yellow,red%0d%0aK02677+yellow,green%0d%0aK02649+yellow,green%0d%0aK05703+yellow,green%0d%0aK06490+yellow,red%0d%0aK04368+yellow,red%0d%0aK07983+yellow%0dK07984+yellow%0dK07860+yellow%0dK07861+yellow%0dK07989+yellow%0dK07988+yellow%0dK01116+yellow%0dK031…	Immune system	Organismal Systems
11	Phospholipase D signaling pathway	KEGG PATHWAY	map04072	11/824	409/16341	0.993893044527	1.0	ENSCGRG00015010838|ENSCGRG00015025546|ENSCGRG00015019976|ENSCGRG00015001221|ENSCGRG00015022736|ENSCGRG00015001429|ENSCGRG00015001303|ENSCGRG00015027849|ENSCGRG00015012914|ENSCGRG00015013099|ENSCGRG00015006746	http://www.genome.jp/kegg-bin/show_pathway?map=map04072&multi_query=K01115+yellow,green%0d%0aK16342+yellow,green%0d%0aK00889+yellow,green%0d%0aK00901+yellow,red%0d%0aK05858+yellow,green%0d%0aK08732+yellow,green%0d%0aK02649+yellow,green%0d%0aK01528+yellow,green%0d%0aK02677+yellow,green%0d%0aK05703+yellow,green%0d%0aK04368+yellow,red%0d%0aK07983+yellow%0dK01116+yellow%0dK08089+yellow%0dK18441+yello…	Signal transduction	Environmental Information Processing
10	Measles	KEGG PATHWAY	map05162	10/824	391/16341	0.995373435376	1.0	ENSCGRG00015012890|ENSCGRG00015028444|ENSCGRG00015016982|ENSCGRG00015020844|ENSCGRG00015027777|ENSCGRG00015001303|ENSCGRG00015019083|ENSCGRG00015020464|ENSCGRG00015011812|ENSCGRG00015025546	http://www.genome.jp/kegg-bin/show_pathway?map=map05162&multi_query=K11859+yellow,red%0d%0aK04503+yellow,green%0d%0aK04734+yellow,red%0d%0aK02649+yellow,green%0d%0aK14754+yellow,green%0d%0aK03283+tomato,green%0d%0aK05405+yellow,red%0d%0aK05703+yellow,green%0d%0aK11224+yellow%0dK11221+yellow%0dK11220+yellow%0dK11223+yellow%0dK02091+yellow%0dK12646+yellow%0dK04007+yellow%0dK12400+yellow%0dK04389+ye…	Infectious diseases: Viral	Human Diseases
7	Neuroactive ligand-receptor interaction	KEGG PATHWAY	map04080	7/824	308/16341	0.995651463519	1.0	ENSCGRG00015002681|ENSCGRG00015025975|ENSCGRG00015020233|ENSCGRG00015010578|ENSCGRG00015010597|ENSCGRG00015025886|ENSCGRG00015016823	http://www.genome.jp/kegg-bin/show_pathway?map=map04080&multi_query=K05218+yellow,green%0d%0aK04210+yellow,red%0d%0aK04235+yellow,green%0d%0aK04615+yellow,green%0d%0aK05220+yellow,red%0d%0aK04234+yellow,green%0d%0aK04617+yellow,red%0d%0aK05206+yellow%0dK05207+yellow%0dK05204+yellow%0dK05205+yellow%0dK05202+yellow%0dK05203+yellow%0dK05200+yellow%0dK05201+yellow%0dK05208+yellow%0dK05209+yellow%0dK0…	Signaling molecules and interaction	Environmental Information Processing
1	Apoptosis - fly	KEGG PATHWAY	map04214	1/824	105/16341	0.99570642583	1.0	ENSCGRG00015005173	http://www.genome.jp/kegg-bin/show_pathway?map=map04214&multi_query=K06640+yellow,red%0d%0aK04412+yellow%0dK08791+tomato%0dK04431+yellow%0dK02561+yellow%0dK04427+yellow%0dK04397+yellow%0dK03386+yellow%0dK03262+yellow%0dK09428+yellow%0dK04398+yellow%0dK10798+yellow%0dK09848+yellow%0dK08738+yellow%0dK20216+yellow%0dK04440+yellow%0dK07870+yellow%0dK04371+yellow%0dK04448+yellow%0dK04374+yellow%0dK057…	Cell growth and death	Cellular Processes
4	Hippo signaling pathway - fly	KEGG PATHWAY	map04391	4/824	217/16341	0.995789724095	1.0	ENSCGRG00015013883|ENSCGRG00015018461|ENSCGRG00015026031|ENSCGRG00015000390	http://www.genome.jp/kegg-bin/show_pathway?map=map04391&multi_query=K16669+yellow,green%0d%0aK05692+yellow,green%0d%0aK16197+yellow%0dK04412+yellow%0dK08791+tomato%0dK06685+yellow%0dK03209+yellow%0dK16507+yellow%0dK09236+yellow%0dK06069+yellow%0dK09448+yellow%0dK04237+yellow%0dK04354+yellow%0dK04440+yellow%0dK09851+yellow%0dK04377+yellow%0dK16681+yellow%0dK16682+yellow%0dK16686+yellow%0dK10149+ye…	Signal transduction	Environmental Information Processing
5	African trypanosomiasis	KEGG PATHWAY	map05143	5/824	263/16341	0.997547058008	1.0	ENSCGRG00015019083|ENSCGRG00015024910|ENSCGRG00015013099|ENSCGRG00015010597|ENSCGRG00015010838	http://www.genome.jp/kegg-bin/show_pathway?map=map05143&multi_query=K02677+yellow,green%0d%0aK04234+yellow,green%0d%0aK05405+yellow,red%0d%0aK05858+yellow,green%0d%0aK06490+yellow,red%0d%0aK03993+yellow%0dK04390+yellow%0dK04519+yellow%0dK03156+yellow%0dK08757+yellow%0dK13823+yellow%0dK13822+yellow%0dK05443+yellow%0dK05482+yellow%0dK05425+yellow%0dK05406+yellow%0dK06241+yellow%0dK06856+yellow%0dK0…	Infectious diseases: Parasitic	Human Diseases
13	Ribosome	KEGG PATHWAY	map03010	13/824	502/16341	0.998071620253	1.0	ENSCGRG00015011999|ENSCGRG00015014260|ENSCGRG00015004108|ENSCGRG00015002824|ENSCGRG00015007072|ENSCGRG00015026584|ENSCGRG00015012519|ENSCGRG00015021231|ENSCGRG00015020497|ENSCGRG00015020308|ENSCGRG00015009252|ENSCGRG00015017140|ENSCGRG00015025730	http://www.genome.jp/kegg-bin/show_pathway?map=map03010&multi_query=K02888+yellow,red%0d%0aK02951+tomato,green%0d%0aK02881+yellow,red%0d%0aK02932+yellow,green%0d%0aK02980+yellow,green%0d%0aK02911+yellow,red%0d%0aK02966+yellow,green%0d%0aK02963+tomato,pink%0d%0aK02865+yellow,green%0d%0aK02973+yellow,green%0d%0aK02898+yellow,red%0d%0aK02946+yellow,red%0d%0aK02957+tomato%0dK02956+yellow%0dK02955+yel…	Translation	Genetic Information Processing
11	Dilated cardiomyopathy (DCM)	KEGG PATHWAY	map05414	11/824	448/16341	0.998138738914	1.0	ENSCGRG00015010699|ENSCGRG00015007609|ENSCGRG00015019779|ENSCGRG00015013883|ENSCGRG00015018461|ENSCGRG00015028066|ENSCGRG00015016064|ENSCGRG00015000390|ENSCGRG00015018763|ENSCGRG00015026129|ENSCGRG00015008835	http://www.genome.jp/kegg-bin/show_pathway?map=map05414&multi_query=K05692+yellow,green%0d%0aK06525+yellow,green%0d%0aK04851+yellow,red%0d%0aK06476+yellow,green%0d%0aK06585+yellow,green%0d%0aK04345+yellow,red%0d%0aK04859+yellow,green%0d%0aK06588+yellow,green%0d%0aK10373+yellow,green%0d%0aK09290+yellow%0dK08048+yellow%0dK06481+yellow%0dK12314+yellow%0dK04868+yellow%0dK10351+yellow%0dK08044+yellow%…	Cardiovascular diseases	Human Diseases
8	Systemic lupus erythematosus	KEGG PATHWAY	map05322	8/824	374/16341	0.998768132133	1.0	ENSCGRG00015007369|ENSCGRG00015028332|ENSCGRG00015024340|ENSCGRG00015024341|ENSCGRG00015024337|ENSCGRG00015024349|ENSCGRG00015007377|ENSCGRG00015007301	http://www.genome.jp/kegg-bin/show_pathway?map=map05322&multi_query=K11251+yellow,red%0d%0aK06752+yellow,green%0d%0aK11252+yellow,red%0d%0aK11253+tomato,red%0d%0aK03990+yellow%0dK06856+yellow%0dK03994+yellow%0dK03995+yellow%0dK03996+yellow%0dK03997+yellow%0dK03998+yellow%0dK03999+yellow%0dK03156+yellow%0dK05209+yellow%0dK11087+yellow%0dK11086+yellow%0dK03161+yellow%0dK03160+yellow%0dK11089+yellow…	Immune diseases	Human Diseases
6	Fc epsilon RI signaling pathway	KEGG PATHWAY	map04664	6/824	325/16341	0.999223168543	1.0	ENSCGRG00015013099|ENSCGRG00015019976|ENSCGRG00015022736|ENSCGRG00015023620|ENSCGRG00015001303|ENSCGRG00015025546	http://www.genome.jp/kegg-bin/show_pathway?map=map04664&multi_query=K05427+yellow,red%0d%0aK04368+yellow,red%0d%0aK16342+yellow,green%0d%0aK02677+yellow,green%0d%0aK02649+yellow,green%0d%0aK05703+yellow,green%0d%0aK07983+yellow%0dK04432+yellow%0dK04433+yellow%0dK04430+yellow%0dK04431+yellow%0dK07860+yellow%0dK07861+yellow%0dK03084+yellow%0dK01116+yellow%0dK04736+yellow%0dK04392+yellow%0dK08089+ye…	Immune system	Organismal Systems
10	Calcium signaling pathway	KEGG PATHWAY	map04020	10/824	447/16341	0.99923861631	1.0	ENSCGRG00015010838|ENSCGRG00015000845|ENSCGRG00015025975|ENSCGRG00015016447|ENSCGRG00015028066|ENSCGRG00015016064|ENSCGRG00015000416|ENSCGRG00015025886|ENSCGRG00015013099|ENSCGRG00015004120	http://www.genome.jp/kegg-bin/show_pathway?map=map04020&multi_query=K05218+yellow,green%0d%0aK09565+yellow,red%0d%0aK05858+yellow,green%0d%0aK04345+yellow,red%0d%0aK05220+yellow,red%0d%0aK04960+yellow,green%0d%0aK02677+yellow,green%0d%0aK05869+yellow,red%0d%0aK04851+yellow,red%0d%0aK04856+yellow,green%0d%0aK01116+yellow%0dK05208+yellow%0dK05209+yellow%0dK17284+yellow%0dK00871+yellow%0dK05849+yell…	Signal transduction	Environmental Information Processing
11	Viral myocarditis	KEGG PATHWAY	map05416	11/824	478/16341	0.999289467497	1.0	ENSCGRG00015028276|ENSCGRG00015028332|ENSCGRG00015020844|ENSCGRG00015024910|ENSCGRG00015013883|ENSCGRG00015018461|ENSCGRG00015021496|ENSCGRG00015000390|ENSCGRG00015028546|ENSCGRG00015025546|ENSCGRG00015028551	http://www.genome.jp/kegg-bin/show_pathway?map=map05416&multi_query=K06751+yellow,red%0d%0aK06752+yellow,green%0d%0aK04503+yellow,green%0d%0aK05692+yellow,green%0d%0aK05703+yellow,green%0d%0aK06490+yellow,red%0d%0aK07860+yellow%0dK07861+yellow%0dK06788+yellow%0dK08738+yellow%0dK04392+yellow%0dK03260+tomato%0dK03161+yellow%0dK03160+yellow%0dK04399+yellow%0dK04398+yellow%0dK05718+yellow%0dK06464+ye…	Cardiovascular diseases	Human Diseases
9	Tuberculosis	KEGG PATHWAY	map05152	9/824	427/16341	0.999449948273	1.0	ENSCGRG00015028332|ENSCGRG00015024576|ENSCGRG00015018720|ENSCGRG00015019083|ENSCGRG00015004044|ENSCGRG00015001210|ENSCGRG00015013621|ENSCGRG00015024862|ENSCGRG00015012041	http://www.genome.jp/kegg-bin/show_pathway?map=map05152&multi_query=K02155+yellow,red%0d%0aK06752+yellow,green%0d%0aK08064+yellow,red%0d%0aK05405+yellow,red%0d%0aK07438+yellow,red%0d%0aK03158+yellow,green%0d%0aK10048+yellow,green%0d%0aK05704+yellow,green%0d%0aK04498+yellow,red%0d%0aK14958+yellow%0dK07983+yellow%0dK01368+yellow%0dK14957+yellow%0dK10059+yellow%0dK11220+yellow%0dK02159+yellow%0dK021…	Infectious diseases: Bacterial	Human Diseases
5	Allograft rejection	KEGG PATHWAY	map05330	5/824	322/16341	0.999763805593	1.0	ENSCGRG00015028546|ENSCGRG00015028276|ENSCGRG00015028332|ENSCGRG00015028551|ENSCGRG00015021496	http://www.genome.jp/kegg-bin/show_pathway?map=map05330&multi_query=K06751+yellow,red%0d%0aK06752+yellow,green%0d%0aK03156+yellow%0dK04390+yellow%0dK03161+yellow%0dK03160+yellow%0dK05443+yellow%0dK05425+yellow%0dK05406+yellow%0dK07818+yellow%0dK05428+yellow%0dK05429+yellow%0dK06856+yellow%0dK04687+yellow%0dK12400+yellow%0dK01353+yellow%0dK06470+yellow%0dK09228+yellow%0dK04389+yellow%0dK10785+yell…	Immune diseases	Human Diseases
5	B cell receptor signaling pathway	KEGG PATHWAY	map04662	5/824	325/16341	0.999791103684	1.0	ENSCGRG00015019976|ENSCGRG00015001406|ENSCGRG00015001303|ENSCGRG00015011812|ENSCGRG00015025298	http://www.genome.jp/kegg-bin/show_pathway?map=map04662&multi_query=K04734+yellow,red%0d%0aK07371+yellow,green%0d%0aK04368+yellow,red%0d%0aK04379+yellow,green%0d%0aK02649+yellow,green%0d%0aK07860+yellow%0dK07861+yellow%0dK03084+yellow%0dK04735+yellow%0dK04392+yellow%0dK07210+yellow%0dK05730+yellow%0dK06467+yellow%0dK06465+yellow%0dK07370+yellow%0dK04369+yellow%0dK04446+yellow%0dK04371+yellow%0dK1…	Immune system	Organismal Systems
4	Leishmaniasis	KEGG PATHWAY	map05140	4/824	295/16341	0.999834346152	1.0	ENSCGRG00015028332|ENSCGRG00015001406|ENSCGRG00015011812|ENSCGRG00015020228	http://www.genome.jp/kegg-bin/show_pathway?map=map05140&multi_query=K04734+yellow,red%0d%0aK06752+yellow,green%0d%0aK04379+yellow,green%0d%0aK11987+yellow,red%0d%0aK03990+yellow%0dK04383+yellow%0dK04730+yellow%0dK04733+yellow%0dK04735+yellow%0dK11220+yellow%0dK03175+yellow%0dK02580+yellow%0dK06463+yellow%0dK06461+yellow%0dK05719+yellow%0dK05443+yellow%0dK06483+yellow%0dK04441+yellow%0dK04447+yell…	Infectious diseases: Parasitic	Human Diseases
5	Autoimmune thyroid disease	KEGG PATHWAY	map05320	5/824	340/16341	0.999887501888	1.0	ENSCGRG00015028546|ENSCGRG00015028276|ENSCGRG00015028332|ENSCGRG00015028551|ENSCGRG00015021496	http://www.genome.jp/kegg-bin/show_pathway?map=map05320&multi_query=K06751+yellow,red%0d%0aK06752+yellow,green%0d%0aK04390+yellow%0dK03161+yellow%0dK03160+yellow%0dK08522+yellow%0dK05443+yellow%0dK06538+yellow%0dK07818+yellow%0dK05428+yellow%0dK05429+yellow%0dK06856+yellow%0dK12400+yellow%0dK05251+yellow%0dK01353+yellow%0dK10785+yellow%0dK09228+yellow%0dK04389+yellow%0dK00431+yellow%0dK06470+yell…	Immune diseases	Human Diseases
3	Intestinal immune network for IgA production	KEGG PATHWAY	map04672	3/824	298/16341	0.999974485042	1.0	ENSCGRG00015019083|ENSCGRG00015013587|ENSCGRG00015028332	http://www.genome.jp/kegg-bin/show_pathway?map=map04672&multi_query=K06752+yellow,green%0d%0aK05405+yellow,red%0d%0aK05433+yellow,green%0d%0aK05430+yellow%0dK10989+yellow%0dK03161+yellow%0dK03160+yellow%0dK10031+yellow%0dK05153+yellow%0dK05150+yellow%0dK05443+yellow%0dK06483+yellow%0dK06590+yellow%0dK06710+yellow%0dK06713+yellow%0dK05429+yellow%0dK06856+yellow%0dK05074+yellow%0dK04189+yellow%0dK1…	Immune system	Organismal Systems
3	Staphylococcus aureus infection	KEGG PATHWAY	map05150	3/824	304/16341	0.999980681319	1.0	ENSCGRG00015024910|ENSCGRG00015028332|ENSCGRG00015023119	http://www.genome.jp/kegg-bin/show_pathway?map=map05150&multi_query=K06752+yellow,green%0d%0aK06490+yellow,red%0d%0aK06544+yellow,red%0d%0aK03990+yellow%0dK03991+yellow%0dK03992+yellow%0dK03993+yellow%0dK03994+yellow%0dK07596+yellow%0dK04009+yellow%0dK13822+yellow%0dK06463+yellow%0dK06461+yellow%0dK05718+yellow%0dK05443+yellow%0dK06513+yellow%0dK06512+yellow%0dK04004+yellow%0dK01332+yellow%0dK013…	Infectious diseases: Bacterial	Human Diseases
2	Primary immunodeficiency	KEGG PATHWAY	map05340	2/824	288/16341	0.999995113677	1.0	ENSCGRG00015009468|ENSCGRG00015025298	http://www.genome.jp/kegg-bin/show_pathway?map=map05340&multi_query=K07371+yellow,green%0d%0aK05856+yellow,green%0d%0aK10887+yellow%0dK10603+yellow%0dK10989+yellow%0dK10988+yellow%0dK16056+yellow%0dK10628+yellow%0dK07210+yellow%0dK03161+yellow%0dK03160+yellow%0dK05150+yellow%0dK05151+yellow%0dK06465+yellow%0dK07370+yellow%0dK08061+yellow%0dK08060+yellow%0dK08063+yellow%0dK08062+yellow%0dK03648+ye…	Immune diseases	Human Diseases
1	Asthma	KEGG PATHWAY	map05310	1/824	277/16341	0.999999474036	1.0	ENSCGRG00015028332	http://www.genome.jp/kegg-bin/show_pathway?map=map05310&multi_query=K06752+yellow,green%0d%0aK06856+yellow%0dK07983+yellow%0dK03156+yellow%0dK10785+yellow%0dK10784+yellow%0dK05443+yellow%0dK08090+yellow%0dK10788+yellow%0dK10786+yellow%0dK04736+yellow%0dK05435+yellow%0dK16597+yellow%0dK05432+yellow%0dK03161+yellow%0dK12400+yellow%0dK08089+yellow%0dK09228+yellow%0dK03160+yellow%0dK05428+yellow%0dK0…	Immune diseases	Human Diseases
1	Olfactory transduction	KEGG PATHWAY	map04740	1/824	1147/16341	1.0	1.0	ENSCGRG00015016064	http://www.genome.jp/kegg-bin/show_pathway?map=map04740&multi_query=K04345+yellow,red%0d%0aK04515+yellow%0dK19695+yellow%0dK04439+yellow%0dK00910+yellow%0dK18154+yellow%0dK13752+yellow%0dK13755+yellow%0dK19477+yellow%0dK08043+yellow%0dK05849+yellow%0dK19497+yellow%0dK07376+yellow%0dK04949+yellow%0dK12321+yellow%0dK04257+tomato%0dK04536+yellow%0dK02183+yellow%0dK04543+yellow%0dK04547+yellow%0dK092…	Sensory system	Organismal Systems
