# Supplementary material for: Mechanism of Abnormal Coagulation Induced by Tigecycline in Cancer Patients
Source: Front Pharmacol. 2022 Jul 5;13:891952. doi: 10.3389/fphar.2022.891952 (PMC9294380; doi:10.3389/fphar.2022.891952)
Supplement: Supplementary file 4 [file Table1.xlsx]

## Sheet: Table S1, total_diff_stat.degse
gene_id	gene_name	description	length	CHOctrl_vs_CHOtige_fc(CHOtige/CHOctrl)	CHOctrl_vs_CHOtige_log2fc(CHOtige/CHOctrl)	CHOctrl_vs_CHOtige_pvalue	CHOctrl_vs_CHOtige_padjust	CHOctrl_vs_CHOtige_significant	CHOctrl_vs_CHOtige_regulate	nr	go	KO_id	KO_name	paths	cog	cog_description	pfam	swissprot	entrez
ENSCGRG00015017521	Taf9b	TATA-box binding protein associated factor 9b [Source:NCBI gene;Acc:100767965]	879	2.70721	1.43681	1.87e-06	5.7e-06	yes	up	ERE65390.1(transcription initiation factor TFIID subunit 9B-like protein [Cricetulus griseus])	GO:0044212(molecular_function:transcription regulatory region DNA binding); GO:0043966(biological_process:histone H3 acetylation); GO:0000122(biological_process:negative regulation of transcription from RNA polymerase II promoter); GO:0030307(biological_process:positive regulation of cell growth); GO:0008134(molecular_function:transcription factor binding); GO:0000124(cellular_component:SAGA comp…	K03133	TAF9B, TAF9	map03022(Basal transcription factors); map05168(Herpes simplex infection)	COG5094(K:Transcription)	COG5094(RNA polymerase II, TATA box binding protein (TBP)-associated factor)	PF02291.15(TFIID-31kDa:Transcription initiation factor IID, 31kD subunit); PF15630.6(CENP-S:CENP-S protein); PF07524.13(Bromo_TP:Bromodomain associated); PF00125.24(Histone:Core histone H2A/H2B/H3/H4)	sp|Q62880|TAF9B_RAT(Transcription initiation factor TFIID subunit 9B OS=Rattus norvegicus OX=10116 GN=Taf9b PE=2 SV=2)	100767965
ENSCGRG00015019832	Stn1	STN1 subunit of CST complex [Source:NCBI gene;Acc:100757852]	1258	0.477696	-1.06584	6.28e-37	6.44e-36	yes	down	XP_027262866.1(CST complex subunit STN1 isoform X1 [Cricetulus griseus])	GO:0001650(cellular_component:fibrillar center); GO:0045111(cellular_component:intermediate filament cytoskeleton); GO:0045740(biological_process:positive regulation of DNA replication); GO:0043047(molecular_function:single-stranded telomeric DNA binding); GO:0016233(biological_process:telomere capping); GO:0005634(cellular_component:nucleus); GO:0005654(cellular_component:nucleoplasm); GO:003221…				COG5235(T:Signal transduction mechanisms)	COG5235(serine threonine kinase 10)	PF09170.10(STN1_2:CST, Suppressor of cdc thirteen homolog, complex subunit STN1); PF01336.25(tRNA_anti-codon:OB-fold nucleic acid binding domain); PF10451.9(Stn1:Telomere regulation protein Stn1)	sp|Q8K2X3|STN1_MOUSE(CST complex subunit STN1 OS=Mus musculus OX=10090 GN=Stn1 PE=1 SV=2)	100757852
ENSCGRG00015014726	Rnf183	ring finger protein 183 [Source:NCBI gene;Acc:100753211]	4688	2.55079	1.35095	3.49e-11	1.44e-10	yes	up	XP_027293133.1(E3 ubiquitin-protein ligase RNF183 isoform X1 [Cricetulus griseus])	GO:0046872(molecular_function:metal ion binding); GO:0005783(cellular_component:endoplasmic reticulum); GO:0016021(cellular_component:integral component of membrane); GO:0006915(biological_process:apoptotic process); GO:1902237(biological_process:positive regulation of endoplasmic reticulum stress-induced intrinsic apoptotic signaling pathway); GO:0033106(cellular_component:cis-Golgi network memb…				ENOG4111Y1I(S:Function unknown)	ENOG4111Y1I(Ring finger protein 183)	PF13639.6(zf-RING_2:Ring finger domain); PF14634.6(zf-RING_5:zinc-RING finger domain); PF13920.6(zf-C3HC4_3:Zinc finger, C3HC4 type (RING finger)); PF13445.6(zf-RING_UBOX:RING-type zinc-finger); PF15227.6(zf-C3HC4_4:zinc finger of C3HC4-type, RING)	sp|Q8QZS5|RN183_MOUSE(E3 ubiquitin-protein ligase RNF183 OS=Mus musculus OX=10090 GN=Rnf183 PE=1 SV=1)	100753211
ENSCGRG00015022110	Vim	vimentin [Source:NCBI gene;Acc:100689099]	1707	0.429382	-1.21967	0	0	yes	down	XP_003503427.1(vimentin [Cricetulus griseus])	GO:0005200(molecular_function:structural constituent of cytoskeleton); GO:0071222(biological_process:cellular response to lipopolysaccharide); GO:0045098(cellular_component:type III intermediate filament); GO:0009314(biological_process:response to radiation); GO:0060020(biological_process:Bergmann glial cell differentiation); GO:0032355(biological_process:response to estradiol); GO:0010043(biolog…	K07606	VIM	map05169(Epstein-Barr virus infection); map05206(MicroRNAs in cancer)	ENOG410XRBS(Z:Cytoskeleton)	ENOG410XRBS(vimentin)	PF00038.21(Filament:Intermediate filament protein); PF04732.14(Filament_head:Intermediate filament head (DNA binding) region)	sp|P31000|VIME_RAT(Vimentin OS=Rattus norvegicus OX=10116 GN=Vim PE=1 SV=2)	100689099
ENSCGRG00015020464	Tnfaip3	TNF alpha induced protein 3 [Source:NCBI gene;Acc:100771931]	3633	2.96726	1.56913	5.32e-112	1.87e-110	yes	up	XP_003496593.2(tumor necrosis factor alpha-induced protein 3 isoform X1 [Cricetulus griseus])	GO:1902042(biological_process:negative regulation of extrinsic apoptotic signaling pathway via death domain receptors); GO:0045824(biological_process:negative regulation of innate immune response); GO:0034148(biological_process:negative regulation of toll-like receptor 5 signaling pathway); GO:2000349(biological_process:negative regulation of CD40 signaling pathway); GO:0071108(biological_process…	K11859	TNFAIP3, A20, OTUD7C	map04064(NF-kappa B signaling pathway); map04217(Necroptosis); map04621(NOD-like receptor signaling pathway); map04657(IL-17 signaling pathway); map04668(TNF signaling pathway); map05162(Measles); map05169(Epstein-Barr virus infection)	ENOG41117NJ(O:Posttranslational modification, protein turnover, chaperones)	ENOG41117NJ(Tumor necrosis factor, alpha-induced protein 3)	PF01754.16(zf-A20:A20-like zinc finger); PF02338.19(OTU:OTU-like cysteine protease)	sp|Q60769|TNAP3_MOUSE(Tumor necrosis factor alpha-induced protein 3 OS=Mus musculus OX=10090 GN=Tnfaip3 PE=1 SV=2)	100771931
ENSCGRG00015011392	Col16a1	collagen, type XVI, alpha 1 [Source:MGI Symbol;Acc:MGI:1095396]	4138	0.424643	-1.23568	4.51e-159	2.49e-157	yes	down	XP_027255222.1(collagen alpha-1(XVI) chain isoform X5 [Cricetulus griseus])	GO:0005178(molecular_function:integrin binding); GO:0071230(biological_process:cellular response to amino acid stimulus); GO:0005581(cellular_component:collagen trimer); GO:0007155(biological_process:cell adhesion); GO:0033622(biological_process:integrin activation); GO:0033627(biological_process:cell adhesion mediated by integrin); GO:0051894(biological_process:positive regulation of focal adhes…				ENOG411131D(O:Posttranslational modification, protein turnover, chaperones); ENOG410XNMM(O:Posttranslational modification, protein turnover, chaperones)	ENOG411131D(collagen, type XVI, alpha 1); ENOG410XNMM(collagen, type XVI, alpha 1)	PF01391.18(Collagen:Collagen triple helix repeat (20 copies))	sp|Q8BLX7|COGA1_MOUSE(Collagen alpha-1(XVI) chain OS=Mus musculus OX=10090 GN=Col16a1 PE=1 SV=2)
ENSCGRG00015003217			4756	0.129576	-2.94813	8.56e-21	5.36e-20	yes	down	XP_027282668.1(NACHT, LRR and PYD domains-containing protein 1 isoform X1 [Cricetulus griseus])	GO:0045087(biological_process:innate immune response); GO:0042981(biological_process:regulation of apoptotic process); GO:0005524(molecular_function:ATP binding); GO:0006954(biological_process:inflammatory response)	K12798	NLRP1, CARD7	map04621(NOD-like receptor signaling pathway)			PF13553.6(FIIND:Function to find); PF05729.12(NACHT:NACHT domain); PF17776.1(NLRC4_HD2:NLRC4 helical domain HD2); PF00619.21(CARD:Caspase recruitment domain); PF02758.16(PYRIN:PAAD/DAPIN/Pyrin domain); PF17779.1(NOD2_WH:NOD2 winged helix domain); PF13191.6(AAA_16:AAA ATPase domain); PF13401.6(AAA_22:AAA domain); PF00931.22(NB-ARC:NB-ARC domain)	sp|Q2LKU9|NLR1A_MOUSE(NACHT, LRR and PYD domains-containing protein 1a OS=Mus musculus OX=10090 GN=Nlrp1a PE=1 SV=1)
ENSCGRG00015028234			1735	0.363257	-1.46094	1.26e-07	4.19e-07	yes	down	ERE88101.1(hypothetical protein H671_1g3333 [Cricetulus griseus])	GO:0016021(cellular_component:integral component of membrane)	K11969	ARIH2		ENOG410Z5W9(S:Function unknown)	ENOG410Z5W9(-)
ENSCGRG00015025224	Myl9	myosin light chain 9 [Source:NCBI gene;Acc:100753477]	688	0.234185	-2.09428	7.5e-20	4.52e-19	yes	down	ERE71711.1(myosin regulatory light polypeptide 9-like protein [Cricetulus griseus])	GO:0032036(molecular_function:myosin heavy chain binding); GO:0001725(cellular_component:stress fiber); GO:0016460(cellular_component:myosin II complex); GO:0005509(molecular_function:calcium ion binding); GO:0030018(cellular_component:Z disc)	K12755	MYL9	map04022(cGMP-PKG signaling pathway); map04024(cAMP signaling pathway); map04270(Vascular smooth muscle contraction); map04510(Focal adhesion); map04530(Tight junction); map04670(Leukocyte transendothelial migration); map04810(Regulation of actin cytoskeleton); map04921(Oxytocin signaling pathway)	COG5126(S:Function unknown); ENOG4111JKV(S:Function unknown)	COG5126(Rab5-interacting protein (Rab5ip)); ENOG4111JKV(Rab5-interacting protein (Rab5ip))	PF00036.32(EF-hand_1:EF hand); PF13499.6(EF-hand_7:EF-hand domain pair); PF13405.6(EF-hand_6:EF-hand domain); PF13833.6(EF-hand_8:EF-hand domain pair); PF13202.6(EF-hand_5:EF hand); PF08976.11(EF-hand_11:EF-hand domain)	sp|P24844|MYL9_HUMAN(Myosin regulatory light polypeptide 9 OS=Homo sapiens OX=9606 GN=MYL9 PE=1 SV=4)	100753477
ENSCGRG00015000991		small nucleolar RNA SNORA13 [Source:NCBI gene;Acc:113834045]	133	5.77538	2.52992	1.78e-175	1.12e-173	yes	up										113834045
ENSCGRG00015004120	Cacna1i	calcium voltage-gated channel subunit alpha1 I [Source:NCBI gene;Acc:100769169]	9455	0.0336897	-4.89155	7.26e-05	0.000193515	yes	down	ERE82487.1(voltage-dependent T-type calcium channel subunit alpha-1I-like protein [Cricetulus griseus])	GO:0042391(biological_process:regulation of membrane potential); GO:0060402(biological_process:calcium ion transport into cytosol); GO:0070588(biological_process:calcium ion transmembrane transport); GO:0006811(biological_process:ion transport); GO:0016020(cellular_component:membrane); GO:0019228(biological_process:neuronal action potential); GO:0006816(biological_process:calcium ion transport); …	K04856	CACNA1I, CAV3.3	map04010(MAPK signaling pathway); map04020(Calcium signaling pathway); map04713(Circadian entrainment); map04925(Aldosterone synthesis and secretion); map04927(Cortisol synthesis and secretion); map04934(Cushing syndrome)	COG1226(J:Translation, ribosomal structure and biogenesis)	COG1226(Ribosomal protein S19 binding protein 1)	PF00520.31(Ion_trans:Ion transport protein); PF08016.12(PKD_channel:Polycystin cation channel)	sp|Q9Z0Y8|CAC1I_RAT(Voltage-dependent T-type calcium channel subunit alpha-1I OS=Rattus norvegicus OX=10116 GN=Cacna1i PE=1 SV=3)	100769169
ENSCGRG00015001758	Lmo7	LIM domain 7 [Source:NCBI gene;Acc:100755679]	5079	0.334345	-1.58059	1.41e-31	1.23e-30	yes	down	XP_027249793.1(LIM domain only protein 7 isoform X4 [Cricetulus griseus])	GO:0005737(cellular_component:cytoplasm); GO:0023051(biological_process:regulation of signaling); GO:0016324(cellular_component:apical plasma membrane); GO:0030155(biological_process:regulation of cell adhesion); GO:0005635(cellular_component:nuclear envelope); GO:0005654(cellular_component:nucleoplasm); GO:0005515(molecular_function:protein binding); GO:0005886(cellular_component:plasma membrane…	K06084	LMO7, FBXO20	map04520(Adherens junction)	ENOG410ZBDQ(Z:Cytoskeleton)	ENOG410ZBDQ(LIM domain 7)	PF15949.5(DUF4757:Domain of unknown function (DUF4757)); PF00307.31(CH:Calponin homology (CH) domain); PF00412.22(LIM:LIM domain); PF13180.6(PDZ_2:PDZ domain); PF00595.24(PDZ:PDZ domain); PF17820.1(PDZ_6:PDZ domain)	sp|Q8WWI1|LMO7_HUMAN(LIM domain only protein 7 OS=Homo sapiens OX=9606 GN=LMO7 PE=1 SV=3)	100755679
ENSCGRG00015014853	Ssu72	SSU72 homolog, RNA polymerase II CTD phosphatase [Source:NCBI gene;Acc:100772289]	788	2.60604	1.38186	1.55e-125	6.32e-124	yes	up	XP_003510025.1(RNA polymerase II subunit A C-terminal domain phosphatase SSU72 [Cricetulus griseus])	GO:0005737(cellular_component:cytoplasm); GO:0005847(cellular_component:mRNA cleavage and polyadenylation specificity factor complex); GO:0070940(biological_process:dephosphorylation of RNA polymerase II C-terminal domain); GO:0005634(cellular_component:nucleus); GO:0008420(molecular_function:CTD phosphatase activity); GO:0004721(molecular_function:phosphoprotein phosphatase activity); GO:0005654…	K15544	SSU72	map03015(mRNA surveillance pathway)	COG5211(K:Transcription)	COG5211(RNA polymerase II subunit A C-terminal domain phosphatase)	PF04722.13(Ssu72:Ssu72-like protein)	sp|Q4KLK9|SSU72_RAT(RNA polymerase II subunit A C-terminal domain phosphatase SSU72 OS=Rattus norvegicus OX=10116 GN=Ssu72 PE=2 SV=1)	100772289
ENSCGRG00015011485	Alg8	ALG8 alpha-1,3-glucosyltransferase [Source:NCBI gene;Acc:100766150]	2130	2.40079	1.26351	1.19e-42	1.39e-41	yes	up	XP_003510437.1(probable dolichyl pyrophosphate Glc1Man9GlcNAc2 alpha-1,3-glucosyltransferase isoform X1 [Cricetulus griseus])	GO:0005783(cellular_component:endoplasmic reticulum); GO:0006487(biological_process:protein N-linked glycosylation); GO:0016021(cellular_component:integral component of membrane); GO:0006490(biological_process:oligosaccharide-lipid intermediate biosynthetic process); GO:0042283(molecular_function:dolichyl pyrophosphate Glc1Man9GlcNAc2 alpha-1,3-glucosyltransferase activity); GO:0005789(cellular_c…	K03849	ALG8	map00510(N-Glycan biosynthesis)	ENOG410XPPM(S:Function unknown)	ENOG410XPPM(Asparagine-linked glycosylation 8, alpha-1,3-glucosyltransferase homolog (S. cerevisiae))	PF03155.15(Alg6_Alg8:ALG6, ALG8 glycosyltransferase family)	sp|Q6P8H8|ALG8_MOUSE(Probable dolichyl pyrophosphate Glc1Man9GlcNAc2 alpha-1,3-glucosyltransferase OS=Mus musculus OX=10090 GN=Alg8 PE=2 SV=2)	100766150
ENSCGRG00015021091	Clba1	clathrin binding box of aftiphilin containing 1 [Source:NCBI gene;Acc:100752702]	1161	0.194364	-2.36317	3.18e-08	1.11e-07	yes	down	XP_027272453.1(uncharacterized protein CLBA1 isoform X2 [Cricetulus griseus])	GO:0005737(cellular_component:cytoplasm); GO:0032588(cellular_component:trans-Golgi network membrane); GO:0030121(cellular_component:AP-1 adaptor complex); GO:0030276(molecular_function:clathrin binding); GO:0046907(biological_process:intracellular transport)				ENOG410YT97(S:Function unknown)	ENOG410YT97(Chromosome 14 open reading frame 79)	PF15045.6(Clathrin_bdg:Clathrin-binding box of Aftiphilin, vesicle trafficking)	sp|Q8BHN9|CLBA1_MOUSE(Uncharacterized protein CLBA1 OS=Mus musculus OX=10090 GN=Clba1 PE=2 SV=1)	100752702
ENSCGRG00015022399	Mcf2l	mcf.2 transforming sequence-like [Source:MGI Symbol;Acc:MGI:103263]	3528	0.473581	-1.07832	1.25e-23	8.72e-23	yes	down	ERE90269.1(putative phospholipid-transporting ATPase IH [Cricetulus griseus])	GO:0005089(molecular_function:Rho guanyl-nucleotide exchange factor activity); GO:0016787(molecular_function:hydrolase activity); GO:0000287(molecular_function:magnesium ion binding); GO:0035091(molecular_function:phosphatidylinositol binding); GO:0016021(cellular_component:integral component of membrane); GO:0004012(molecular_function:phospholipid-translocating ATPase activity); GO:0005085(molec…	K20685	MCF2, ARHGEF14_21_22		ENOG410XNYV(T:Signal transduction mechanisms)	ENOG410XNYV(mcf.2 cell line derived transforming sequence-like)	PF00621.20(RhoGEF:RhoGEF domain); PF00169.29(PH:PH domain); PF00435.21(Spectrin:Spectrin repeat); PF13716.6(CRAL_TRIO_2:Divergent CRAL/TRIO domain); PF00018.28(SH3_1:SH3 domain); PF14604.6(SH3_9:Variant SH3 domain)	sp|Q64096|MCF2L_MOUSE(Guanine nucleotide exchange factor DBS OS=Mus musculus OX=10090 GN=Mcf2l PE=1 SV=2)
ENSCGRG00015018384	Sec11c	SEC11 homolog C, signal peptidase complex subunit [Source:NCBI gene;Acc:100769695]	1472	3.95411	1.98335	5.61e-25	4.08e-24	yes	up	VFV44248.1(signal peptidase complex catalytic [Lynx pardinus])	GO:0005787(cellular_component:signal peptidase complex); GO:0005783(cellular_component:endoplasmic reticulum); GO:0016787(molecular_function:hydrolase activity); GO:0016021(cellular_component:integral component of membrane); GO:0016020(cellular_component:membrane); GO:0006465(biological_process:signal peptide processing); GO:0006508(biological_process:proteolysis); GO:0008233(molecular_function:p…	K13280	SEC11, sipW	map03060(Protein export)	COG0681(O:Posttranslational modification, protein turnover, chaperones)	COG0681(Gastrin-releasing peptide)	PF00717.23(Peptidase_S24:Peptidase S24-like)	sp|Q9D8V7|SC11C_MOUSE(Signal peptidase complex catalytic subunit SEC11C OS=Mus musculus OX=10090 GN=Sec11c PE=1 SV=3)	100769695
ENSCGRG00015022503	Ccn5	cellular communication network factor 5 [Source:NCBI gene;Acc:100756544]	1626	0.479006	-1.06188	7e-07	2.21e-06	yes	down	EGV98287.1(WNT1-inducible-signaling pathway protein 2 [Cricetulus griseus])	GO:0005737(cellular_component:cytoplasm); GO:0005178(molecular_function:integrin binding); GO:0002102(cellular_component:podosome); GO:0005615(cellular_component:extracellular space); GO:0008285(biological_process:negative regulation of cell proliferation); GO:0060548(biological_process:negative regulation of cell death); GO:0005634(cellular_component:nucleus); GO:0031012(cellular_component:extra…				ENOG410YSW1(U:Intracellular trafficking, secretion, and vesicular transport)	ENOG410YSW1(WNT1 inducible signaling pathway protein 2)	PF00093.18(VWC:von Willebrand factor type C domain); PF00090.19(TSP_1:Thrombospondin type 1 domain)	sp|Q9JHC6|WISP2_RAT(WNT1-inducible-signaling pathway protein 2 OS=Rattus norvegicus OX=10116 GN=Wisp2 PE=2 SV=1)	100756544
ENSCGRG00015000541	Dph2	Cricetulus griseus diphthamide biosynthesis 2 (Dph2), mRNA. [Source:RefSeq mRNA;Acc:NM_001246793]	1470	2.63737	1.3991	9.27e-30	7.8e-29	yes	up	NP_001233722.1(2-(3-amino-3-carboxypropyl)histidine synthase subunit 2 [Cricetulus griseus])	GO:0017183(biological_process:peptidyl-diphthamide biosynthetic process from peptidyl-histidine); GO:0090560(molecular_function:2-(3-amino-3-carboxypropyl)histidine synthase activity); GO:0016740(molecular_function:transferase activity)	K17866	DPH2		COG1736(J:Translation, ribosomal structure and biogenesis)	COG1736(diphthamide biosynthesis protein)	PF01866.17(Diphthamide_syn:Putative diphthamide synthesis protein)	sp|Q002B5|DPH2_CRIGR(2-(3-amino-3-carboxypropyl)histidine synthase subunit 2 OS=Cricetulus griseus OX=10029 GN=DPH2 PE=2 SV=1)	100689365
ENSCGRG00015028130	Srsf5	serine and arginine rich splicing factor 5 [Source:NCBI gene;Acc:100757287]	829	0.463871	-1.1082	5.3e-180	3.42e-178	yes	down	NP_001334345.1(serine/arginine-rich splicing factor 5 isoform 2 [Mus musculus])	GO:0016607(cellular_component:nuclear speck); GO:0033120(biological_process:positive regulation of RNA splicing); GO:0000381(biological_process:regulation of alternative mRNA splicing, via spliceosome); GO:0005730(cellular_component:nucleolus); GO:0097421(biological_process:liver regeneration); GO:0005829(cellular_component:cytosol); GO:0051726(biological_process:regulation of cell cycle); GO:000…	K12893	SFRS4_5_6	map03040(Spliceosome); map05168(Herpes simplex infection)	COG0724(S:Function unknown)	COG0724(Rna-binding protein)	PF00076.22(RRM_1:RNA recognition motif. (a.k.a. RRM, RBD, or RNP domain)); PF08777.11(RRM_3:RNA binding motif); PF14605.6(Nup35_RRM_2:Nup53/35/40-type RNA recognition motif)	sp|Q13243|SRSF5_HUMAN(Serine/arginine-rich splicing factor 5 OS=Homo sapiens OX=9606 GN=SRSF5 PE=1 SV=1)	100757287
ENSCGRG00015023954			1275	0.431584	-1.21229	3.54e-34	3.35e-33	yes	down
ENSCGRG00015003954	Aldh1a1	retinal dehydrogenase 1 [Source:NCBI gene;Acc:100768654]	2443	0.469939	-1.08945	3.3e-08	1.14e-07	yes	down	XP_016835186.1(retinal dehydrogenase 1 isoform X3 [Cricetulus griseus])	GO:0007494(biological_process:midgut development); GO:0051289(biological_process:protein homotetramerization); GO:0051287(molecular_function:NAD binding); GO:0001822(biological_process:kidney development); GO:0001889(biological_process:liver development); GO:0042572(biological_process:retinol metabolic process); GO:0042573(biological_process:retinoic acid metabolic process); GO:0001523(biological…	K07249	ALDH1A	map00830(Retinol metabolism)	COG1012(C:Energy production and conversion)	COG1012(Dehydrogenase)	PF00171.22(Aldedh:Aldehyde dehydrogenase family); PF05893.14(LuxC:Acyl-CoA reductase (LuxC))	sp|P86886|AL1A1_MESAU(Retinal dehydrogenase 1 OS=Mesocricetus auratus OX=10036 GN=ALDH1A1 PE=1 SV=2)	100768654
ENSCGRG00015010656	6430571L13Rik	chromosome unknown C3orf18 homolog [Source:NCBI gene;Acc:100750764]	875	3.0091	1.58933	1.14e-11	4.84e-11	yes	up	OBS78407.1(hypothetical protein A6R68_19204, partial [Neotoma lepida])	GO:0016021(cellular_component:integral component of membrane)				ENOG410Y7Q7(S:Function unknown)	ENOG410Y7Q7(chromosome 3 open reading frame 18)		sp|Q8BGK9|CC018_MOUSE(Uncharacterized protein C3orf18 homolog OS=Mus musculus OX=10090 PE=2 SV=1)	100750764
ENSCGRG00015005103	Casp6	caspase 6 [Source:MGI Symbol;Acc:MGI:1312921]	1436	0.349244	-1.51769	3.22e-15	1.6e-14	yes	down	ERE90148.1(caspase-6-like protein [Cricetulus griseus])	GO:0004175(molecular_function:endopeptidase activity); GO:0030424(cellular_component:axon); GO:0046670(biological_process:positive regulation of retinal cell programmed cell death); GO:0043525(biological_process:positive regulation of neuron apoptotic process); GO:0007413(biological_process:axonal fasciculation); GO:0008234(molecular_function:cysteine-type peptidase activity); GO:0097200(molecula…	K04396	CASP6	map04210(Apoptosis)	ENOG410ZQIE(O:Posttranslational modification, protein turnover, chaperones)	ENOG410ZQIE(apoptosis-related cysteine peptidase)	PF00656.22(Peptidase_C14:Caspase domain)	sp|O08738|CASP6_MOUSE(Caspase-6 OS=Mus musculus OX=10090 GN=Casp6 PE=1 SV=1)
ENSCGRG00015025752	Zfp354a	zinc finger protein 354A [Source:NCBI gene;Acc:100759975]	1743	2.47562	1.30779	3.94e-09	1.44e-08	yes	up	XP_016826577.1(zinc finger protein 354A isoform X1 [Cricetulus griseus])	GO:0001666(biological_process:response to hypoxia); GO:0007576(biological_process:nucleolar fragmentation); GO:0005730(cellular_component:nucleolus); GO:0003700(molecular_function:transcription factor activity, sequence-specific DNA binding); GO:0005634(cellular_component:nucleus); GO:0000122(biological_process:negative regulation of transcription from RNA polymerase II promoter); GO:0051593(biol…	K09228	KRAB		COG5048(T:Signal transduction mechanisms)	COG5048(CDC-like kinase)	PF13465.6(zf-H2C2_2:Zinc-finger double domain); PF00096.26(zf-C2H2:Zinc finger, C2H2 type); PF13894.6(zf-C2H2_4:C2H2-type zinc finger); PF13912.6(zf-C2H2_6:C2H2-type zinc finger); PF01352.27(KRAB:KRAB box); PF16622.5(zf-C2H2_11:zinc-finger C2H2-type); PF07975.12(C1_4:TFIIH C1-like domain)	sp|Q02975|Z354A_RAT(Zinc finger protein 354A OS=Rattus norvegicus OX=10116 GN=Znf354a PE=2 SV=1)	100759975
ENSCGRG00015025735	Lrrc71	leucine rich repeat containing 71 [Source:NCBI gene;Acc:100761163]	1930	0.399181	-1.32489	1.99e-15	1e-14	yes	down	XP_003502980.1(leucine-rich repeat-containing protein 71 isoform X1 [Cricetulus griseus])	GO:0005515(molecular_function:protein binding)				ENOG410ZBX3(S:Function unknown)	ENOG410ZBX3(leucine Rich Repeat)	PF13516.6(LRR_6:Leucine Rich repeat)	sp|Q8N4P6|LRC71_HUMAN(Leucine-rich repeat-containing protein 71 OS=Homo sapiens OX=9606 GN=LRRC71 PE=2 SV=1)	100761163
ENSCGRG00015028442	Snord52	small nucleolar RNA SNORD52 [Source:NCBI gene;Acc:113832500]	66	4.63105	2.21134	6.55e-252	6.96e-250	yes	up										113832500
ENSCGRG00015028444			3037	0.205068	-2.28583	1.02e-18	5.86e-18	yes	down	XP_027244609.1(heat shock 70 kDa protein 1A [Cricetulus griseus])	GO:0031249(molecular_function:denatured protein binding); GO:0045906(biological_process:negative regulation of vasoconstriction); GO:1901673(biological_process:regulation of mitotic spindle assembly); GO:0032436(biological_process:positive regulation of proteasomal ubiquitin-dependent protein catabolic process); GO:0016887(molecular_function:ATPase activity); GO:0030308(biological_process:negativ…	K03283	HSPA1s	map05164(Influenza A); map05162(Measles); map05145(Toxoplasmosis); map04010(MAPK signaling pathway); map03040(Spliceosome); map05134(Legionellosis); map04612(Antigen processing and presentation); map04213(Longevity regulating pathway - multiple species); map04144(Endocytosis); map04915(Estrogen signaling pathway); map04141(Protein processing in endoplasmic reticulum)	COG0443(G:Carbohydrate transport and metabolism)	COG0443(sialidase)	PF00012.20(HSP70:Hsp70 protein); PF06723.13(MreB_Mbl:MreB/Mbl protein)	sp|P0DMW0|HS71A_RAT(Heat shock 70 kDa protein 1A OS=Rattus norvegicus OX=10116 GN=Hspa1a PE=2 SV=1)
ENSCGRG00015013472	Smyd3	SET and MYND domain containing 3 [Source:NCBI gene;Acc:100764840]	1287	2.21019	1.14417	7.74e-11	3.13e-10	yes	up	XP_003500195.1(histone-lysine N-methyltransferase SMYD3 [Cricetulus griseus])	GO:0018024(molecular_function:histone-lysine N-methyltransferase activity); GO:0071549(biological_process:cellular response to dexamethasone stimulus); GO:0006469(biological_process:negative regulation of protein kinase activity); GO:0006334(biological_process:nucleosome assembly); GO:0045184(biological_process:establishment of protein localization); GO:0005634(cellular_component:nucleus); GO:000…	K11426	SMYD		COG2940(S:Function unknown)	COG2940(Histone-lysine N-methyltransferase)	PF00856.28(SET:SET domain); PF01753.18(zf-MYND:MYND finger)	sp|Q9CWR2|SMYD3_MOUSE(Histone-lysine N-methyltransferase SMYD3 OS=Mus musculus OX=10090 GN=Smyd3 PE=2 SV=1)	100764840
ENSCGRG00015025087	Ablim2	actin-binding LIM protein 2 [Source:MGI Symbol;Acc:MGI:2385758]	1995	0.108288	-3.20705	1.95e-06	5.94e-06	yes	down	XP_027239838.1(actin-binding LIM protein 2 [Cricetulus griseus])	GO:0007010(biological_process:cytoskeleton organization); GO:0015629(cellular_component:actin cytoskeleton); GO:0030036(biological_process:actin cytoskeleton organization); GO:0003779(molecular_function:actin binding); GO:0006351(biological_process:transcription, DNA-templated); GO:0046872(molecular_function:metal ion binding)	K07520	ABLIM	map04360(Axon guidance)	ENOG410XRPY(S:Function unknown)	ENOG410XRPY(Actin binding LIM protein)	PF16182.5(AbLIM_anchor:Putative adherens-junction anchoring region of AbLIM); PF00412.22(LIM:LIM domain); PF02209.19(VHP:Villin headpiece domain)	sp|Q8BL65|ABLM2_MOUSE(Actin-binding LIM protein 2 OS=Mus musculus OX=10090 GN=Ablim2 PE=1 SV=1)
ENSCGRG00015008782	Vps41	VPS41 subunit of HOPS complex [Source:NCBI gene;Acc:100768202]	2658	0.388555	-1.36381	3.6e-56	5.65e-55	yes	down	XP_003496290.1(vacuolar protein sorting-associated protein 41 homolog [Cricetulus griseus])	GO:0016020(cellular_component:membrane); GO:0030897(cellular_component:HOPS complex); GO:0008333(biological_process:endosome to lysosome transport); GO:0030136(cellular_component:clathrin-coated vesicle); GO:0005773(cellular_component:vacuole); GO:0031410(cellular_component:cytoplasmic vesicle); GO:0006886(biological_process:intracellular protein transport); GO:0005770(cellular_component:late end…	K20184	VPS41		ENOG410XQBC(S:Function unknown)	ENOG410XQBC(vacuolar protein sorting 41 homolog (S. cerevisiae))	PF00637.20(Clathrin:Region in Clathrin and VPS); PF10366.9(Vps39_1:Vacuolar sorting protein 39 domain 1); PF10367.9(Vps39_2:Vacuolar sorting protein 39 domain 2)	sp|Q5KU39|VPS41_MOUSE(Vacuolar protein sorting-associated protein 41 homolog OS=Mus musculus OX=10090 GN=Vps41 PE=1 SV=1)	100768202
ENSCGRG00015008760	Lztr1	leucine zipper like transcription regulator 1 [Source:NCBI gene;Acc:100752820]	2523	0.47546	-1.07261	1.58e-32	1.43e-31	yes	down	XP_003502874.1(leucine-zipper-like transcriptional regulator 1 isoform X1 [Cricetulus griseus])	GO:0005794(cellular_component:Golgi apparatus); GO:0055038(cellular_component:recycling endosome membrane); GO:0017016(molecular_function:Ras GTPase binding); GO:0016567(biological_process:protein ubiquitination); GO:0012505(cellular_component:endomembrane system); GO:0005515(molecular_function:protein binding); GO:0031463(cellular_component:Cul3-RING ubiquitin ligase complex); GO:0046580(biologi…				ENOG410Y2DF(K:Transcription)	ENOG410Y2DF(leucine-zipper-like transcription regulator 1)	PF13415.6(Kelch_3:Galactose oxidase, central domain); PF13418.6(Kelch_4:Galactose oxidase, central domain); PF01344.25(Kelch_1:Kelch motif); PF13854.6(Kelch_5:Kelch motif); PF00651.31(BTB:BTB/POZ domain); PF13964.6(Kelch_6:Kelch motif); PF07646.15(Kelch_2:Kelch motif); PF03089.14(RAG2:Recombination activating protein 2); PF07707.15(BACK:BTB And C-terminal Kelch)	sp|Q9CQ33|LZTR1_MOUSE(Leucine-zipper-like transcriptional regulator 1 OS=Mus musculus OX=10090 GN=Lztr1 PE=1 SV=2)	100752820
ENSCGRG00015004689	Urgcp	upregulator of cell proliferation [Source:NCBI gene;Acc:100768349]	2787	0.471117	-1.08584	2.7e-54	4.05e-53	yes	down	XP_027243997.1(up-regulator of cell proliferation isoform X2 [Cricetulus griseus])	GO:0005829(cellular_component:cytosol); GO:0005634(cellular_component:nucleus); GO:0007049(biological_process:cell cycle); GO:0005525(molecular_function:GTP binding)				ENOG410Y9GN(S:Function unknown)	ENOG410Y9GN(Up-regulator of cell proliferation)		sp|Q5NCI0|URGCP_MOUSE(Up-regulator of cell proliferation OS=Mus musculus OX=10090 GN=Urgcp PE=2 SV=1)	100768349
ENSCGRG00015008193	Ttc39c	tetratricopeptide repeat domain 39C [Source:NCBI gene;Acc:100754711]	2632	0.45378	-1.13994	4.43e-15	2.19e-14	yes	down	XP_027260143.1(tetratricopeptide repeat protein 39C isoform X3 [Cricetulus griseus])	GO:0005515(molecular_function:protein binding)				ENOG410XTBZ(S:Function unknown)	ENOG410XTBZ(tetratricopeptide repeat domain 39C)	PF10300.9(DUF3808:Protein of unknown function (DUF3808)); PF10345.9(Cohesin_load:Cohesin loading factor)	sp|Q8N584|TT39C_HUMAN(Tetratricopeptide repeat protein 39C OS=Homo sapiens OX=9606 GN=TTC39C PE=2 SV=2)	100754711
ENSCGRG00015008003	Col14a1	collagen, type XIV, alpha 1 [Source:MGI Symbol;Acc:MGI:1341272]	5394	0.368766	-1.43922	2.4e-06	7.27e-06	yes	down	XP_027287493.1(collagen alpha-1(XIV) chain isoform X3 [Cricetulus griseus])	GO:0005515(molecular_function:protein binding)	K08133	COL14A	map04974(Protein digestion and absorption)	ENOG410Y01G(U:Intracellular trafficking, secretion, and vesicular transport)	ENOG410Y01G(collagen, type XIV, alpha 1)	PF00092.28(VWA:von Willebrand factor type A domain); PF00041.21(fn3:Fibronectin type III domain); PF01391.18(Collagen:Collagen triple helix repeat (20 copies)); PF13519.6(VWA_2:von Willebrand factor type A domain)	sp|Q80X19|COEA1_MOUSE(Collagen alpha-1(XIV) chain OS=Mus musculus OX=10090 GN=Col14a1 PE=1 SV=2)
ENSCGRG00015002790	Klhl33	kelch-like 33 [Source:MGI Symbol;Acc:MGI:3644593]	2379	2.50266	1.32346	0.000192309	0.000491751	yes	up	RLQ79884.1(KLHL33, partial [Cricetulus griseus])	GO:0005515(molecular_function:protein binding)	K13957	KLHL33		ENOG4110X8D(S:Function unknown)	ENOG4110X8D(wd repeat)	PF01344.25(Kelch_1:Kelch motif); PF13964.6(Kelch_6:Kelch motif); PF00651.31(BTB:BTB/POZ domain); PF07646.15(Kelch_2:Kelch motif); PF13418.6(Kelch_4:Galactose oxidase, central domain); PF07707.15(BACK:BTB And C-terminal Kelch); PF13415.6(Kelch_3:Galactose oxidase, central domain); PF13854.6(Kelch_5:Kelch motif)	sp|A6NCF5|KLH33_HUMAN(Kelch-like protein 33 OS=Homo sapiens OX=9606 GN=KLHL33 PE=4 SV=2)
ENSCGRG00015001099		tRNA methyltransferase 2 homolog B [Source:NCBI gene;Acc:100751250]	2376	0.376395	-1.40968	2.13e-29	1.77e-28	yes	down	XP_027288888.1(tRNA (uracil(54)-C(5))-methyltransferase homolog isoform X3 [Cricetulus griseus])	GO:0008173(molecular_function:RNA methyltransferase activity); GO:0016021(cellular_component:integral component of membrane); GO:0030697(molecular_function:S-adenosylmethionine-dependent tRNA (m5U54) methyltransferase activity); GO:0005739(cellular_component:mitochondrion); GO:0006396(biological_process:RNA processing)	K15331	TRMT2B, TRM2		COG2265(J:Translation, ribosomal structure and biogenesis)	COG2265(catalyzes the formation of 5-methyl-uridine at position)	PF09815.9(XK-related:XK-related protein); PF13847.6(Methyltransf_31:Methyltransferase domain); PF05958.11(tRNA_U5-meth_tr:tRNA (Uracil-5-)-methyltransferase); PF13649.6(Methyltransf_25:Methyltransferase domain); PF05175.14(MTS:Methyltransferase small domain); PF02390.17(Methyltransf_4:Putative methyltransferase)	sp|Q8BQJ6|TRM2_MOUSE(tRNA (uracil(54)-C(5))-methyltransferase homolog OS=Mus musculus OX=10090 GN=Trmt2b PE=2 SV=1)	100751250
ENSCGRG00015024644	Tmem265	transmembrane protein 265 [Source:NCBI gene;Acc:100751494]	831	2.25462	1.17288	1.15e-05	3.29e-05	yes	up	XP_008246955.1(PREDICTED: transmembrane protein 265 isoform X1 [Oryctolagus cuniculus])	GO:0004386(molecular_function:helicase activity); GO:0016021(cellular_component:integral component of membrane); GO:0016020(cellular_component:membrane); GO:0005524(molecular_function:ATP binding); GO:0003677(molecular_function:DNA binding)						PF04505.12(CD225:Interferon-induced transmembrane protein)	sp|A0A087WTH1|TM265_HUMAN(Transmembrane protein 265 OS=Homo sapiens OX=9606 GN=TMEM265 PE=3 SV=1)	100751494
ENSCGRG00015024576	Src	SRC proto-oncogene, non-receptor tyrosine kinase [Source:NCBI gene;Acc:100757188]	1629	0.488533	-1.03347	3.87e-143	1.84e-141	yes	down	XP_005084649.1(proto-oncogene tyrosine-protein kinase Src isoform X1 [Mesocricetus auratus])	GO:0032148(biological_process:activation of protein kinase B activity); GO:2001237(biological_process:negative regulation of extrinsic apoptotic signaling pathway); GO:0034446(biological_process:substrate adhesion-dependent cell spreading); GO:0060491(biological_process:regulation of cell projection assembly); GO:0044325(molecular_function:ion channel binding); GO:0051897(biological_process:posit…	K05704	SRC	map01521(EGFR tyrosine kinase inhibitor resistance); map01522(Endocrine resistance); map04012(ErbB signaling pathway); map04013(MAPK signaling pathway - fly); map04015(Rap1 signaling pathway); map04062(Chemokine signaling pathway); map04144(Endocytosis); map04360(Axon guidance); map04370(VEGF signaling pathway); map04510(Focal adhesion); map04520(Adherens junction); map04530(Tight junction); map0…	COG0515(T:Signal transduction mechanisms)	COG0515(Serine Threonine protein kinase)	PF07714.17(Pkinase_Tyr:Protein tyrosine kinase); PF00069.25(Pkinase:Protein kinase domain); PF00017.24(SH2:SH2 domain); PF00018.28(SH3_1:SH3 domain); PF14604.6(SH3_9:Variant SH3 domain); PF07653.17(SH3_2:Variant SH3 domain)	sp|P05480|SRC_MOUSE(Neuronal proto-oncogene tyrosine-protein kinase Src OS=Mus musculus OX=10090 GN=Src PE=1 SV=4)	100757188
ENSCGRG00015025546	Fyn	FYN proto-oncogene, Src family tyrosine kinase [Source:NCBI gene;Acc:100772355]	2528	0.435672	-1.19868	7.59e-118	2.84e-116	yes	down	ERE85259.1(tyrosine-protein kinase Fyn-like isoform 1 [Cricetulus griseus])	GO:0097718(molecular_function:disordered domain specific binding); GO:0050966(biological_process:detection of mechanical stimulus involved in sensory perception of pain); GO:1905664(biological_process:regulation of calcium ion import across plasma membrane); GO:0015631(molecular_function:tubulin binding); GO:0019899(molecular_function:enzyme binding); GO:0050804(biological_process:modulation of s…	K05703	FYN	map04071(Sphingolipid signaling pathway); map04072(Phospholipase D signaling pathway); map04360(Axon guidance); map04380(Osteoclast differentiation); map04510(Focal adhesion); map04520(Adherens junction); map04611(Platelet activation); map04650(Natural killer cell mediated cytotoxicity); map04660(T cell receptor signaling pathway); map04664(Fc epsilon RI signaling pathway); map04725(Cholinergic s…	COG0515(Z:Cytoskeleton)	COG0515(protein polymerization)	PF07714.17(Pkinase_Tyr:Protein tyrosine kinase); PF00069.25(Pkinase:Protein kinase domain); PF00017.24(SH2:SH2 domain); PF00018.28(SH3_1:SH3 domain); PF14604.6(SH3_9:Variant SH3 domain); PF07653.17(SH3_2:Variant SH3 domain)	sp|Q62844|FYN_RAT(Tyrosine-protein kinase Fyn OS=Rattus norvegicus OX=10116 GN=Fyn PE=1 SV=1)	100772355
ENSCGRG00015025853	Vcpkmt	valosin containing protein lysine methyltransferase [Source:NCBI gene;Acc:100769613]	699	2.96616	1.5686	6.9e-73	1.44e-71	yes	up	XP_027273958.1(protein-lysine methyltransferase METTL21D isoform X1 [Cricetulus griseus])	GO:0005737(cellular_component:cytoplasm); GO:0032991(cellular_component:macromolecular complex); GO:0018023(biological_process:peptidyl-lysine trimethylation); GO:0018022(biological_process:peptidyl-lysine methylation); GO:0032780(biological_process:negative regulation of ATPase activity); GO:0051117(molecular_function:ATPase binding); GO:0005829(cellular_component:cytosol); GO:0016279(molecular_…				ENOG4111MAT(S:Function unknown); COG0500(S:Function unknown)	ENOG4111MAT(peptidyl-lysine trimethylation); COG0500(peptidyl-lysine trimethylation)	PF10294.9(Methyltransf_16:Lysine methyltransferase); PF13489.6(Methyltransf_23:Methyltransferase domain)	sp|Q8C436|MT21D_MOUSE(Protein-lysine methyltransferase METTL21D OS=Mus musculus OX=10090 GN=Vcpkmt PE=2 SV=2)	100769613
ENSCGRG00015021620	Pkdcc	protein kinase domain containing, cytoplasmic [Source:NCBI gene;Acc:100764428]	2258	2.11257	1.079	2.24e-13	1.03e-12	yes	up	XP_027273711.1(extracellular tyrosine-protein kinase PKDCC isoform X2 [Cricetulus griseus])	GO:0005794(cellular_component:Golgi apparatus); GO:0006468(biological_process:protein phosphorylation); GO:0035108(biological_process:limb morphogenesis); GO:0048286(biological_process:lung alveolus development); GO:0042997(biological_process:negative regulation of Golgi to plasma membrane protein transport); GO:0048566(biological_process:embryonic digestive tract development); GO:0018108(biologi…	K17548	PKDCC		COG0515(P:Inorganic ion transport and metabolism)	COG0515(ATPase required for the post-translational delivery of tail-anchored (TA) proteins to the endoplasmic reticulum. Recognizes and selectively binds the transmembrane domain of TA proteins in the cytosol. This complex then targets to the endoplasmic reticulum by membrane-bound receptors, where the tail- anchored protein is released for insertion. This process is regulated by ATP binding and …	PF12260.8(PIP49_C:Protein-kinase domain of FAM69); PF00069.25(Pkinase:Protein kinase domain)	sp|Q5RJI4|PKDCC_MOUSE(Extracellular tyrosine-protein kinase PKDCC OS=Mus musculus OX=10090 GN=Pkdcc PE=1 SV=2)	100764428
ENSCGRG00015003984	Fsd1	fibronectin type III and SPRY domain containing 1 [Source:NCBI gene;Acc:100755663]	1663	0.476993	-1.06796	4.28e-14	2.02e-13	yes	down	XP_003501791.1(fibronectin type III and SPRY domain-containing protein 1 [Cricetulus griseus])	GO:0005737(cellular_component:cytoplasm); GO:0051301(biological_process:cell division); GO:0005813(cellular_component:centrosome); GO:0008017(molecular_function:microtubule binding); GO:0051260(biological_process:protein homooligomerization); GO:0060236(biological_process:regulation of mitotic spindle organization); GO:0032154(cellular_component:cleavage furrow); GO:0031122(biological_process:cyt…				ENOG410ZECU(S:Function unknown)	ENOG410ZECU(fibronectin type III and SPRY domain containing)	PF00622.28(SPRY:SPRY domain); PF00041.21(fn3:Fibronectin type III domain)	sp|Q7TPM6|FSD1_MOUSE(Fibronectin type III and SPRY domain-containing protein 1 OS=Mus musculus OX=10090 GN=Fsd1 PE=1 SV=1)	100755663
ENSCGRG00015001539	Snrpe	small nuclear ribonucleoprotein polypeptide E [Source:NCBI gene;Acc:100763691]	279	2.11502	1.08067	1.83e-29	1.52e-28	yes	up	EDL39643.1(small nuclear ribonucleoprotein E, isoform CRA_a, partial [Mus musculus])	GO:0000245(biological_process:spliceosomal complex assembly); GO:0008334(biological_process:histone mRNA metabolic process); GO:0071007(cellular_component:U2-type catalytic step 2 spliceosome); GO:0071005(cellular_component:U2-type precatalytic spliceosome); GO:0034709(cellular_component:methylosome); GO:0000387(biological_process:spliceosomal snRNP assembly); GO:0005634(cellular_component:nucleu…	K11097	SNRPE, SME	map03040(Spliceosome)	COG1958(K:Transcription)	COG1958(small nuclear ribonucleoprotein)	PF01423.22(LSM:LSM domain)	sp|A4FUI2|RUXE_BOVIN(Small nuclear ribonucleoprotein E OS=Bos taurus OX=9913 GN=SNRPE PE=3 SV=1)	100763691
ENSCGRG00015017852	Pdcd4	programmed cell death 4 [Source:NCBI gene;Acc:100766922]	2167	0.368848	-1.4389	1.1e-93	3.08e-92	yes	down	XP_007649566.1(programmed cell death protein 4 [Cricetulus griseus])	GO:0071222(biological_process:cellular response to lipopolysaccharide); GO:0030509(biological_process:BMP signaling pathway); GO:1901224(biological_process:positive regulation of NIK/NF-kappaB signaling); GO:0043508(biological_process:negative regulation of JUN kinase activity); GO:0005737(cellular_component:cytoplasm); GO:0050729(biological_process:positive regulation of inflammatory response); …	K16865	PDCD4	map05205(Proteoglycans in cancer); map05206(MicroRNAs in cancer)	ENOG410XQZZ(S:Function unknown)	ENOG410XQZZ(programmed cell death 4 (Neoplastic transformation inhibitor))	PF02847.17(MA3:MA3 domain)	sp|Q61823|PDCD4_MOUSE(Programmed cell death protein 4 OS=Mus musculus OX=10090 GN=Pdcd4 PE=1 SV=1)	100766922
ENSCGRG00015007409	Tmem18	transmembrane protein 18 [Source:NCBI gene;Acc:100774381]	860	2.26027	1.1765	1.33e-19	7.93e-19	yes	up	XP_003501454.1(transmembrane protein 18 isoform X1 [Cricetulus griseus])	GO:0016021(cellular_component:integral component of membrane); GO:0016020(cellular_component:membrane)				ENOG41125VK(S:Function unknown)	ENOG41125VK(Transmembrane protein 18)	PF14770.6(TMEM18:Transmembrane protein 18)	sp|Q6DGF8|TMM18_RAT(Transmembrane protein 18 OS=Rattus norvegicus OX=10116 GN=Tmem18 PE=2 SV=1)	100774381
ENSCGRG00015019606	Asap3	ArfGAP with SH3 domain, ankyrin repeat and PH domain 3 [Source:MGI Symbol;Acc:MGI:2684986]	2667	0.308977	-1.69443	5.96e-47	7.68e-46	yes	down	XP_027255784.1(arf-GAP with SH3 domain, ANK repeat and PH domain-containing protein 3 isoform X6 [Cricetulus griseus])	GO:0001726(cellular_component:ruffle); GO:0016477(biological_process:cell migration); GO:0043231(cellular_component:intracellular membrane-bounded organelle); GO:0005829(cellular_component:cytosol); GO:0005096(molecular_function:GTPase activator activity); GO:0051492(biological_process:regulation of stress fiber assembly); GO:0005654(cellular_component:nucleoplasm); GO:0046872(molecular_function:…	K12488	ASAP	map04666(Fc gamma R-mediated phagocytosis); map04144(Endocytosis)	COG5347(U:Intracellular trafficking, secretion, and vesicular transport)	COG5347(domain, ankyrin repeat and PH domain)	PF01412.18(ArfGap:Putative GTPase activating protein for Arf); PF12796.7(Ank_2:Ankyrin repeats (3 copies)); PF16746.5(BAR_3:BAR domain of APPL family); PF00169.29(PH:PH domain); PF13637.6(Ank_4:Ankyrin repeats (many copies)); PF13857.6(Ank_5:Ankyrin repeats (many copies)); PF13606.6(Ank_3:Ankyrin repeat); PF00023.30(Ank:Ankyrin repeat)	sp|Q5U464|ASAP3_MOUSE(Arf-GAP with SH3 domain, ANK repeat and PH domain-containing protein 3 OS=Mus musculus OX=10090 GN=Asap3 PE=2 SV=1)
ENSCGRG00015014336			1318	0.363287	-1.46082	9.35e-05	0.000246793	yes	down	RLQ77646.1(NEDD4, partial [Cricetulus griseus])	GO:0016021(cellular_component:integral component of membrane); GO:0016925(biological_process:protein sumoylation)	K10591;K11969	NEDD4, RSP5;ARIH2	map04120(Ubiquitin mediated proteolysis); map04530(Tight junction); map04144(Endocytosis); map05169(Epstein-Barr virus infection)	COG5021(O:Posttranslational modification, protein turnover, chaperones); ENOG410Z5W9(S:Function unknown)	COG5021(ubiquitin protein ligase); ENOG410Z5W9(-)		sp|P46935|NEDD4_MOUSE(E3 ubiquitin-protein ligase NEDD4 OS=Mus musculus OX=10090 GN=Nedd4 PE=1 SV=3)
ENSCGRG00015006751	Pnrc1	proline-rich nuclear receptor coactivator 1 [Source:MGI Symbol;Acc:MGI:1917838]	1245	0.491929	-1.02348	8.43e-06	2.45e-05	yes	down	XP_027259216.1(proline-rich nuclear receptor coactivator 1 isoform X2 [Cricetulus griseus])	GO:0005634(cellular_component:nucleus)	K18774	PNRC1		ENOG410YIYX(S:Function unknown)	ENOG410YIYX(proline-rich nuclear receptor coactivator 1)	PF15365.6(PNRC:Proline-rich nuclear receptor coactivator motif)	sp|Q63647|PNRC1_RAT(Proline-rich nuclear receptor coactivator 1 OS=Rattus norvegicus OX=10116 GN=Pnrc1 PE=2 SV=2)
ENSCGRG00015006702	Dcbld2	discoidin, CUB and LCCL domain containing 2 [Source:MGI Symbol;Acc:MGI:1920629]	2769	0.361698	-1.46714	0	0	yes	down	XP_027268257.1(discoidin, CUB and LCCL domain-containing protein 2 isoform X4 [Cricetulus griseus])	GO:0042060(biological_process:wound healing); GO:0009986(cellular_component:cell surface); GO:0016021(cellular_component:integral component of membrane); GO:0030308(biological_process:negative regulation of cell growth); GO:0005887(cellular_component:integral component of plasma membrane)				ENOG4110JCT(U:Intracellular trafficking, secretion, and vesicular transport)	ENOG4110JCT(Discoidin, CUB and LCCL domain containing)	PF00754.25(F5_F8_type_C:F5/8 type C domain); PF00431.20(CUB:CUB domain); PF03815.19(LCCL:LCCL domain)	sp|Q91ZV2|DCBD2_RAT(Discoidin, CUB and LCCL domain-containing protein 2 OS=Rattus norvegicus OX=10116 GN=Dcbld2 PE=2 SV=1)
ENSCGRG00015027291	Lmod2	leiomodin 2 [Source:NCBI gene;Acc:100761449]	1668	26.278	4.71578	0.000223736	0.000569373	yes	up	XP_027292182.1(leiomodin-2 [Cricetulus griseus])	GO:0030016(cellular_component:myofibril); GO:0031430(cellular_component:M band); GO:0006936(biological_process:muscle contraction); GO:0045010(biological_process:actin nucleation); GO:0030239(biological_process:myofibril assembly); GO:0030838(biological_process:positive regulation of actin filament polymerization); GO:0097512(cellular_component:cardiac myofibril); GO:0003779(molecular_function:ac…				ENOG410YAHM(S:Function unknown)	ENOG410YAHM(Ankyrin Repeat)	PF03250.14(Tropomodulin:Tropomodulin)	sp|Q3UHZ5|LMOD2_MOUSE(Leiomodin-2 OS=Mus musculus OX=10090 GN=Lmod2 PE=1 SV=1)	100761449
ENSCGRG00015023889	Abcc2	ATP-binding cassette, sub-family C (CFTR/MRP), member 2 [Source:MGI Symbol;Acc:MGI:1352447]	4632	2.64335	1.40237	8.31e-06	2.42e-05	yes	up	XP_027240278.1(canalicular multispecific organic anion transporter 1 isoform X1 [Cricetulus griseus])	GO:0071222(biological_process:cellular response to lipopolysaccharide); GO:0015721(biological_process:bile acid and bile salt transport); GO:0015722(biological_process:canalicular bile acid transport); GO:1901086(biological_process:benzylpenicillin metabolic process); GO:0016887(molecular_function:ATPase activity); GO:0032496(biological_process:response to lipopolysaccharide); GO:0030644(biologic…	K05666	ABCC2	map01523(Antifolate resistance); map02010(ABC transporters); map04976(Bile secretion); map01524(Platinum drug resistance)	COG1132(T:Signal transduction mechanisms)	COG1132(guanine nucleotide exchange factor)	PF00664.23(ABC_membrane:ABC transporter transmembrane region); PF00005.27(ABC_tran:ABC transporter); PF02463.19(SMC_N:RecF/RecN/SMC N terminal domain)	sp|Q8VI47|MRP2_MOUSE(Canalicular multispecific organic anion transporter 1 OS=Mus musculus OX=10090 GN=Abcc2 PE=1 SV=2)
ENSCGRG00015005648			180	2.15498	1.10768	9.86e-20	5.93e-19	yes	up	RLQ62323.1(PCBP2 [Cricetulus griseus])	GO:0016070(biological_process:RNA metabolic process); GO:0005737(cellular_component:cytoplasm); GO:0016020(cellular_component:membrane); GO:0070062(cellular_component:extracellular exosome); GO:0005829(cellular_component:cytosol); GO:0039694(biological_process:viral RNA genome replication); GO:0000398(biological_process:mRNA splicing, via spliceosome); GO:0045296(molecular_function:cadherin bindi…	K12889	PCBP1	map03040(Spliceosome)	ENOG410XNN8(S:Function unknown)	ENOG410XNN8(mRNA transport)	PF07650.17(KH_2:KH domain)	sp|Q5E9A3|PCBP1_BOVIN(Poly(rC)-binding protein 1 OS=Bos taurus OX=9913 GN=PCBP1 PE=2 SV=1)
ENSCGRG00015026584	Rps12	ribosomal protein S12 [Source:NCBI gene;Acc:100753860]	414	0.421993	-1.24471	0	0	yes	down	ELW71354.1(40S ribosomal protein S12, partial [Tupaia chinensis])	GO:0005794(cellular_component:Golgi apparatus); GO:0022627(cellular_component:cytosolic small ribosomal subunit); GO:0005829(cellular_component:cytosol); GO:0043231(cellular_component:intracellular membrane-bounded organelle); GO:0003735(molecular_function:structural constituent of ribosome); GO:0006412(biological_process:translation); GO:0005840(cellular_component:ribosome)	K02951	RP-S12e, RPS12	map03010(Ribosome)	COG1358(J:Translation, ribosomal structure and biogenesis)	COG1358((ribosomal) protein)	PF01248.26(Ribosomal_L7Ae:Ribosomal protein L7Ae/L30e/S12e/Gadd45 family)	sp|Q76I81|RS12_BOVIN(40S ribosomal protein S12 OS=Bos taurus OX=9913 GN=RPS12 PE=2 SV=1)	100753860
ENSCGRG00015006119	Srsf1	serine/arginine-rich splicing factor 1 [Source:MGI Symbol;Acc:MGI:98283]	762	0.480793	-1.05651	1.01e-164	5.86e-163	yes	down	XP_003795615.1(serine/arginine-rich splicing factor 1 [Otolemur garnettii])	GO:0035145(cellular_component:exon-exon junction complex); GO:0003676(molecular_function:nucleic acid binding); GO:0051028(biological_process:mRNA transport); GO:0060048(biological_process:cardiac muscle contraction); GO:0016607(cellular_component:nuclear speck); GO:0001701(biological_process:in utero embryonic development); GO:0000381(biological_process:regulation of alternative mRNA splicing, v…	K12890	SFRS1, ASF, SF2	map04657(IL-17 signaling pathway); map05168(Herpes simplex infection); map03040(Spliceosome)	COG0724(S:Function unknown)	COG0724(CUE domain containing 1)	PF00076.22(RRM_1:RNA recognition motif. (a.k.a. RRM, RBD, or RNP domain)); PF16842.5(RRM_occluded:Occluded RNA-recognition motif)	sp|Q0VCY7|SRSF1_BOVIN(Serine/arginine-rich splicing factor 1 OS=Bos taurus OX=9913 GN=SRSF1 PE=2 SV=1)
ENSCGRG00015004463	Grhl1	grainyhead like transcription factor 1 [Source:NCBI gene;Acc:100753443]	2080	2.37342	1.24697	4.15e-35	4.05e-34	yes	up	XP_027280487.1(grainyhead-like protein 1 homolog isoform X2 [Cricetulus griseus])	GO:0045616(biological_process:regulation of keratinocyte differentiation); GO:0043565(molecular_function:sequence-specific DNA binding); GO:0043231(cellular_component:intracellular membrane-bounded organelle); GO:0044212(molecular_function:transcription regulatory region DNA binding); GO:0003700(molecular_function:transcription factor activity, sequence-specific DNA binding); GO:0005634(cellular_…	K09275	TFCP2		ENOG410XNZ6(O:Posttranslational modification, protein turnover, chaperones)	ENOG410XNZ6(cystin 1)	PF04516.15(CP2:CP2 transcription factor)	sp|Q921D9|GRHL1_MOUSE(Grainyhead-like protein 1 homolog OS=Mus musculus OX=10090 GN=Grhl1 PE=1 SV=1)	100753443
ENSCGRG00015007593	Gdpd1	glycerophosphodiester phosphodiesterase domain containing 1 [Source:NCBI gene;Acc:100758659]	942	2.18382	1.12685	1.12e-10	4.49e-10	yes	up	XP_003503862.1(lysophospholipase D GDPD1 [Cricetulus griseus])	GO:0006644(biological_process:phospholipid metabolic process); GO:0006629(biological_process:lipid metabolic process); GO:0008081(molecular_function:phosphoric diester hydrolase activity); GO:0016021(cellular_component:integral component of membrane); GO:0016020(cellular_component:membrane); GO:0005789(cellular_component:endoplasmic reticulum membrane); GO:0046475(biological_process:glycerophosph…				COG0584(S:Function unknown)	COG0584(smg-8 homolog, nonsense mediated mRNA decay factor (C. elegans))	PF03009.17(GDPD:Glycerophosphoryl diester phosphodiesterase family)	sp|Q9CRY7|GDPD1_MOUSE(Lysophospholipase D GDPD1 OS=Mus musculus OX=10090 GN=Gdpd1 PE=1 SV=1)	100758659
ENSCGRG00015003580	Hdgfl2	HDGF like 2 [Source:MGI Symbol;Acc:MGI:1194492]	1942	0.431687	-1.21194	4.59e-116	1.68e-114	yes	down	EGV93698.1(Hepatoma-derived growth factor-related protein 2 [Cricetulus griseus])	GO:0030307(biological_process:positive regulation of cell growth); GO:0005634(cellular_component:nucleus)				ENOG410Y5WD(S:Function unknown); ENOG4111PJT(K:Transcription)	ENOG410Y5WD(perilipin 4); ENOG4111PJT(hepatoma-derived growth factor-related protein)	PF11467.8(LEDGF:Lens epithelium-derived growth factor (LEDGF)); PF00855.17(PWWP:PWWP domain)	sp|Q3UMU9|HDGR2_MOUSE(Hepatoma-derived growth factor-related protein 2 OS=Mus musculus OX=10090 GN=Hdgfl2 PE=1 SV=1)
ENSCGRG00015000838	Trip10	thyroid hormone receptor interactor 10 [Source:MGI Symbol;Acc:MGI:2146901]	5289	0.421666	-1.24583	5.54e-164	3.19e-162	yes	down	XP_003501826.1(cdc42-interacting protein 4 isoform X2 [Cricetulus griseus])	GO:0010667(biological_process:negative regulation of cardiac muscle cell apoptotic process); GO:0006897(biological_process:endocytosis); GO:0043231(cellular_component:intracellular membrane-bounded organelle); GO:0005794(cellular_component:Golgi apparatus); GO:0008289(molecular_function:lipid binding); GO:0030036(biological_process:actin cytoskeleton organization); GO:0001837(biological_process:e…	K07196	TRIP10, CIP4	map04910(Insulin signaling pathway)	ENOG410ZIPN(S:Function unknown)	ENOG410ZIPN(Actin polymerization protein Bzz1)	PF00611.23(FCH:Fes/CIP4, and EFC/F-BAR homology domain); PF00018.28(SH3_1:SH3 domain)	sp|Q8CJ53|CIP4_MOUSE(Cdc42-interacting protein 4 OS=Mus musculus OX=10090 GN=Trip10 PE=1 SV=2)
ENSCGRG00015014251	Meiob	meiosis specific with OB-fold [Source:NCBI gene;Acc:100753501]	1413	6.40105	2.67831	0.000309791	0.000774526	yes	up	XP_003501544.1(meiosis-specific with OB domain-containing protein [Cricetulus griseus])	GO:0005737(cellular_component:cytoplasm); GO:0000724(biological_process:double-strand break repair via homologous recombination); GO:0000712(biological_process:resolution of meiotic recombination intermediates); GO:0005634(cellular_component:nucleus); GO:0009566(biological_process:fertilization); GO:0007129(biological_process:synapsis); GO:0008310(molecular_function:single-stranded DNA 3'-5' exod…				ENOG410XS24(S:Function unknown)	ENOG410XS24(meiosis specific with OB domains)	PF16900.5(REPA_OB_2:Replication protein A OB domain); PF17244.2(CDC24_OB3:Cell division control protein 24, OB domain 3)	sp|Q9D513|MEIOB_MOUSE(Meiosis-specific with OB domain-containing protein OS=Mus musculus OX=10090 GN=Meiob PE=1 SV=3)	100753501
ENSCGRG00015011893	Tcp1	T-complex protein 1 subunit alpha [Source:UniProtKB/Swiss-Prot;Acc:P18279]	5294	2.77774	1.47391	0	0	yes	up	NP_001233662.1(T-complex protein 1 subunit alpha [Cricetulus griseus])	GO:0000242(cellular_component:pericentriolar material); GO:0006457(biological_process:protein folding); GO:1904851(biological_process:positive regulation of establishment of protein localization to telomere); GO:0050821(biological_process:protein stabilization); GO:1904874(biological_process:positive regulation of telomerase RNA localization to Cajal body); GO:0001669(cellular_component:acrosomal…	K09493	CCT1, TCP1		COG0459(I:Lipid transport and metabolism)	COG0459(acetyl-coa acetyltransferase)	PF00118.24(Cpn60_TCP1:TCP-1/cpn60 chaperonin family)	sp|P18279|TCPA_CRIGR(T-complex protein 1 subunit alpha OS=Cricetulus griseus OX=10029 GN=TCP1 PE=2 SV=1)
ENSCGRG00015013340	Ddx31	DEAD-box helicase 31 [Source:NCBI gene;Acc:100773757]	3030	2.57497	1.36455	2.7e-70	5.38e-69	yes	up	XP_027278881.1(probable ATP-dependent RNA helicase DDX31 isoform X2 [Cricetulus griseus])	GO:0005794(cellular_component:Golgi apparatus); GO:0043231(cellular_component:intracellular membrane-bounded organelle); GO:0005730(cellular_component:nucleolus); GO:0042254(biological_process:ribosome biogenesis); GO:0004386(molecular_function:helicase activity); GO:0003723(molecular_function:RNA binding); GO:0003676(molecular_function:nucleic acid binding); GO:0005524(molecular_function:ATP bin…	K14806	DDX31, DBP7		ENOG410XNT7(L:Replication, recombination and repair)	ENOG410XNT7(atp-dependent rna helicase)	PF00270.29(DEAD:DEAD/DEAH box helicase); PF00271.31(Helicase_C:Helicase conserved C-terminal domain); PF13959.6(DUF4217:Domain of unknown function (DUF4217)); PF04851.15(ResIII:Type III restriction enzyme, res subunit)	sp|Q6NZQ2|DDX31_MOUSE(Probable ATP-dependent RNA helicase DDX31 OS=Mus musculus OX=10090 GN=Ddx31 PE=2 SV=2)	100773757
ENSCGRG00015017744	Gosr1	Cricetulus griseus golgi SNAP receptor complex member 1 (Gosr1), mRNA. [Source:RefSeq mRNA;Acc:NM_001246745]	2803	2.30993	1.20785	1.19e-227	1.08e-225	yes	up	XP_004857144.1(Golgi SNAP receptor complex member 1 isoform X3 [Heterocephalus glaber])	GO:0005794(cellular_component:Golgi apparatus); GO:0006891(biological_process:intra-Golgi vesicle-mediated transport); GO:0006888(biological_process:ER to Golgi vesicle-mediated transport); GO:0048209(biological_process:regulation of vesicle targeting, to, from or within Golgi); GO:0005801(cellular_component:cis-Golgi network); GO:0016021(cellular_component:integral component of membrane); GO:000…	K08495	GOSR1, GOS1	map04130(SNARE interactions in vesicular transport)	ENOG410YI1X(U:Intracellular trafficking, secretion, and vesicular transport)	ENOG410YI1X(Involved in transport from the ER to the Golgi apparatus as well as in intra-Golgi transport. It belongs to a super-family of proteins called t-SNAREs or soluble NSF (N-ethylmaleimide- sensitive factor) attachment protein receptor (By similarity))	PF12352.8(V-SNARE_C:Snare region anchored in the vesicle membrane C-terminus)	sp|O08522|GOSR1_CRIGR(Golgi SNAP receptor complex member 1 OS=Cricetulus griseus OX=10029 GN=GOSR1 PE=1 SV=1)	100689312
ENSCGRG00015020218	Dglucy	D-glutamate cyclase [Source:NCBI gene;Acc:100753550]	3250	0.192513	-2.37697	6.1e-07	1.94e-06	yes	down	XP_003509740.1(D-glutamate cyclase, mitochondrial isoform X1 [Cricetulus griseus])	GO:0005759(cellular_component:mitochondrial matrix); GO:0006536(biological_process:glutamate metabolic process); GO:0047820(molecular_function:D-glutamate cyclase activity)				COG4336(S:Function unknown)	COG4336(UPF0317 protein)	PF14336.6(DUF4392:Domain of unknown function (DUF4392)); PF07286.12(DUF1445:Protein of unknown function (DUF1445))	sp|Q8BH86|GLUCM_MOUSE(D-glutamate cyclase, mitochondrial OS=Mus musculus OX=10090 GN=Dglucy PE=1 SV=1)	100753550
ENSCGRG00015017306	Rhpn1	rhophilin Rho GTPase binding protein 1 [Source:NCBI gene;Acc:100757247]	3287	0.356402	-1.48842	9.26e-15	4.5e-14	yes	down	XP_027259663.1(rhophilin-1 isoform X2 [Cricetulus griseus])	GO:0007165(biological_process:signal transduction); GO:0005515(molecular_function:protein binding)				ENOG410XQX6(L:Replication, recombination and repair)	ENOG410XQX6(Dna topoisomerase)	PF03097.18(BRO1:BRO1-like domain); PF02185.16(HR1:Hr1 repeat); PF00595.24(PDZ:PDZ domain); PF17820.1(PDZ_6:PDZ domain); PF13180.6(PDZ_2:PDZ domain)	sp|Q61085|RHPN1_MOUSE(Rhophilin-1 OS=Mus musculus OX=10090 GN=Rhpn1 PE=1 SV=2)	100757247
ENSCGRG00015003625	Lcp1	lymphocyte cytosolic protein 1 [Source:NCBI gene;Acc:100754592]	3008	0.433153	-1.20705	1.06e-10	4.26e-10	yes	down	ERE87338.1(zinc finger CCCH domain-containing protein 13 [Cricetulus griseus])	GO:0032432(cellular_component:actin filament bundle); GO:0033157(biological_process:regulation of intracellular protein transport); GO:0015629(cellular_component:actin cytoskeleton); GO:0030175(cellular_component:filopodium); GO:0051639(biological_process:actin filament network formation); GO:0005925(cellular_component:focal adhesion); GO:0005737(cellular_component:cytoplasm); GO:0071803(biologic…	K17276	LCP1, PLS2		COG5069(S:Function unknown)	COG5069(zinc finger CCCH-type containing 13)	PF00307.31(CH:Calponin homology (CH) domain); PF00036.32(EF-hand_1:EF hand); PF13499.6(EF-hand_7:EF-hand domain pair); PF13405.6(EF-hand_6:EF-hand domain); PF13833.6(EF-hand_8:EF-hand domain pair); PF13202.6(EF-hand_5:EF hand); PF11971.8(CAMSAP_CH:CAMSAP CH domain)	sp|Q61233|PLSL_MOUSE(Plastin-2 OS=Mus musculus OX=10090 GN=Lcp1 PE=1 SV=4)	100754592
ENSCGRG00015000900			1315	0.394416	-1.34221	2.5e-06	7.54e-06	yes	down
ENSCGRG00015021777	Efhc1	EF-hand domain containing 1 [Source:NCBI gene;Acc:100774119]	2290	5.86201	2.5514	1.43e-05	4.07e-05	yes	up	XP_027248589.1(EF-hand domain-containing protein 1 isoform X1 [Cricetulus griseus])	GO:0072686(cellular_component:mitotic spindle); GO:0005813(cellular_component:centrosome); GO:0000281(biological_process:mitotic cytokinesis); GO:0000922(cellular_component:spindle pole); GO:0007052(biological_process:mitotic spindle organization); GO:0005930(cellular_component:axoneme); GO:0005509(molecular_function:calcium ion binding); GO:0043014(molecular_function:alpha-tubulin binding); GO:0…				ENOG410XQCQ(L:Replication, recombination and repair)	ENOG410XQCQ(dna replication licensing factor)	PF06565.12(DUF1126:DUF1126 PH-like domain); PF13405.6(EF-hand_6:EF-hand domain)	sp|Q9D9T8|EFHC1_MOUSE(EF-hand domain-containing protein 1 OS=Mus musculus OX=10090 GN=Efhc1 PE=1 SV=1)	100774119
ENSCGRG00015028180	Mmp19	matrix metallopeptidase 19 [Source:NCBI gene;Acc:100770555]	1578	0.186675	-2.4214	4.93e-193	3.54e-191	yes	down	XP_003506250.1(matrix metalloproteinase-19 [Cricetulus griseus])	GO:0016787(molecular_function:hydrolase activity); GO:0001525(biological_process:angiogenesis); GO:0004222(molecular_function:metalloendopeptidase activity); GO:0001541(biological_process:ovarian follicle development); GO:0001542(biological_process:ovulation from ovarian follicle); GO:0005576(cellular_component:extracellular region); GO:0009725(biological_process:response to hormone); GO:0030154(…	K07998	MMP19, MMP18		ENOG410XQ5D(O:Posttranslational modification, protein turnover, chaperones)	ENOG410XQ5D(DnaJ (Hsp40) homolog, subfamily C, member 14)	PF00413.24(Peptidase_M10:Matrixin); PF00045.19(Hemopexin:Hemopexin); PF01471.18(PG_binding_1:Putative peptidoglycan binding domain)	sp|Q9JHI0|MMP19_MOUSE(Matrix metalloproteinase-19 OS=Mus musculus OX=10090 GN=Mmp19 PE=2 SV=1)	100770555
ENSCGRG00015028182	Myo1g	myosin IG [Source:NCBI gene;Acc:100766313]	3203	0.0848672	-3.55865	6.16e-27	4.81e-26	yes	down	XP_027243952.1(unconventional myosin-Ig isoform X1 [Cricetulus griseus])	GO:0038096(biological_process:Fc-gamma receptor signaling pathway involved in phagocytosis); GO:0003779(molecular_function:actin binding); GO:0031589(biological_process:cell-substrate adhesion); GO:0006909(biological_process:phagocytosis); GO:0030027(cellular_component:lamellipodium); GO:0031256(cellular_component:leading edge membrane); GO:0006887(biological_process:exocytosis); GO:0005546(molec…	K10356	MYO1		COG5022(O:Posttranslational modification, protein turnover, chaperones)	COG5022(Cerebral cavernous malformation 2)	PF00063.21(Myosin_head:Myosin head (motor domain)); PF06017.13(Myosin_TH1:Unconventional myosin tail, actin- and lipid-binding)	sp|Q5SUA5|MYO1G_MOUSE(Unconventional myosin-Ig OS=Mus musculus OX=10090 GN=Myo1g PE=1 SV=1)	100766313
ENSCGRG00015028553	Rnd2	Rho family GTPase 2 [Source:NCBI gene;Acc:100770443]	684	0.412255	-1.27839	5.52e-47	7.12e-46	yes	down	XP_003504662.1(rho-related GTP-binding protein RhoN isoform X1 [Cricetulus griseus])	GO:0048672(biological_process:positive regulation of collateral sprouting); GO:0016236(biological_process:macroautophagy); GO:0002080(cellular_component:acrosomal membrane); GO:0007165(biological_process:signal transduction); GO:0005737(cellular_component:cytoplasm); GO:0030950(biological_process:establishment or maintenance of actin cytoskeleton polarity); GO:0005525(molecular_function:GTP bindi…	K07858	RND2		COG1100(B:Chromatin structure and dynamics)	COG1100(E3 ubiquitin-protein ligase that specifically mediates the formation of 'Lys-6'-linked polyubiquitin chains and plays a central role in DNA repair by facilitating cellular responses to DNA damage. It is unclear whether it also mediates the formation of other types of polyubiquitin chains. The E3 ubiquitin-protein ligase activity is required for its tumor suppressor function. The BRCA1-BAR…	PF00071.22(Ras:Ras family); PF08477.13(Roc:Ras of Complex, Roc, domain of DAPkinase); PF00025.21(Arf:ADP-ribosylation factor family)	sp|Q9QYM5|RND2_MOUSE(Rho-related GTP-binding protein RhoN OS=Mus musculus OX=10090 GN=Rnd2 PE=2 SV=1)	100770443
ENSCGRG00015028551			540	12.5104	3.64505	8.13e-15	3.97e-14	yes	up	RLQ78879.1(hypothetical protein CgPICR_019466 [Cricetulus griseus])	GO:0002474(biological_process:antigen processing and presentation of peptide antigen via MHC class I); GO:0016021(cellular_component:integral component of membrane); GO:0042612(cellular_component:MHC class I protein complex); GO:0019882(biological_process:antigen processing and presentation); GO:0006955(biological_process:immune response)	K06751	MHC1	map04514(Cell adhesion molecules (CAMs)); map05166(Human T-cell leukemia virus 1 infection); map05165(Human papillomavirus infection); map05203(Viral carcinogenesis); map05163(Human cytomegalovirus infection); map05167(Kaposi sarcoma-associated herpesvirus infection); map05320(Autoimmune thyroid disease); map05332(Graft-versus-host disease); map05330(Allograft rejection); map05168(Herpes simplex …	ENOG4111K8F(U:Intracellular trafficking, secretion, and vesicular transport)	ENOG4111K8F(antigen processing and presentation of peptide antigen via MHC class I)		sp|P16391|HA12_RAT(RT1 class I histocompatibility antigen, AA alpha chain OS=Rattus norvegicus OX=10116 PE=1 SV=2)
ENSCGRG00015022354	Psmc5	proteasome 26S subunit, ATPase 5 [Source:NCBI gene;Acc:100771099]	1253	2.4982	1.32089	3.39e-144	1.63e-142	yes	up	XP_027283624.1(26S proteasome regulatory subunit 8 isoform X2 [Cricetulus griseus])	GO:0022624(cellular_component:proteasome accessory complex); GO:0017025(molecular_function:TBP-class protein binding); GO:0090261(biological_process:positive regulation of inclusion body assembly); GO:0016234(cellular_component:inclusion body); GO:0050804(biological_process:modulation of synaptic transmission); GO:0031595(cellular_component:nuclear proteasome complex); GO:0031597(cellular_compone…	K03066	PSMC5, RPT6	map03050(Proteasome); map05169(Epstein-Barr virus infection)	COG1222(U:Intracellular trafficking, secretion, and vesicular transport)	COG1222(Intercellular adhesion molecule)	PF00004.29(AAA:ATPase family associated with various cellular activities (AAA)); PF17862.1(AAA_lid_3:AAA+ lid domain); PF07724.14(AAA_2:AAA domain (Cdc48 subfamily)); PF16450.5(Prot_ATP_ID_OB:Proteasomal ATPase OB C-terminal domain); PF07728.14(AAA_5:AAA domain (dynein-related subfamily)); PF13191.6(AAA_16:AAA ATPase domain); PF13401.6(AAA_22:AAA domain); PF05496.12(RuvB_N:Holliday junction DNA h…	sp|P62194|PRS8_BOVIN(26S proteasome regulatory subunit 8 OS=Bos taurus OX=9913 GN=PSMC5 PE=2 SV=1)	100771099
ENSCGRG00015005044			1302	50.009	5.64412	2.13e-07	6.98e-07	yes	up	RLQ59172.1(ZNF850, partial [Cricetulus griseus])	GO:0006355(biological_process:regulation of transcription, DNA-templated); GO:0046872(molecular_function:metal ion binding); GO:0003676(molecular_function:nucleic acid binding)	K09228	KRAB				PF13465.6(zf-H2C2_2:Zinc-finger double domain); PF00096.26(zf-C2H2:Zinc finger, C2H2 type); PF13894.6(zf-C2H2_4:C2H2-type zinc finger); PF12171.8(zf-C2H2_jaz:Zinc-finger double-stranded RNA-binding); PF12874.7(zf-met:Zinc-finger of C2H2 type); PF13912.6(zf-C2H2_6:C2H2-type zinc finger); PF13909.6(zf-H2C2_5:C2H2-type zinc-finger domain); PF16622.5(zf-C2H2_11:zinc-finger C2H2-type); PF07975.12(C1_4…	sp|E9PW05|ZFP54_MOUSE(Zinc finger protein 54 OS=Mus musculus OX=10090 GN=Zfp54 PE=2 SV=1)
ENSCGRG00015002682	Enox1	ecto-NOX disulfide-thiol exchanger 1 [Source:NCBI gene;Acc:100770334]	2782	0.450472	-1.15049	2.69e-42	3.12e-41	yes	down	ERE91537.1(ecto-NOX disulfide-thiol exchanger 1 [Cricetulus griseus])	GO:0009897(cellular_component:external side of plasma membrane); GO:0007624(biological_process:ultradian rhythm); GO:0005615(cellular_component:extracellular space); GO:0003723(molecular_function:RNA binding); GO:0003676(molecular_function:nucleic acid binding); GO:0005886(cellular_component:plasma membrane); GO:0016491(molecular_function:oxidoreductase activity)				ENOG410XVWG(S:Function unknown)	ENOG410XVWG(ecto-NOX disulfide-thiol exchanger)	PF00076.22(RRM_1:RNA recognition motif. (a.k.a. RRM, RBD, or RNP domain))	sp|Q8BHR2|ENOX1_MOUSE(Ecto-NOX disulfide-thiol exchanger 1 OS=Mus musculus OX=10090 GN=Enox1 PE=2 SV=1)	100770334
ENSCGRG00015011782		acetyl-CoA acetyltransferase, cytosolic [Source:NCBI gene;Acc:100760000]	1389	2.12255	1.0858	8.2e-36	8.15e-35	yes	up	XP_003503105.1(acetyl-CoA acetyltransferase, cytosolic [Cricetulus griseus])	GO:0006635(biological_process:fatty acid beta-oxidation); GO:0001889(biological_process:liver development); GO:0046952(biological_process:ketone body catabolic process); GO:0005737(cellular_component:cytoplasm); GO:0005730(cellular_component:nucleolus); GO:0031670(biological_process:cellular response to nutrient); GO:0005634(cellular_component:nucleus); GO:0005777(cellular_component:peroxisome); …	K00626	E2.3.1.9, atoB	map00071(Fatty acid degradation); map00072(Synthesis and degradation of ketone bodies); map00280(Valine, leucine and isoleucine degradation); map00310(Lysine degradation); map00380(Tryptophan metabolism); map00620(Pyruvate metabolism); map00630(Glyoxylate and dicarboxylate metabolism); map00640(Propanoate metabolism); map00650(Butanoate metabolism); map00900(Terpenoid backbone biosynthesis)	COG0183(I:Lipid transport and metabolism)	COG0183(acetyl-coa acetyltransferase)	PF00108.23(Thiolase_N:Thiolase, N-terminal domain); PF02803.18(Thiolase_C:Thiolase, C-terminal domain); PF00109.26(ketoacyl-synt:Beta-ketoacyl synthase, N-terminal domain); PF08541.10(ACP_syn_III_C:3-Oxoacyl-[acyl-carrier-protein (ACP)] synthase III C terminal)	sp|Q8CAY6|THIC_MOUSE(Acetyl-CoA acetyltransferase, cytosolic OS=Mus musculus OX=10090 GN=Acat2 PE=1 SV=2)	100760000
ENSCGRG00015008541		A-kinase anchoring protein 8 like [Source:NCBI gene;Acc:100754234]	1926	3.65109	1.86833	1.48e-56	2.33e-55	yes	up	XP_027275290.1(A-kinase anchor protein 8-like isoform X1 [Cricetulus griseus])	GO:0005634(cellular_component:nucleus); GO:0016301(molecular_function:kinase activity); GO:0003677(molecular_function:DNA binding)	K15978	AKAP8L, HA95		ENOG410YCRZ(T:Signal transduction mechanisms)	ENOG410YCRZ(A kinase (PRKA) anchor protein 8-like)	PF04988.12(AKAP95:A-kinase anchoring protein 95 (AKAP95))	sp|Q9R0L7|AKP8L_MOUSE(A-kinase anchor protein 8-like OS=Mus musculus OX=10090 GN=Akap8l PE=1 SV=1)	100754234
ENSCGRG00015007301		histone H2B type 1 [Source:NCBI gene;Acc:100752010]	381	3.90875	1.96671	0	0	yes	up	XP_006993242.1(PREDICTED: uncharacterized protein LOC102911453 [Peromyscus maniculatus bairdii])	GO:0005634(cellular_component:nucleus); GO:0000786(cellular_component:nucleosome); GO:0005654(cellular_component:nucleoplasm); GO:0003677(molecular_function:DNA binding); GO:0046982(molecular_function:protein heterodimerization activity); GO:0005694(cellular_component:chromosome); GO:0005829(cellular_component:cytosol)	K11252	H2B	map05034(Alcoholism); map05203(Viral carcinogenesis); map05322(Systemic lupus erythematosus)			PF00125.24(Histone:Core histone H2A/H2B/H3/H4); PF00808.23(CBFD_NFYB_HMF:Histone-like transcription factor (CBF/NF-Y) and archaeal histone)	sp|P62807|H2B1C_HUMAN(Histone H2B type 1-C/E/F/G/I OS=Homo sapiens OX=9606 GN=HIST1H2BC PE=1 SV=4)	100751148
ENSCGRG00015007138		microtubule associated monooxygenase, calponin and LIM domain containing 2 [Source:NCBI gene;Acc:100763886]	6202	0.427177	-1.2271	2.11e-72	4.33e-71	yes	down	XP_027265898.1(F-actin-monooxygenase MICAL2 isoform X3 [Cricetulus griseus])	GO:0010735(biological_process:positive regulation of transcription via serum response element binding); GO:0005634(cellular_component:nucleus); GO:0003779(molecular_function:actin binding); GO:0043914(molecular_function:NADPH:sulfur oxidoreductase activity); GO:0005515(molecular_function:protein binding); GO:0030042(biological_process:actin filament depolymerization); GO:0071949(molecular_functio…	K19947	MICAL		COG5069(S:Function unknown)	COG5069(dickkopf 3 homolog (Xenopus laevis))	PF12130.8(DUF3585:Bivalent Mical/EHBP Rab binding domain); PF00307.31(CH:Calponin homology (CH) domain); PF11971.8(CAMSAP_CH:CAMSAP CH domain); PF00412.22(LIM:LIM domain); PF01494.19(FAD_binding_3:FAD binding domain); PF07992.14(Pyr_redox_2:Pyridine nucleotide-disulphide oxidoreductase); PF13738.6(Pyr_redox_3:Pyridine nucleotide-disulphide oxidoreductase); PF00890.24(FAD_binding_2:FAD binding dom…	sp|Q8BML1|MICA2_MOUSE([F-actin]-monooxygenase MICAL2 OS=Mus musculus OX=10090 GN=Mical2 PE=1 SV=1)	100763886
ENSCGRG00015024567	Loxl1	lysyl oxidase like 1 [Source:NCBI gene;Acc:100757882]	2122	0.414851	-1.26933	4.78e-136	2.15e-134	yes	down	XP_027270716.1(lysyl oxidase homolog 1 isoform X2 [Cricetulus griseus])	GO:0005737(cellular_component:cytoplasm); GO:0005604(cellular_component:basement membrane); GO:0005615(cellular_component:extracellular space); GO:0016641(molecular_function:oxidoreductase activity, acting on the CH-NH2 group of donors, oxygen as acceptor); GO:0018057(biological_process:peptidyl-lysine oxidation); GO:0004720(molecular_function:protein-lysine 6-oxidase activity); GO:0031012(cellul…	K14678	LOXL1		ENOG41101E4(O:Posttranslational modification, protein turnover, chaperones)	ENOG41101E4(Lysyl Oxidase)	PF01186.17(Lysyl_oxidase:Lysyl oxidase)	sp|P97873|LOXL1_MOUSE(Lysyl oxidase homolog 1 OS=Mus musculus OX=10090 GN=Loxl1 PE=2 SV=3)	100757882
ENSCGRG00015018260	Pag1	phosphoprotein membrane anchor with glycosphingolipid microdomains 1 [Source:NCBI gene;Acc:100767029]	2126	0.257627	-1.95664	1.14e-06	3.52e-06	yes	down	XP_027254569.1(phosphoprotein associated with glycosphingolipid-enriched microdomains 1 [Cricetulus griseus])	GO:0042169(molecular_function:SH2 domain binding); GO:0016020(cellular_component:membrane); GO:0050868(biological_process:negative regulation of T cell activation); GO:0016021(cellular_component:integral component of membrane); GO:0045121(cellular_component:membrane raft); GO:0050863(biological_process:regulation of T cell activation); GO:0005068(molecular_function:transmembrane receptor protein …				ENOG4111TW0(U:Intracellular trafficking, secretion, and vesicular transport)	ENOG4111TW0(phosphoprotein associated with glycosphingolipid microdomains 1)	PF15347.6(PAG:Phosphoprotein associated with glycosphingolipid-enriched); PF16492.5(Cadherin_C_2:Cadherin cytoplasmic C-terminal)	sp|Q9JM80|PHAG1_RAT(Phosphoprotein associated with glycosphingolipid-enriched microdomains 1 OS=Rattus norvegicus OX=10116 GN=Pag1 PE=1 SV=1)	100767029
ENSCGRG00015018481			528	2.27406	1.18527	8.79e-36	8.71e-35	yes	up	RLQ64395.1(SPATA5L1 [Cricetulus griseus])	GO:0016887(molecular_function:ATPase activity); GO:0005524(molecular_function:ATP binding)				COG0464(S:Function unknown)	COG0464(chromosome 15 open reading frame 48)	PF00004.29(AAA:ATPase family associated with various cellular activities (AAA)); PF13191.6(AAA_16:AAA ATPase domain); PF07728.14(AAA_5:AAA domain (dynein-related subfamily)); PF03215.15(Rad17:Rad17 P-loop domain); PF06068.13(TIP49:TIP49 P-loop domain); PF05496.12(RuvB_N:Holliday junction DNA helicase RuvB P-loop domain)	sp|A7YSY2|SPA5L_BOVIN(Spermatogenesis-associated protein 5-like protein 1 OS=Bos taurus OX=9913 GN=SPATA5L1 PE=2 SV=1)
ENSCGRG00015010786	Fam20c	FAM20C golgi associated secretory pathway kinase [Source:NCBI gene;Acc:100771796]	2425	0.291622	-1.77783	3.05e-24	2.16e-23	yes	down	XP_027269252.1(extracellular serine/threonine protein kinase FAM20C isoform X2 [Cricetulus griseus])	GO:0005737(cellular_component:cytoplasm); GO:0005794(cellular_component:Golgi apparatus); GO:0006468(biological_process:protein phosphorylation); GO:0097187(biological_process:dentinogenesis); GO:0005615(cellular_component:extracellular space); GO:0046034(biological_process:ATP metabolic process); GO:0004674(molecular_function:protein serine/threonine kinase activity); GO:0016773(molecular_functi…				ENOG410XQEJ(S:Function unknown)	ENOG410XQEJ(Family with sequence similarity 20, member)	PF06702.12(Fam20C:Golgi casein kinase, C-terminal, Fam20)	sp|Q5MJS3|FA20C_MOUSE(Extracellular serine/threonine protein kinase FAM20C OS=Mus musculus OX=10090 GN=Fam20c PE=1 SV=1)	100771796
ENSCGRG00015024862	Nfya	nuclear transcription factor Y subunit alpha [Source:NCBI gene;Acc:100755500]	3580	2.10062	1.07082	6.36e-56	9.95e-55	yes	up	XP_003511806.1(nuclear transcription factor Y subunit alpha isoform X1 [Cricetulus griseus])	GO:0044212(molecular_function:transcription regulatory region DNA binding); GO:0016602(cellular_component:CCAAT-binding factor complex); GO:0032993(cellular_component:protein-DNA complex); GO:0048511(biological_process:rhythmic process); GO:0003700(molecular_function:transcription factor activity, sequence-specific DNA binding); GO:0005634(cellular_component:nucleus); GO:0006366(biological_proces…	K08064	NFYA	map04612(Antigen processing and presentation); map05152(Tuberculosis)	COG5224(K:Transcription)	COG5224(Nuclear transcription factor Y)	PF02045.15(CBFB_NFYA:CCAAT-binding transcription factor (CBF-B/NF-YA) subunit B)	sp|P23511|NFYA_HUMAN(Nuclear transcription factor Y subunit alpha OS=Homo sapiens OX=9606 GN=NFYA PE=1 SV=2)	100755500
ENSCGRG00015026535	Myh11	myosin heavy chain 11 [Source:NCBI gene;Acc:100771006]	5940	3.75156	1.90749	2.09e-07	6.89e-07	yes	up	XP_027292569.1(myosin-11 isoform X1 [Cricetulus griseus])	GO:0034453(biological_process:microtubule anchoring); GO:0008307(molecular_function:structural constituent of muscle); GO:0051015(molecular_function:actin filament binding); GO:0005815(cellular_component:microtubule organizing center); GO:0048739(biological_process:cardiac muscle fiber development); GO:0048251(biological_process:elastic fiber assembly); GO:0016459(cellular_component:myosin comple…	K10352	MYH	map04530(Tight junction)	COG5022(Z:Cytoskeleton)	COG5022(nudE nuclear distribution E homolog)	PF01576.19(Myosin_tail_1:Myosin tail); PF00063.21(Myosin_head:Myosin head (motor domain)); PF02736.19(Myosin_N:Myosin N-terminal SH3-like domain); PF16516.5(CC2-LZ:Leucine zipper of domain CC2 of NEMO, NF-kappa-B essential modulator); PF00612.27(IQ:IQ calmodulin-binding motif)	sp|O08638|MYH11_MOUSE(Myosin-11 OS=Mus musculus OX=10090 GN=Myh11 PE=1 SV=1)	100771006
ENSCGRG00015010462	Ankrd42	ankyrin repeat domain 42 [Source:MGI Symbol;Acc:MGI:1921095]	1596	0.434981	-1.20098	2.26e-05	6.31e-05	yes	down	XP_027263455.1(ankyrin repeat domain-containing protein 42 isoform X4 [Cricetulus griseus])	GO:1900017(biological_process:positive regulation of cytokine production involved in inflammatory response); GO:0051092(biological_process:positive regulation of NF-kappaB transcription factor activity); GO:0051091(biological_process:positive regulation of sequence-specific DNA binding transcription factor activity); GO:0005634(cellular_component:nucleus); GO:0051059(molecular_function:NF-kappaB …	K17593	ANKRD42, SARP		COG0666(S:Function unknown)	COG0666(Coiled-coil domain containing)	PF12796.7(Ank_2:Ankyrin repeats (3 copies)); PF13637.6(Ank_4:Ankyrin repeats (many copies)); PF00023.30(Ank:Ankyrin repeat); PF13857.6(Ank_5:Ankyrin repeats (many copies)); PF13606.6(Ank_3:Ankyrin repeat)	sp|Q3V096|ANR42_MOUSE(Ankyrin repeat domain-containing protein 42 OS=Mus musculus OX=10090 GN=Ankrd42 PE=1 SV=1)
ENSCGRG00015003541	Plin4	perilipin 4 [Source:NCBI gene;Acc:100768515]	5236	0.442156	-1.17737	2.08e-50	2.87e-49	yes	down	XP_027272679.1(perilipin-4 isoform X2 [Cricetulus griseus])	GO:0005829(cellular_component:cytosol); GO:0005811(cellular_component:lipid particle); GO:0043231(cellular_component:intracellular membrane-bounded organelle); GO:0030215(molecular_function:semaphorin receptor binding); GO:0005886(cellular_component:plasma membrane)	K20254	PLIN4	map03320(PPAR signaling pathway)	ENOG4112C4W(S:Function unknown)	ENOG4112C4W(perilipin 4)	PF03036.16(Perilipin:Perilipin family)	sp|O88492|PLIN4_MOUSE(Perilipin-4 OS=Mus musculus OX=10090 GN=Plin4 PE=1 SV=2)	100768515
ENSCGRG00015013700	Akna	AT-hook transcription factor [Source:NCBI gene;Acc:100774585]	6552	0.438111	-1.19063	4.9e-13	2.22e-12	yes	down	XP_027256082.1(AT-hook-containing transcription factor isoform X1 [Cricetulus griseus])	GO:0005654(cellular_component:nucleoplasm); GO:0043231(cellular_component:intracellular membrane-bounded organelle); GO:0005813(cellular_component:centrosome); GO:0005829(cellular_component:cytosol); GO:0001228(molecular_function:transcriptional activator activity, RNA polymerase II transcription regulatory region sequence-specific binding); GO:0005814(cellular_component:centriole); GO:0001837(bi…	K21404	AKNA		ENOG4111ICK(K:Transcription)	ENOG4111ICK(AT-hook transcription factor)	PF12443.8(AKNA:AT-hook-containing transcription factor)	sp|Q80VW7|AKNA_MOUSE(Microtubule organization protein AKNA OS=Mus musculus OX=10090 GN=Akna PE=1 SV=1)	100774585
ENSCGRG00015006052	Pla2g7	platelet-activating factor acetylhydrolase [Source:NCBI gene;Acc:100769497]	1682	0.49738	-1.00758	4.88e-23	3.32e-22	yes	down	XP_007645471.1(platelet-activating factor acetylhydrolase isoform X2 [Cricetulus griseus])	GO:0034441(biological_process:plasma lipoprotein particle oxidation); GO:0034440(biological_process:lipid oxidation); GO:0034362(cellular_component:low-density lipoprotein particle); GO:0034374(biological_process:low-density lipoprotein particle remodeling); GO:0047499(molecular_function:calcium-independent phospholipase A2 activity); GO:0005543(molecular_function:phospholipid binding); GO:000573…	K01062	PLA2G7, PAFAH	map00565(Ether lipid metabolism)	ENOG4111FH0(S:Function unknown)	ENOG4111FH0(Tudor domain containing 6)	PF03403.13(PAF-AH_p_II:Platelet-activating factor acetylhydrolase, isoform II); PF12740.7(Chlorophyllase2:Chlorophyllase enzyme); PF00326.21(Peptidase_S9:Prolyl oligopeptidase family); PF07224.11(Chlorophyllase:Chlorophyllase); PF00561.20(Abhydrolase_1:alpha/beta hydrolase fold); PF12697.7(Abhydrolase_6:Alpha/beta hydrolase family)	sp|Q60963|PAFA_MOUSE(Platelet-activating factor acetylhydrolase OS=Mus musculus OX=10090 GN=Pla2g7 PE=2 SV=2)	100769497
ENSCGRG00015002226	Slc9a7	solute carrier family 9 member A7 [Source:NCBI gene;Acc:100769981]	2184	32.7666	5.03415	3.14e-05	8.68e-05	yes	up	XP_027288119.1(sodium/hydrogen exchanger 7 isoform X2 [Cricetulus griseus])	GO:0055037(cellular_component:recycling endosome); GO:0005802(cellular_component:trans-Golgi network); GO:0043231(cellular_component:intracellular membrane-bounded organelle); GO:0098719(biological_process:sodium ion import across plasma membrane); GO:0071805(biological_process:potassium ion transmembrane transport); GO:0006812(biological_process:cation transport); GO:0016021(cellular_component:i…	K12041	SLC9A6_7, NHE6_7		COG0025(Z:Cytoskeleton)	COG0025(Actin-related protein)	PF00999.21(Na_H_Exchanger:Sodium/hydrogen exchanger family)	sp|Q8BLV3|SL9A7_MOUSE(Sodium/hydrogen exchanger 7 OS=Mus musculus OX=10090 GN=Slc9a7 PE=1 SV=1)	100769981
ENSCGRG00015001801			264	0.312258	-1.67919	2.08e-42	2.42e-41	yes	down
ENSCGRG00015013770	Cip2a	cell proliferation regulating inhibitor of protein phosphatase 2A [Source:NCBI gene;Acc:100760685]	2727	2.0312	1.02233	9.35e-34	8.73e-33	yes	up	XP_027268354.1(protein CIP2A isoform X1 [Cricetulus griseus])	GO:0005737(cellular_component:cytoplasm); GO:0016021(cellular_component:integral component of membrane); GO:0005829(cellular_component:cytosol); GO:0051015(molecular_function:actin filament binding); GO:0003774(molecular_function:motor activity); GO:0007283(biological_process:spermatogenesis); GO:0016459(cellular_component:myosin complex); GO:0005886(cellular_component:plasma membrane); GO:200017…				ENOG4110856(S:Function unknown)	ENOG4110856(kiaa1524)		sp|Q8BWY9|CIP2A_MOUSE(Protein CIP2A OS=Mus musculus OX=10090 GN=Cip2a PE=1 SV=3)	100760685
ENSCGRG00015012890			2573	0.405965	-1.30057	0	0	yes	down	XP_002754570.3(PREDICTED: heat shock cognate 71 kDa protein isoform X1 [Callithrix jacchus])	GO:0031647(biological_process:regulation of protein stability); GO:0061738(biological_process:late endosomal microautophagy); GO:0031072(molecular_function:heat shock protein binding); GO:0034605(biological_process:cellular response to heat); GO:0030424(cellular_component:axon); GO:0051082(molecular_function:unfolded protein binding); GO:0016887(molecular_function:ATPase activity); GO:0001664(mol…	K03283	HSPA1s	map05164(Influenza A); map05162(Measles); map05145(Toxoplasmosis); map04010(MAPK signaling pathway); map03040(Spliceosome); map05134(Legionellosis); map04612(Antigen processing and presentation); map04213(Longevity regulating pathway - multiple species); map04144(Endocytosis); map04915(Estrogen signaling pathway); map04141(Protein processing in endoplasmic reticulum)	COG0443(K:Transcription)	COG0443(Small nuclear ribonucleoprotein)	PF00012.20(HSP70:Hsp70 protein); PF06723.13(MreB_Mbl:MreB/Mbl protein)	sp|P63017|HSP7C_MOUSE(Heat shock cognate 71 kDa protein OS=Mus musculus OX=10090 GN=Hspa8 PE=1 SV=1)
ENSCGRG00015007147	Sorbs3	sorbin and SH3 domain containing 3 [Source:NCBI gene;Acc:100768383]	2700	0.480117	-1.05854	2.77e-55	4.26e-54	yes	down	ERE87972.1(vinexin [Cricetulus griseus])	GO:0005737(cellular_component:cytoplasm); GO:0007015(biological_process:actin filament organization); GO:0031589(biological_process:cell-substrate adhesion); GO:0017166(molecular_function:vinculin binding); GO:0000122(biological_process:negative regulation of transcription from RNA polymerase II promoter); GO:0051496(biological_process:positive regulation of stress fiber assembly); GO:0005634(cel…				ENOG410XP8Q(T:Signal transduction mechanisms)	ENOG410XP8Q(sorbin and SH3 domain containing 3)	PF14604.6(SH3_9:Variant SH3 domain); PF00018.28(SH3_1:SH3 domain); PF07653.17(SH3_2:Variant SH3 domain); PF02208.16(Sorb:Sorbin homologous domain)	sp|Q9R1Z8|VINEX_MOUSE(Vinexin OS=Mus musculus OX=10090 GN=Sorbs3 PE=1 SV=1)	100768383
ENSCGRG00015014539	Mbp	myelin basic protein [Source:NCBI gene;Acc:100763901]	2733	0.465097	-1.1044	3.71e-31	3.22e-30	yes	down	XP_027259496.1(myelin basic protein isoform X3 [Cricetulus griseus])	GO:0034115(biological_process:negative regulation of heterotypic cell-cell adhesion); GO:0042552(biological_process:myelination); GO:0032991(cellular_component:macromolecular complex); GO:2000778(biological_process:positive regulation of interleukin-6 secretion); GO:0061024(biological_process:membrane organization); GO:0007605(biological_process:sensory perception of sound); GO:0000165(biological…	K17269	MBP		ENOG4111PMJ(O:Posttranslational modification, protein turnover, chaperones)	ENOG4111PMJ(myelin basic protein)	PF01669.17(Myelin_MBP:Myelin basic protein)	sp|P02686|MBP_HUMAN(Myelin basic protein OS=Homo sapiens OX=9606 GN=MBP PE=1 SV=3)	100763901
ENSCGRG00015019690	Myh14	myosin heavy chain 14 [Source:NCBI gene;Acc:100770655]	6003	0.333195	-1.58556	1.94e-08	6.82e-08	yes	down	XP_028714685.1(myosin-14 isoform X3 [Peromyscus leucopus])	GO:0031032(biological_process:actomyosin structure organization); GO:0019228(biological_process:neuronal action potential); GO:0030426(cellular_component:growth cone); GO:0030424(cellular_component:axon); GO:0005903(cellular_component:brush border); GO:0016887(molecular_function:ATPase activity); GO:0042641(cellular_component:actomyosin); GO:0005737(cellular_component:cytoplasm); GO:0001725(cellu…	K10352	MYH	map04530(Tight junction)	COG5022(U:Intracellular trafficking, secretion, and vesicular transport)	COG5022(IZUMO family member 2)	PF01576.19(Myosin_tail_1:Myosin tail); PF00063.21(Myosin_head:Myosin head (motor domain)); PF02736.19(Myosin_N:Myosin N-terminal SH3-like domain); PF11559.8(ADIP:Afadin- and alpha -actinin-Binding); PF00612.27(IQ:IQ calmodulin-binding motif)	sp|Q6URW6|MYH14_MOUSE(Myosin-14 OS=Mus musculus OX=10090 GN=Myh14 PE=1 SV=1)	100770655
ENSCGRG00015024681	BC031181	chromosome 2 C18orf32 homolog [Source:NCBI gene;Acc:103160089]	231	2.07719	1.05463	2.75e-15	1.37e-14	yes	up	XP_016832794.1(UPF0729 protein C18orf32 homolog [Cricetulus griseus])	GO:0005811(cellular_component:lipid particle); GO:0005783(cellular_component:endoplasmic reticulum)				ENOG410Y1I3(S:Function unknown)	ENOG410Y1I3(Chromosome 18 open reading frame 32)	PF14975.6(DUF4512:Domain of unknown function (DUF4512))	sp|Q5R7A0|CR032_PONAB(UPF0729 protein C18orf32 homolog OS=Pongo abelii OX=9601 PE=3 SV=1)	103160089
ENSCGRG00015021536	Adck5	aarF domain containing kinase 5 [Source:MGI Symbol;Acc:MGI:2679274]	3489	0.492084	-1.02302	3.13e-25	2.3e-24	yes	down	XP_003507708.1(uncharacterized aarF domain-containing protein kinase 5 isoform X1 [Cricetulus griseus])	GO:0004674(molecular_function:protein serine/threonine kinase activity); GO:0016021(cellular_component:integral component of membrane); GO:0016301(molecular_function:kinase activity); GO:0005739(cellular_component:mitochondrion)	K08869	ADCK, ABC1		COG0661(S:Function unknown)	COG0661(Required, probably indirectly, for the hydroxylation of 2-octaprenylphenol to 2-octaprenyl-6-hydroxy-phenol, the fourth step in ubiquinone biosynthesis (By similarity))	PF03109.16(ABC1:ABC1 family)	sp|Q80V03|ADCK5_MOUSE(Uncharacterized aarF domain-containing protein kinase 5 OS=Mus musculus OX=10090 GN=Adck5 PE=2 SV=2)
ENSCGRG00015028376	Nemp1	nuclear envelope integral membrane protein 1 [Source:NCBI gene;Acc:100762649]	1413	2.26142	1.17723	3.11e-45	3.87e-44	yes	up	XP_027247983.1(nuclear envelope integral membrane protein 1 isoform X2 [Cricetulus griseus])	GO:0005637(cellular_component:nuclear inner membrane); GO:0016021(cellular_component:integral component of membrane); GO:0005635(cellular_component:nuclear envelope)				ENOG410ZZKM(O:Posttranslational modification, protein turnover, chaperones)	ENOG410ZZKM(tachykinin 3)	PF10225.9(NEMP:NEMP family)	sp|Q6ZQE4|NEMP1_MOUSE(Nuclear envelope integral membrane protein 1 OS=Mus musculus OX=10090 GN=Nemp1 PE=1 SV=2)	100762649
ENSCGRG00015012112	Napa	NSF attachment protein alpha [Source:NCBI gene;Acc:100765071]	1919	2.10703	1.07521	5.13e-74	1.1e-72	yes	up	XP_027286861.1(alpha-soluble NSF attachment protein isoform X2 [Cricetulus griseus])	GO:0010807(biological_process:regulation of synaptic vesicle priming); GO:0061025(biological_process:membrane fusion); GO:0044877(molecular_function:macromolecular complex binding); GO:0005774(cellular_component:vacuolar membrane); GO:0035249(biological_process:synaptic transmission, glutamatergic); GO:0005483(molecular_function:soluble NSF attachment protein activity); GO:0032984(biological_proc…	K15296	NAPA, SNAPA, SEC17	map04721(Synaptic vesicle cycle)	ENOG410XPQ6(U:Intracellular trafficking, secretion, and vesicular transport)	ENOG410XPQ6(attachment protein)	PF14938.6(SNAP:Soluble NSF attachment protein, SNAP); PF13424.6(TPR_12:Tetratricopeptide repeat)	sp|P54921|SNAA_RAT(Alpha-soluble NSF attachment protein OS=Rattus norvegicus OX=10116 GN=Napa PE=1 SV=2)	100765071
ENSCGRG00015003045	Greb1	growth regulating estrogen receptor binding 1 [Source:NCBI gene;Acc:100764943]	8056	3.03207	1.6003	3.9e-06	1.16e-05	yes	up	XP_027291576.1(protein GREB1 isoform X7 [Cricetulus griseus])	GO:0016021(cellular_component:integral component of membrane)				ENOG410Z1PN(S:Function unknown)	ENOG410Z1PN(growth regulation by estrogen in breast)	PF15782.5(GREB1:Gene regulated by oestrogen in breast cancer)	sp|Q3UHK3|GREB1_MOUSE(Protein GREB1 OS=Mus musculus OX=10090 GN=Greb1 PE=2 SV=2)	100764943
ENSCGRG00015013593	Ebf4	early B cell factor 4 [Source:MGI Symbol;Acc:MGI:2385972]	3067	0.478749	-1.06266	1.34e-15	6.78e-15	yes	down	XP_006499342.1(PREDICTED: transcription factor COE4 isoform X1 [Mus musculus])	GO:0003700(molecular_function:transcription factor activity, sequence-specific DNA binding); GO:0008134(molecular_function:transcription factor binding); GO:0001228(molecular_function:transcriptional activator activity, RNA polymerase II transcription regulatory region sequence-specific binding); GO:0005634(cellular_component:nucleus); GO:0006355(biological_process:regulation of transcription, DN…	K09103	EBF, COE		ENOG410XQ9Z(K:Transcription)	ENOG410XQ9Z(Early B-cell factor)	PF16422.5(COE1_DBD:Transcription factor COE1 DNA-binding domain); PF16423.5(COE1_HLH:Transcription factor COE1 helix-loop-helix domain); PF01833.24(TIG:IPT/TIG domain)	sp|Q8K4J2|COE4_MOUSE(Transcription factor COE4 OS=Mus musculus OX=10090 GN=Ebf4 PE=2 SV=1)
ENSCGRG00015025489	Pdk4	pyruvate dehydrogenase kinase 4 [Source:NCBI gene;Acc:100763413]	3346	3.20534	1.68048	1.14e-38	1.2e-37	yes	up	XP_003506699.1(pyruvate dehydrogenase kinase, isozyme 4 [Cricetulus griseus])	GO:0016310(biological_process:phosphorylation); GO:0008286(biological_process:insulin receptor signaling pathway); GO:0010906(biological_process:regulation of glucose metabolic process); GO:0046320(biological_process:regulation of fatty acid oxidation); GO:2000811(biological_process:negative regulation of anoikis); GO:0042594(biological_process:response to starvation); GO:0071398(biological_proce…	K00898	PDK2_3_4		COG0642(T:Signal transduction mechanisms)	COG0642(Histidine kinase)	PF10436.9(BCDHK_Adom3:Mitochondrial branched-chain alpha-ketoacid dehydrogenase kinase); PF02518.26(HATPase_c:Histidine kinase-, DNA gyrase B-, and HSP90-like ATPase)	sp|O70571|PDK4_MOUSE([Pyruvate dehydrogenase (acetyl-transferring)] kinase isozyme 4, mitochondrial OS=Mus musculus OX=10090 GN=Pdk4 PE=1 SV=1)	100763413
ENSCGRG00015011263	Rexo4	REX4 homolog, 3'-5' exonuclease [Source:NCBI gene;Acc:100770295]	1430	2.90488	1.53848	1.35e-63	2.45e-62	yes	up	XP_027278801.1(RNA exonuclease 4 isoform X1 [Cricetulus griseus])	GO:0016607(cellular_component:nuclear speck); GO:0008408(molecular_function:3'-5' exonuclease activity); GO:0000738(biological_process:DNA catabolic process, exonucleolytic); GO:0000726(biological_process:non-recombinational repair); GO:0005730(cellular_component:nucleolus); GO:0004519(molecular_function:endonuclease activity); GO:0004527(molecular_function:exonuclease activity); GO:0000737(biolo…	K18327	REXO4, REX4		COG0847(L:Replication, recombination and repair)	COG0847(DNA polymerase iii)	PF00929.24(RNase_T:Exonuclease)	sp|Q6PAQ4|REXO4_MOUSE(RNA exonuclease 4 OS=Mus musculus OX=10090 GN=Rexo4 PE=2 SV=2)	100770295
ENSCGRG00015009392	Gsap	gamma-secretase activating protein [Source:NCBI gene;Acc:100760803]	2553	0.392689	-1.34854	6.21e-11	2.53e-10	yes	down	XP_003508387.1(gamma-secretase-activating protein isoform X3 [Cricetulus griseus])	GO:0030162(biological_process:regulation of proteolysis); GO:1902004(biological_process:positive regulation of beta-amyloid formation); GO:0005802(cellular_component:trans-Golgi network); GO:0001540(molecular_function:beta-amyloid binding)				ENOG41129DZ(S:Function unknown)	ENOG41129DZ(pigeon homolog (Drosophila))	PF14959.6(GSAP-16:gamma-Secretase-activating protein C-term)	sp|Q3TCV3|GSAP_MOUSE(Gamma-secretase-activating protein OS=Mus musculus OX=10090 GN=Gsap PE=2 SV=1)	100760803
ENSCGRG00015002196	H1f0	histone H1.0 [Source:NCBI gene;Acc:100752547]	585	2.63724	1.39903	0	0	yes	up	XP_003126085.1(histone H1.0 [Sus scrofa])	GO:0031936(biological_process:negative regulation of chromatin silencing); GO:0015629(cellular_component:actin cytoskeleton); GO:0000786(cellular_component:nucleosome); GO:0030261(biological_process:chromosome condensation); GO:0031490(molecular_function:chromatin DNA binding); GO:0031492(molecular_function:nucleosomal DNA binding); GO:0003677(molecular_function:DNA binding); GO:0016604(cellular_…	K11275	H1_5		ENOG4112541(S:Function unknown)	ENOG4112541(myosin phosphatase Rho interacting protein)	PF00538.19(Linker_histone:linker histone H1 and H5 family)	sp|Q0IIJ2|H10_BOVIN(Histone H1.0 OS=Bos taurus OX=9913 GN=H1F0 PE=2 SV=3)	100752547
ENSCGRG00015013217	1700102P08Rik	chromosome unknown C3orf62 homolog [Source:NCBI gene;Acc:100764246]	3313	2.61591	1.38731	0.000376527	0.000933327	yes	up	XP_003500406.1(uncharacterized protein C3orf62 homolog [Cricetulus griseus])					ENOG410YJB0(S:Function unknown)	ENOG410YJB0(Chromosome 3 open reading frame 62)	PF15830.5(DUF4712:Domain of unknown function (DUF4712))	sp|Q9D9C7|CC062_MOUSE(Uncharacterized protein C3orf62 homolog OS=Mus musculus OX=10090 PE=1 SV=1)	100764246
ENSCGRG00015004810	Prune2	prune homolog 2 [Source:MGI Symbol;Acc:MGI:1925004]	9615	0.456743	-1.13054	0	0	yes	down	XP_027262364.1(protein prune homolog 2 isoform X8 [Cricetulus griseus])	GO:0005737(cellular_component:cytoplasm); GO:0016462(molecular_function:pyrophosphatase activity)	K18449	PRUNE2, BMCC1		ENOG410ZS9Z(S:Function unknown)	ENOG410ZS9Z(prune homolog 2 (Drosophila))	PF12496.8(BNIP2:Bcl2-/adenovirus E1B nineteen kDa-interacting protein 2); PF13716.6(CRAL_TRIO_2:Divergent CRAL/TRIO domain); PF02833.14(DHHA2:DHHA2 domain); PF00650.20(CRAL_TRIO:CRAL/TRIO domain)	sp|Q52KR3|PRUN2_MOUSE(Protein prune homolog 2 OS=Mus musculus OX=10090 GN=Prune2 PE=1 SV=2)
ENSCGRG00015024778			1782	2.01661	1.01193	0.000404158	0.000998714	yes	up	RLQ77839.1(hypothetical protein CgPICR_009986 [Cricetulus griseus])	GO:0016021(cellular_component:integral component of membrane)				ENOG41115RF(S:Function unknown)	ENOG41115RF(Envelope)		sp|P31791|ENV_FENV1(Envelope glycoprotein OS=Feline endogenous virus ECE1 OX=11766 GN=env PE=3 SV=1)
ENSCGRG00015026795	Magi3	membrane associated guanylate kinase, WW and PDZ domain containing 3 [Source:NCBI gene;Acc:100763218]	4389	0.40265	-1.3124	4.53e-30	3.83e-29	yes	down	XP_027249647.1(membrane-associated guanylate kinase, WW and PDZ domain-containing protein 3 isoform X4 [Cricetulus griseus])	GO:0005737(cellular_component:cytoplasm); GO:0005515(molecular_function:protein binding); GO:0005634(cellular_component:nucleus); GO:0016301(molecular_function:kinase activity); GO:0005524(molecular_function:ATP binding); GO:0005109(molecular_function:frizzled binding); GO:0007165(biological_process:signal transduction); GO:0005911(cellular_component:cell-cell junction); GO:0043507(biological_pro…	K06112	MAGI3	map04015(Rap1 signaling pathway)	COG5021(K:Transcription)	COG5021(Homeodomain transcription factor)	PF00595.24(PDZ:PDZ domain); PF17820.1(PDZ_6:PDZ domain); PF13180.6(PDZ_2:PDZ domain); PF00397.26(WW:WW domain); PF00625.21(Guanylate_kin:Guanylate kinase); PF16663.5(MAGI_u1:Unstructured region on MAGI)	sp|Q9EQJ9|MAGI3_MOUSE(Membrane-associated guanylate kinase, WW and PDZ domain-containing protein 3 OS=Mus musculus OX=10090 GN=Magi3 PE=1 SV=2)	100763218
ENSCGRG00015028875	Fastkd2	FAST kinase domains 2 [Source:NCBI gene;Acc:100757409]	2856	2.0514	1.03661	3.54e-34	3.34e-33	yes	up	XP_003502168.1(FAST kinase domain-containing protein 2, mitochondrial [Cricetulus griseus])	GO:0006468(biological_process:protein phosphorylation); GO:0070131(biological_process:positive regulation of mitochondrial translation); GO:0016310(biological_process:phosphorylation); GO:0005634(cellular_component:nucleus); GO:0016301(molecular_function:kinase activity); GO:0005739(cellular_component:mitochondrion); GO:0019843(molecular_function:rRNA binding); GO:0045333(biological_process:cellu…	K18190	FASTKD2		ENOG410ZQHV(T:Signal transduction mechanisms)	ENOG410ZQHV(FAST kinase domains 2)	PF06743.15(FAST_1:FAST kinase-like protein, subdomain 1); PF08373.10(RAP:RAP domain); PF08368.12(FAST_2:FAST kinase-like protein, subdomain 2)	sp|Q922E6|FAKD2_MOUSE(FAST kinase domain-containing protein 2, mitochondrial OS=Mus musculus OX=10090 GN=Fastkd2 PE=2 SV=2)	100757409
ENSCGRG00015013937	AI413582	expressed sequence AI413582 [Source:MGI Symbol;Acc:MGI:2146839]	658	0.278271	-1.84544	2.79e-59	4.67e-58	yes	down	XP_003506343.2(small integral membrane protein 29 isoform X1 [Cricetulus griseus])	GO:0016021(cellular_component:integral component of membrane); GO:0016020(cellular_component:membrane)				ENOG4111WKV(S:Function unknown)	ENOG4111WKV(-)		sp|Q86T20|SIM29_HUMAN(Small integral membrane protein 29 OS=Homo sapiens OX=9606 GN=SMIM29 PE=2 SV=3)	100756942
ENSCGRG00015028276			1284	3.49535	1.80544	7.96e-05	0.000211565	yes	up	RLQ78879.1(hypothetical protein CgPICR_019466 [Cricetulus griseus])	GO:0002474(biological_process:antigen processing and presentation of peptide antigen via MHC class I); GO:0016021(cellular_component:integral component of membrane); GO:0042612(cellular_component:MHC class I protein complex); GO:0019882(biological_process:antigen processing and presentation); GO:0006955(biological_process:immune response)	K06751	MHC1	map04514(Cell adhesion molecules (CAMs)); map05166(Human T-cell leukemia virus 1 infection); map05165(Human papillomavirus infection); map05203(Viral carcinogenesis); map05163(Human cytomegalovirus infection); map05167(Kaposi sarcoma-associated herpesvirus infection); map05320(Autoimmune thyroid disease); map05332(Graft-versus-host disease); map05330(Allograft rejection); map05168(Herpes simplex …	ENOG4111K8F(U:Intracellular trafficking, secretion, and vesicular transport)	ENOG4111K8F(antigen processing and presentation of peptide antigen via MHC class I)		sp|P01898|HA10_MOUSE(H-2 class I histocompatibility antigen, Q10 alpha chain OS=Mus musculus OX=10090 GN=H2-Q10 PE=1 SV=3)
ENSCGRG00015000416	Itpr3	inositol 1,4,5-triphosphate receptor 3 [Source:MGI Symbol;Acc:MGI:96624]	7980	0.257019	-1.96006	0	0	yes	down	XP_027244798.1(inositol 1,4,5-trisphosphate receptor type 3 isoform X2 [Cricetulus griseus])	GO:0005635(cellular_component:nuclear envelope); GO:0005783(cellular_component:endoplasmic reticulum); GO:0005262(molecular_function:calcium channel activity); GO:0005220(molecular_function:inositol 1,4,5-trisphosphate-sensitive calcium-release channel activity); GO:0005886(cellular_component:plasma membrane); GO:0007613(biological_process:memory); GO:0030425(cellular_component:dendrite); GO:0005…	K04960	ITPR3	map05167(Kaposi sarcoma-associated herpesvirus infection); map04114(Oocyte meiosis); map05163(Human cytomegalovirus infection); map04750(Inflammatory mediator regulation of TRP channels); map04540(Gap junction); map04270(Vascular smooth muscle contraction); map04922(Glucagon signaling pathway); map04218(Cellular senescence); map04070(Phosphatidylinositol signaling system); map04210(Apoptosis); ma…	ENOG410XR97(U:Intracellular trafficking, secretion, and vesicular transport)	ENOG410XR97(inositol 1,4,5-trisphosphate receptor type)	PF08709.11(Ins145_P3_rec:Inositol 1,4,5-trisphosphate/ryanodine receptor); PF01365.21(RYDR_ITPR:RIH domain); PF02815.19(MIR:MIR domain); PF08454.11(RIH_assoc:RyR and IP3R Homology associated); PF00520.31(Ion_trans:Ion transport protein)	sp|P70227|ITPR3_MOUSE(Inositol 1,4,5-trisphosphate receptor type 3 OS=Mus musculus OX=10090 GN=Itpr3 PE=1 SV=3)
ENSCGRG00015005394		membrane associated ring-CH-type finger 8 [Source:NCBI gene;Acc:100772199]	4956	0.46977	-1.08997	7.98e-52	1.13e-50	yes	down	XP_027285007.1(E3 ubiquitin-protein ligase MARCH8 isoform X1 [Cricetulus griseus])	GO:0016021(cellular_component:integral component of membrane); GO:0016874(molecular_function:ligase activity); GO:0008270(molecular_function:zinc ion binding)	K10656	MARCH1_8				PF12906.7(RINGv:RING-variant domain)	sp|Q9DBD2|MARH8_MOUSE(E3 ubiquitin-protein ligase MARCH8 OS=Mus musculus OX=10090 GN=March8 PE=2 SV=1)	100772199
ENSCGRG00015025663	Sclt1	sodium channel and clathrin linker 1 [Source:NCBI gene;Acc:100773720]	2306	0.296956	-1.75168	1.32e-18	7.56e-18	yes	down	XP_027247705.1(sodium channel and clathrin linker 1 isoform X3 [Cricetulus griseus])	GO:0008022(molecular_function:protein C-terminus binding); GO:0045162(biological_process:clustering of voltage-gated sodium channels); GO:0060271(biological_process:cilium assembly); GO:0005813(cellular_component:centrosome); GO:0005814(cellular_component:centriole); GO:0017080(molecular_function:sodium channel regulator activity); GO:0030276(molecular_function:clathrin binding); GO:0071439(cellu…				ENOG4111QZJ(Z:Cytoskeleton)	ENOG4111QZJ(Sodium channel and clathrin linker 1)		sp|G5E861|SCLT1_MOUSE(Sodium channel and clathrin linker 1 OS=Mus musculus OX=10090 GN=Sclt1 PE=1 SV=1)	100773720
ENSCGRG00015017826	Gpr174	G protein-coupled receptor 174 [Source:NCBI gene;Acc:100756360]	1008	2.95988	1.56554	0.000172768	0.000443276	yes	up	XP_007646342.1(probable G-protein coupled receptor 174 isoform X1 [Cricetulus griseus])	GO:0004930(molecular_function:G-protein coupled receptor activity); GO:0051482(biological_process:positive regulation of cytosolic calcium ion concentration involved in phospholipase C-activating G-protein coupled signaling pathway); GO:0045125(molecular_function:bioactive lipid receptor activity); GO:0043029(biological_process:T cell homeostasis); GO:0035025(biological_process:positive regulatio…	K08391	GPR174		ENOG410ZJNT(U:Intracellular trafficking, secretion, and vesicular transport)	ENOG410ZJNT(G protein-coupled receptor 174)	PF00001.21(7tm_1:7 transmembrane receptor (rhodopsin family))	sp|Q3U507|GP174_MOUSE(Probable G-protein coupled receptor 174 OS=Mus musculus OX=10090 GN=Gpr174 PE=2 SV=1)	100756360
ENSCGRG00015019937			994	0.485657	-1.04199	6.26e-20	3.79e-19	yes	down	EGW15214.1(TLC domain-containing protein 2 [Cricetulus griseus])	GO:0016021(cellular_component:integral component of membrane); GO:0097035(biological_process:regulation of membrane lipid distribution); GO:0007009(biological_process:plasma membrane organization); GO:0005886(cellular_component:plasma membrane); GO:0071709(biological_process:membrane assembly); GO:0055091(biological_process:phospholipid homeostasis)				ENOG410Z5I9(A:RNA processing and modification)	ENOG410Z5I9(PRP8 pre-mRNA processing factor 8 homolog (S. cerevisiae))	PF03798.16(TRAM_LAG1_CLN8:TLC domain)	sp|Q8VC26|TLCD2_MOUSE(TLC domain-containing protein 2 OS=Mus musculus OX=10090 GN=Tlcd2 PE=2 SV=1)
ENSCGRG00015018803	Pdia5	protein disulfide isomerase family A member 5 [Source:NCBI gene;Acc:100766255]	1923	0.484894	-1.04426	2.05e-62	3.62e-61	yes	down	XP_027268571.1(protein disulfide-isomerase A5 isoform X2 [Cricetulus griseus])	GO:0016853(molecular_function:isomerase activity); GO:0005788(cellular_component:endoplasmic reticulum lumen); GO:0005623(cellular_component:cell); GO:0003756(molecular_function:protein disulfide isomerase activity); GO:0045454(biological_process:cell redox homeostasis); GO:0015037(molecular_function:peptide disulfide oxidoreductase activity)	K09583	PDIA5		COG0526(S:Function unknown)	COG0526(appr-1-p processing domain protein)	PF00085.20(Thioredoxin:Thioredoxin); PF13098.6(Thioredoxin_2:Thioredoxin-like domain); PF13899.6(Thioredoxin_7:Thioredoxin-like); PF00578.21(AhpC-TSA:AhpC/TSA family); PF13905.6(Thioredoxin_8:Thioredoxin-like); PF04756.13(OST3_OST6:OST3 / OST6 family, transporter family); PF08534.10(Redoxin:Redoxin); PF13848.6(Thioredoxin_6:Thioredoxin-like domain)	sp|Q5I0H9|PDIA5_RAT(Protein disulfide-isomerase A5 OS=Rattus norvegicus OX=10116 GN=Pdia5 PE=2 SV=1)	100766255
ENSCGRG00015008400	Elmo1	engulfment and cell motility 1 [Source:NCBI gene;Acc:100759062]	2314	0.45797	-1.12668	8.82e-22	5.72e-21	yes	down	XP_027294865.1(engulfment and cell motility protein 1 isoform X1 [Cricetulus griseus])	GO:0005737(cellular_component:cytoplasm); GO:0038096(biological_process:Fc-gamma receptor signaling pathway involved in phagocytosis); GO:0016020(cellular_component:membrane); GO:0006909(biological_process:phagocytosis); GO:0032045(cellular_component:guanyl-nucleotide exchange factor complex); GO:0016601(biological_process:Rac protein signal transduction); GO:0048870(biological_process:cell motil…	K12366	ELMO1, CED12	map04062(Chemokine signaling pathway); map05100(Bacterial invasion of epithelial cells); map05131(Shigellosis)	ENOG410XPKN(S:Function unknown)	ENOG410XPKN(Engulfment and cell motility)	PF11841.8(DUF3361:Domain of unknown function (DUF3361)); PF04727.13(ELMO_CED12:ELMO/CED-12 family); PF16457.5(PH_12:Pleckstrin homology domain)	sp|Q8BPU7|ELMO1_MOUSE(Engulfment and cell motility protein 1 OS=Mus musculus OX=10090 GN=Elmo1 PE=1 SV=2)	100759062
ENSCGRG00015018660	Timm22	translocase of inner mitochondrial membrane 22 [Source:NCBI gene;Acc:100762051]	2653	4.08282	2.02957	1.02e-285	1.21e-283	yes	up	XP_003506768.1(mitochondrial import inner membrane translocase subunit Tim22 [Cricetulus griseus])	GO:0042721(cellular_component:mitochondrial inner membrane protein insertion complex); GO:0030943(molecular_function:mitochondrion targeting sequence binding); GO:0016021(cellular_component:integral component of membrane); GO:0016020(cellular_component:membrane); GO:0005739(cellular_component:mitochondrion); GO:0008320(molecular_function:protein transmembrane transporter activity); GO:0045039(bio…	K17790	TIM22		COG5596(T:Signal transduction mechanisms)	COG5596(breakpoint cluster region)	PF02466.19(Tim17:Tim17/Tim22/Tim23/Pmp24 family)	sp|Q9CQ85|TIM22_MOUSE(Mitochondrial import inner membrane translocase subunit Tim22 OS=Mus musculus OX=10090 GN=Timm22 PE=1 SV=1)	100762051
ENSCGRG00015012419			1926	2.19507	1.13427	1.68e-19	9.99e-19	yes	up	XP_007646510.2(LOW QUALITY PROTEIN: zinc finger protein 431 isoform X1 [Cricetulus griseus])	GO:0006355(biological_process:regulation of transcription, DNA-templated); GO:0003676(molecular_function:nucleic acid binding)						PF13465.6(zf-H2C2_2:Zinc-finger double domain); PF00096.26(zf-C2H2:Zinc finger, C2H2 type); PF13894.6(zf-C2H2_4:C2H2-type zinc finger); PF13912.6(zf-C2H2_6:C2H2-type zinc finger); PF01352.27(KRAB:KRAB box)	sp|E9QAG8|ZN431_MOUSE(Zinc finger protein 431 OS=Mus musculus OX=10090 GN=Znf431 PE=1 SV=1)
ENSCGRG00015028639	Tns2	tensin 2 [Source:NCBI gene;Acc:100752687]	4215	0.302867	-1.72324	2.22e-52	3.18e-51	yes	down	XP_027252457.1(tensin-2 isoform X3 [Cricetulus griseus])	GO:0019725(biological_process:cellular homeostasis); GO:0008285(biological_process:negative regulation of cell proliferation); GO:0046872(molecular_function:metal ion binding); GO:0035264(biological_process:multicellular organism growth); GO:0048871(biological_process:multicellular organismal homeostasis); GO:0004725(molecular_function:protein tyrosine phosphatase activity); GO:0001822(biological…	K18080	TNS		ENOG410YFRV(T:Signal transduction mechanisms)	ENOG410YFRV(tensin like C1 domain containing phosphatase (tensin 2))	PF08416.13(PTB:Phosphotyrosine-binding domain); PF10409.9(PTEN_C2:C2 domain of PTEN tumour-suppressor protein); PF00017.24(SH2:SH2 domain); PF00130.22(C1_1:Phorbol esters/diacylglycerol binding domain (C1 domain))	sp|Q8CGB6|TNS2_MOUSE(Tensin-2 OS=Mus musculus OX=10090 GN=Tns2 PE=1 SV=1)	100752687
ENSCGRG00015028643	Csad	cysteine sulfinic acid decarboxylase [Source:NCBI gene;Acc:100751520]	2170	0.460126	-1.1199	4.92e-25	3.59e-24	yes	down	RLQ75387.1(CSAD [Cricetulus griseus])	GO:0005737(cellular_component:cytoplasm); GO:0019530(biological_process:taurine metabolic process); GO:0019452(biological_process:L-cysteine catabolic process to taurine); GO:0019449(biological_process:L-cysteine catabolic process to hypotaurine); GO:0016829(molecular_function:lyase activity); GO:0016831(molecular_function:carboxy-lyase activity); GO:0019752(biological_process:carboxylic acid met…	K01594	CSAD	map00430(Taurine and hypotaurine metabolism)	COG0076(E:Amino acid transport and metabolism)	COG0076(decarboxylase)	PF00282.19(Pyridoxal_deC:Pyridoxal-dependent decarboxylase conserved domain); PF00266.19(Aminotran_5:Aminotransferase class-V); PF01212.21(Beta_elim_lyase:Beta-eliminating lyase)	sp|Q64611|CSAD_RAT(Cysteine sulfinic acid decarboxylase OS=Rattus norvegicus OX=10116 GN=Csad PE=1 SV=1)	100751520
ENSCGRG00015016510			6621	0.488751	-1.03283	3.35e-291	4.18e-289	yes	down	XP_021085674.1(microtubule-associated protein 4 isoform X1 [Mesocricetus auratus])	GO:0005737(cellular_component:cytoplasm); GO:0008017(molecular_function:microtubule binding); GO:0005874(cellular_component:microtubule); GO:0015631(molecular_function:tubulin binding)	K10431	MAP4		ENOG41114MN(S:Function unknown)	ENOG41114MN(-)	PF00418.19(Tubulin-binding:Tau and MAP protein, tubulin-binding repeat)	sp|Q5M7W5|MAP4_RAT(Microtubule-associated protein 4 OS=Rattus norvegicus OX=10116 GN=Map4 PE=1 SV=1)
ENSCGRG00015024247	Mtmr11	myotubularin related protein 11 [Source:MGI Symbol;Acc:MGI:2652817]	2103	0.455523	-1.1344	5.67e-08	1.94e-07	yes	down	ERE88440.1(myotubularin-related protein 11 [Cricetulus griseus])	GO:0005737(cellular_component:cytoplasm)	K18085	MTMR10_11_12		ENOG410XPTU(O:Posttranslational modification, protein turnover, chaperones)	ENOG410XPTU(OTU domain containing)	PF06602.14(Myotub-related:Myotubularin-like phosphatase domain); PF12578.8(3-PAP:Myotubularin-associated protein)	sp|Q3V1L6|MTMRB_MOUSE(Myotubularin-related protein 11 OS=Mus musculus OX=10090 GN=Mtmr11 PE=2 SV=1)
ENSCGRG00015025574	YPEL	yippee like 3 [Source:NCBI gene;Acc:100770652]	360	0.276405	-1.85515	6.53e-36	6.51e-35	yes	down	XP_002927406.1(PREDICTED: protein yippee-like 3 [Ailuropoda melanoleuca])	GO:2000774(biological_process:positive regulation of cellular senescence); GO:0046872(molecular_function:metal ion binding); GO:0016021(cellular_component:integral component of membrane); GO:0006629(biological_process:lipid metabolic process); GO:0008081(molecular_function:phosphoric diester hydrolase activity)				ENOG4111VJ1(K:Transcription)	ENOG4111VJ1(t-box transcription factor)	PF03226.14(Yippee-Mis18:Yippee zinc-binding/DNA-binding /Mis18, centromere assembly)	sp|A6QPH8|YPEL3_BOVIN(Protein yippee-like 3 OS=Bos taurus OX=9913 GN=YPEL3 PE=3 SV=2)	100770652
ENSCGRG00015022468	Uaca	uveal autoantigen with coiled-coil domains and ankyrin repeats [Source:NCBI gene;Acc:100753602]	4364	0.442936	-1.17483	1.31e-57	2.12e-56	yes	down	XP_027270638.1(uveal autoantigen with coiled-coil domains and ankyrin repeats isoform X1 [Cricetulus griseus])	GO:0005829(cellular_component:cytosol); GO:0097190(biological_process:apoptotic signaling pathway); GO:0005654(cellular_component:nucleoplasm); GO:1901222(biological_process:regulation of NIK/NF-kappaB signaling); GO:0005515(molecular_function:protein binding); GO:0005634(cellular_component:nucleus)				COG0666(S:Function unknown)	COG0666(Ankyrin Repeat)	PF12796.7(Ank_2:Ankyrin repeats (3 copies)); PF13857.6(Ank_5:Ankyrin repeats (many copies)); PF13637.6(Ank_4:Ankyrin repeats (many copies)); PF13606.6(Ank_3:Ankyrin repeat); PF00023.30(Ank:Ankyrin repeat)	sp|Q8CGB3|UACA_MOUSE(Uveal autoantigen with coiled-coil domains and ankyrin repeats OS=Mus musculus OX=10090 GN=Uaca PE=1 SV=2)	100753602
ENSCGRG00015022465	Mindy1	MINDY lysine 48 deubiquitinase 1 [Source:NCBI gene;Acc:100766575]	2139	0.393514	-1.34551	1.42e-91	3.82e-90	yes	down	XP_007629433.1(ubiquitin carboxyl-terminal hydrolase MINDY-1 isoform X2 [Cricetulus griseus])	GO:0016604(cellular_component:nuclear body); GO:0005829(cellular_component:cytosol); GO:1990380(molecular_function:Lys48-specific deubiquitinase activity); GO:0036435(molecular_function:K48-linked polyubiquitin binding); GO:0016807(molecular_function:cysteine-type carboxypeptidase activity); GO:0005654(cellular_component:nucleoplasm); GO:0071108(biological_process:protein K48-linked deubiquitinat…				ENOG41102GM(C:Energy production and conversion)	ENOG41102GM(Manganese-dependent inorganic pyrophosphatase)	PF04424.13(MINDY_DUB:MINDY deubiquitinase)	sp|Q76LS9|MINY1_MOUSE(Ubiquitin carboxyl-terminal hydrolase MINDY-1 OS=Mus musculus OX=10090 GN=Mindy1 PE=1 SV=1)	100766575
ENSCGRG00015011247			693	2.40134	1.26384	9.01e-25	6.52e-24	yes	up	XP_003510362.1(thyroid transcription factor 1-associated protein 26 [Cricetulus griseus])	GO:0005634(cellular_component:nucleus)				ENOG4111ZBH(K:Transcription)	ENOG4111ZBH(Coiled-coil domain containing 59)	PF08524.11(rRNA_processing:rRNA processing)	sp|Q8R2N0|TAP26_MOUSE(Thyroid transcription factor 1-associated protein 26 OS=Mus musculus OX=10090 GN=Ccdc59 PE=2 SV=2)
ENSCGRG00015011228	Ccdc13	coiled-coil domain containing 13 [Source:MGI Symbol;Acc:MGI:1920144]	2130	0.185083	-2.43376	5.83e-70	1.15e-68	yes	down	XP_027271256.1(coiled-coil domain-containing protein 13 isoform X2 [Cricetulus griseus])	GO:0034451(cellular_component:centriolar satellite); GO:0005813(cellular_component:centrosome); GO:0005829(cellular_component:cytosol); GO:0031122(biological_process:cytoplasmic microtubule organization); GO:0006974(biological_process:cellular response to DNA damage stimulus); GO:1905515(biological_process:non-motile cilium assembly); GO:0042995(cellular_component:cell projection); GO:0005634(cel…				ENOG410YWT6(S:Function unknown)	ENOG410YWT6(Coiled-coil domain containing 13)		sp|D3YV10|CCD13_MOUSE(Coiled-coil domain-containing protein 13 OS=Mus musculus OX=10090 GN=Ccdc13 PE=1 SV=1)
ENSCGRG00015009806	Abhd14b	abhydrolase domain containing 14B [Source:NCBI gene;Acc:100759415]	1728	0.383241	-1.38368	1.29e-11	5.46e-11	yes	down	XP_005354069.1(protein ABHD14B-like [Microtus ochrogaster])	GO:0005737(cellular_component:cytoplasm); GO:0016787(molecular_function:hydrolase activity); GO:0005730(cellular_component:nucleolus); GO:0005634(cellular_component:nucleus); GO:0005654(cellular_component:nucleoplasm); GO:0045944(biological_process:positive regulation of transcription from RNA polymerase II promoter); GO:0005829(cellular_component:cytosol)	K13706	ABHD14		COG0596(E:Amino acid transport and metabolism)	COG0596(succinyl-diaminopimelate desuccinylase activity)	PF12697.7(Abhydrolase_6:Alpha/beta hydrolase family); PF00561.20(Abhydrolase_1:alpha/beta hydrolase fold); PF12146.8(Hydrolase_4:Serine aminopeptidase, S33)	sp|Q8VCR7|ABHEB_MOUSE(Protein ABHD14B OS=Mus musculus OX=10090 GN=Abhd14b PE=1 SV=1)	100759415
ENSCGRG00015001984	Zfr2	zinc finger RNA binding protein 2 [Source:NCBI gene;Acc:100772752]	3802	0.302217	-1.72635	1.29e-36	1.31e-35	yes	down	XP_027275066.1(zinc finger RNA-binding protein 2 isoform X4 [Cricetulus griseus])	GO:0005634(cellular_component:nucleus); GO:0003727(molecular_function:single-stranded RNA binding); GO:0016740(molecular_function:transferase activity); GO:0003725(molecular_function:double-stranded RNA binding); GO:0008270(molecular_function:zinc ion binding); GO:0003676(molecular_function:nucleic acid binding); GO:0006955(biological_process:immune response); GO:0005524(molecular_function:ATP bi…				ENOG410XPBY(S:Function unknown)	ENOG410XPBY(Mitochondrial ribosomal protein L54)	PF07528.14(DZF:DZF domain); PF12874.7(zf-met:Zinc-finger of C2H2 type); PF12171.8(zf-C2H2_jaz:Zinc-finger double-stranded RNA-binding)	sp|Q9UPR6|ZFR2_HUMAN(Zinc finger RNA-binding protein 2 OS=Homo sapiens OX=9606 GN=ZFR2 PE=2 SV=3)	100772752
ENSCGRG00015002040		galectin 1 [Source:NCBI gene;Acc:100751963]	408	0.394372	-1.34237	4.74e-134	2.08e-132	yes	down	XP_003510318.1(galectin-1 [Cricetulus griseus])	GO:0030246(molecular_function:carbohydrate binding); GO:0045445(biological_process:myoblast differentiation); GO:0046598(biological_process:positive regulation of viral entry into host cell); GO:0005737(cellular_component:cytoplasm); GO:0005615(cellular_component:extracellular space); GO:0005634(cellular_component:nucleus); GO:0005576(cellular_component:extracellular region); GO:0071333(biologica…	K06830	LGALS1		ENOG4111EA0(G:Carbohydrate transport and metabolism)	ENOG4111EA0(Hydrolase)	PF00337.22(Gal-bind_lectin:Galactoside-binding lectin)	sp|P48538|LEG1_CRIGR(Galectin-1 OS=Cricetulus griseus OX=10029 GN=LGALS1 PE=1 SV=2)	100751963
ENSCGRG00015007730	Minar1	membrane integral NOTCH2 associated receptor 1 [Source:NCBI gene;Acc:100758044]	3403	2.43485	1.28383	0.00023597	0.000599263	yes	up	XP_003495672.1(major intrinsically disordered Notch2-binding receptor 1 [Cricetulus griseus])	GO:0008285(biological_process:negative regulation of cell proliferation); GO:0030308(biological_process:negative regulation of cell growth); GO:0016021(cellular_component:integral component of membrane); GO:0016020(cellular_component:membrane); GO:0010977(biological_process:negative regulation of neuron projection development); GO:0005886(cellular_component:plasma membrane); GO:0032007(biological…				ENOG410ZD1X(S:Function unknown)	ENOG410ZD1X(kiaa1024)	PF06789.12(UPF0258:Uncharacterised protein family (UPF0258))	sp|Q8K3V7|MNAR1_MOUSE(Major intrinsically disordered Notch2-binding receptor 1 OS=Mus musculus OX=10090 GN=Minar1 PE=1 SV=1)	100758044
ENSCGRG00015001479	Lrig3	leucine rich repeats and immunoglobulin like domains 3 [Source:NCBI gene;Acc:100766677]	5707	0.421327	-1.24699	8.22e-88	2.11e-86	yes	down	XP_027248074.1(leucine-rich repeats and immunoglobulin-like domains protein 3 isoform X2 [Cricetulus griseus])	GO:0030659(cellular_component:cytoplasmic vesicle membrane); GO:0032474(biological_process:otolith morphogenesis); GO:0016021(cellular_component:integral component of membrane); GO:0005515(molecular_function:protein binding); GO:0005886(cellular_component:plasma membrane)				COG4886(B:Chromatin structure and dynamics)	COG4886(histone h2a)	PF13855.6(LRR_8:Leucine rich repeat); PF07679.16(I-set:Immunoglobulin I-set domain); PF13927.6(Ig_3:Immunoglobulin domain); PF12799.7(LRR_4:Leucine Rich repeats (2 copies)); PF13895.6(Ig_2:Immunoglobulin domain); PF13306.6(LRR_5:BspA type Leucine rich repeat region (6 copies)); PF00047.25(ig:Immunoglobulin domain); PF14580.6(LRR_9:Leucine-rich repeat); PF08205.12(C2-set_2:CD80-like C2-set immunog…	sp|Q6P1C6|LRIG3_MOUSE(Leucine-rich repeats and immunoglobulin-like domains protein 3 OS=Mus musculus OX=10090 GN=Lrig3 PE=1 SV=1)	100766677
ENSCGRG00015016591	Dock11	dedicator of cytokinesis 11 [Source:NCBI gene;Acc:100771666]	6204	0.454265	-1.13839	2.22e-73	4.66e-72	yes	down	XP_027287785.1(dedicator of cytokinesis protein 11 isoform X3 [Cricetulus griseus])	GO:0005089(molecular_function:Rho guanyl-nucleotide exchange factor activity); GO:0043547(biological_process:positive regulation of GTPase activity); GO:0005085(molecular_function:guanyl-nucleotide exchange factor activity); GO:0017048(molecular_function:Rho GTPase binding); GO:0051491(biological_process:positive regulation of filopodium assembly); GO:0001782(biological_process:B cell homeostasis…				ENOG410XNVY(S:Function unknown)	ENOG410XNVY(Dedicator of cytokinesis)	PF06920.13(DHR-2:Dock homology region 2); PF14429.6(DOCK-C2:C2 domain in Dock180 and Zizimin proteins); PF11878.8(DUF3398:Domain of unknown function (DUF3398)); PF00169.29(PH:PH domain)	sp|A2AF47|DOC11_MOUSE(Dedicator of cytokinesis protein 11 OS=Mus musculus OX=10090 GN=Dock11 PE=1 SV=1)	100771666
ENSCGRG00015017980	Uckl1	uridine-cytidine kinase 1-like 1 [Source:MGI Symbol;Acc:MGI:1915806]	1698	0.419106	-1.25461	4.5e-35	4.38e-34	yes	down	XP_003503191.1(uridine-cytidine kinase-like 1 isoform X6 [Cricetulus griseus])	GO:0044211(biological_process:CTP salvage); GO:0044206(biological_process:UMP salvage); GO:0016301(molecular_function:kinase activity); GO:0009116(biological_process:nucleoside metabolic process); GO:0004849(molecular_function:uridine kinase activity); GO:0005524(molecular_function:ATP binding)	K00876	udk, UCK	map00240(Pyrimidine metabolism); map00983(Drug metabolism - other enzymes)	COG0035(O:Posttranslational modification, protein turnover, chaperones)	COG0035(ATP binding to DnaK triggers the release of the substrate protein, thus completing the reaction cycle. Several rounds of ATP-dependent interactions between DnaJ, DnaK and GrpE are required for fully efficient folding. Also involved, together with DnaK and GrpE, in the DNA replication of plasmids through activation of initiation proteins (By similarity))	PF14681.6(UPRTase:Uracil phosphoribosyltransferase); PF00485.18(PRK:Phosphoribulokinase / Uridine kinase family); PF07931.12(CPT:Chloramphenicol phosphotransferase-like protein); PF13238.6(AAA_18:AAA domain)	sp|Q91YL3|UCKL1_MOUSE(Uridine-cytidine kinase-like 1 OS=Mus musculus OX=10090 GN=Uckl1 PE=1 SV=1)
ENSCGRG00015017998	Plac8	placenta associated 8 [Source:NCBI gene;Acc:100754739]	339	0.197344	-2.34122	2.04e-231	1.9e-229	yes	down	ERE92431.1(placenta-specific protein, partial [Cricetulus griseus])	GO:0008284(biological_process:positive regulation of cell proliferation); GO:0040015(biological_process:negative regulation of multicellular organism growth); GO:0120162(biological_process:positive regulation of cold-induced thermogenesis); GO:0005634(cellular_component:nucleus); GO:0050873(biological_process:brown fat cell differentiation); GO:0043066(biological_process:negative regulation of ap…				ENOG410YWYC(S:Function unknown)	ENOG410YWYC(placenta-specific 8)	PF04749.17(PLAC8:PLAC8 family)	sp|Q9JI48|PLAC8_MOUSE(Placenta-specific gene 8 protein OS=Mus musculus OX=10090 GN=Plac8 PE=1 SV=1)	100754739
ENSCGRG00015012416	Arid5b	AT-rich interaction domain 5B [Source:NCBI gene;Acc:100754803]	3567	0.353819	-1.49892	2.92e-93	8.06e-92	yes	down	XP_027250864.1(AT-rich interactive domain-containing protein 5B isoform X3 [Cricetulus griseus])	GO:0030325(biological_process:adrenal gland development); GO:0060612(biological_process:adipose tissue development); GO:0048468(biological_process:cell development); GO:0008585(biological_process:female gonad development); GO:0008584(biological_process:male gonad development); GO:0009791(biological_process:post-embryonic development); GO:0048008(biological_process:platelet-derived growth factor r…				ENOG4110NWK(K:Transcription)	ENOG4110NWK(AT rich interactive domain 5B (MRF1-like))	PF01388.21(ARID:ARID/BRIGHT DNA binding domain)	sp|Q8BM75|ARI5B_MOUSE(AT-rich interactive domain-containing protein 5B OS=Mus musculus OX=10090 GN=Arid5b PE=1 SV=3)	100754803
ENSCGRG00015016499		chromosome unknown C9orf50 homolog [Source:NCBI gene;Acc:100772028]	2130	0.373516	-1.42076	1.91e-07	6.3e-07	yes	down	XP_007652075.1(uncharacterized protein C9orf50 homolog isoform X2 [Cricetulus griseus])					ENOG4111535(S:Function unknown)	ENOG4111535(chromosome 9 open reading frame 50)	PF15737.5(DUF4685:Domain of unknown function (DUF4685))	sp|Q5SZB4|CI050_HUMAN(Uncharacterized protein C9orf50 OS=Homo sapiens OX=9606 GN=C9orf50 PE=2 SV=1)	100772028
ENSCGRG00015013346	Ccdc85c	coiled-coil domain containing 85C [Source:MGI Symbol;Acc:MGI:3644008]	1305	0.478399	-1.06371	1.65e-51	2.33e-50	yes	down	XP_027272158.1(LOW QUALITY PROTEIN: coiled-coil domain-containing protein 85C isoform X2 [Cricetulus griseus])	GO:0043296(cellular_component:apical junction complex); GO:0021987(biological_process:cerebral cortex development)				ENOG410YXPD(S:Function unknown)	ENOG410YXPD(coiledcoil domain containing)	PF10226.9(CCDC85:CCDC85 family)	sp|A6NKD9|CC85C_HUMAN(Coiled-coil domain-containing protein 85C OS=Homo sapiens OX=9606 GN=CCDC85C PE=1 SV=1)
ENSCGRG00015015027	Nr1d1	nuclear receptor subfamily 1 group D member 1 [Source:NCBI gene;Acc:100771327]	2063	3.12746	1.64499	4.82e-204	3.73e-202	yes	up	XP_027279919.1(nuclear receptor subfamily 1 group D member 1 isoform X3 [Cricetulus griseus])	GO:0032922(biological_process:circadian regulation of gene expression); GO:0071222(biological_process:cellular response to lipopolysaccharide); GO:0030154(biological_process:cell differentiation); GO:0070888(molecular_function:E-box binding); GO:0030425(cellular_component:dendrite); GO:0008270(molecular_function:zinc ion binding); GO:0003677(molecular_function:DNA binding); GO:0150079(biological_…	K03728	NR1D1	map04710(Circadian rhythm)	ENOG410ZPPI(K:Transcription)	ENOG410ZPPI(nuclear receptor subfamily 1, group d, member 1)	PF00105.18(zf-C4:Zinc finger, C4 type (two domains)); PF00104.30(Hormone_recep:Ligand-binding domain of nuclear hormone receptor)	sp|Q3UV55|NR1D1_MOUSE(Nuclear receptor subfamily 1 group D member 1 OS=Mus musculus OX=10090 GN=Nr1d1 PE=1 SV=1)	100771327
ENSCGRG00015023045	Mbtps1	Cricetulus griseus membrane bound transcription factor peptidase, site 1 (Mbtps1), mRNA. [Source:RefSeq mRNA;Acc:NM_001246682]	4178	0.347212	-1.52611	0	0	yes	down	ERE80581.1(membrane-bound transcription factor site-1 protease precursor [Cricetulus griseus])	GO:0005795(cellular_component:Golgi stack); GO:0004252(molecular_function:serine-type endopeptidase activity); GO:0008203(biological_process:cholesterol metabolic process); GO:0004175(molecular_function:endopeptidase activity); GO:0060627(biological_process:regulation of vesicle-mediated transport); GO:0005783(cellular_component:endoplasmic reticulum); GO:0005794(cellular_component:Golgi apparatu…	K08653	MBTPS1	map04141(Protein processing in endoplasmic reticulum)	COG1404(S:Function unknown)	COG1404(Dehydrogenase)	PF00082.22(Peptidase_S8:Subtilase family)	sp|Q9Z2A8|MBTP1_CRIGR(Membrane-bound transcription factor site-1 protease OS=Cricetulus griseus OX=10029 GN=MBTPS1 PE=1 SV=2)	100689417
ENSCGRG00015024944	Aspscr1	ASPSCR1 tether for SLC2A4, UBX domain containing [Source:NCBI gene;Acc:100768779]	2163	0.407475	-1.29522	6.28e-90	1.65e-88	yes	down	XP_027241553.1(tether containing UBX domain for GLUT4 isoform X2 [Cricetulus griseus])	GO:0012505(cellular_component:endomembrane system); GO:0012506(cellular_component:vesicle membrane); GO:0030659(cellular_component:cytoplasmic vesicle membrane); GO:0005829(cellular_component:cytosol); GO:0031401(biological_process:positive regulation of protein modification process); GO:0033116(cellular_component:endoplasmic reticulum-Golgi intermediate compartment membrane); GO:0009898(cellular…	K15627	ASPSCR1, ASPL	map05202(Transcriptional misregulation in cancer)	ENOG410XQQK(S:Function unknown)	ENOG410XQQK(alveolar soft part sarcoma chromosome region, candidate 1)	PF00789.20(UBX:UBX domain)	sp|Q8VBT9|ASPC1_MOUSE(Tether containing UBX domain for GLUT4 OS=Mus musculus OX=10090 GN=Aspscr1 PE=1 SV=1)	100768779
ENSCGRG00015027435	Il11	interleukin 11 [Source:NCBI gene;Acc:100773527]	1765	0.434382	-1.20296	2.51e-13	1.15e-12	yes	down	XP_027286486.1(interleukin-11 isoform X2 [Cricetulus griseus])	GO:0005737(cellular_component:cytoplasm); GO:0008284(biological_process:positive regulation of cell proliferation); GO:0005125(molecular_function:cytokine activity); GO:0033138(biological_process:positive regulation of peptidyl-serine phosphorylation); GO:0008083(molecular_function:growth factor activity); GO:0030183(biological_process:B cell differentiation); GO:0050731(biological_process:positi…	K05417	IL11	map04060(Cytokine-cytokine receptor interaction); map04630(Jak-STAT signaling pathway); map04640(Hematopoietic cell lineage); map05323(Rheumatoid arthritis)	ENOG411181Z(O:Posttranslational modification, protein turnover, chaperones)	ENOG411181Z(Interleukin 11)	PF07400.11(IL11:Interleukin 11)	sp|P47873|IL11_MOUSE(Interleukin-11 OS=Mus musculus OX=10090 GN=Il11 PE=1 SV=1)	100773527
ENSCGRG00015012914	Ralgds	ral guanine nucleotide dissociation stimulator [Source:NCBI gene;Acc:100771841]	3807	0.439033	-1.1876	7.67e-45	9.44e-44	yes	down	XP_027278860.1(ral guanine nucleotide dissociation stimulator isoform X6 [Cricetulus griseus])	GO:0007264(biological_process:small GTPase mediated signal transduction); GO:0005085(molecular_function:guanyl-nucleotide exchange factor activity); GO:0007165(biological_process:signal transduction)	K08732	RALGDS	map04014(Ras signaling pathway); map04015(Rap1 signaling pathway); map04072(Phospholipase D signaling pathway); map05200(Pathways in cancer); map05210(Colorectal cancer); map05212(Pancreatic cancer); map05231(Choline metabolism in cancer)	ENOG410ZUT5(S:Function unknown); ENOG410ZQ4B(T:Signal transduction mechanisms)	ENOG410ZUT5(Ral guanine nucleotide dissociation); ENOG410ZQ4B(ral guanine nucleotide dissociation stimulator)	PF00617.19(RasGEF:RasGEF domain); PF00618.20(RasGEF_N:RasGEF N-terminal motif); PF00788.23(RA:Ras association (RalGDS/AF-6) domain)	sp|Q03386|GNDS_RAT(Ral guanine nucleotide dissociation stimulator OS=Rattus norvegicus OX=10116 GN=Ralgds PE=1 SV=1)	100771841
ENSCGRG00015005182	Stx5a	syntaxin 5 [Source:NCBI gene;Acc:100756021]	1068	2.51588	1.33106	1.14e-22	7.63e-22	yes	up	XP_003514352.2(syntaxin-5 isoform X1 [Cricetulus griseus])	GO:0016021(cellular_component:integral component of membrane); GO:0005783(cellular_component:endoplasmic reticulum); GO:1903358(biological_process:regulation of Golgi organization); GO:0006906(biological_process:vesicle fusion); GO:0033116(cellular_component:endoplasmic reticulum-Golgi intermediate compartment membrane); GO:0061025(biological_process:membrane fusion); GO:0005484(molecular_functio…	K08490	STX5	map04130(SNARE interactions in vesicular transport)	ENOG410Y2MB(U:Intracellular trafficking, secretion, and vesicular transport)	ENOG410Y2MB(Syntaxin 5)	PF05739.19(SNARE:SNARE domain); PF11416.8(Syntaxin-5_N:Syntaxin-5 N-terminal, Sly1p-binding domain); PF00804.25(Syntaxin:Syntaxin)	sp|Q08851|STX5_RAT(Syntaxin-5 OS=Rattus norvegicus OX=10116 GN=Stx5 PE=1 SV=2)	100756021
ENSCGRG00015024349		histone H3 [Source:NCBI gene;Acc:100754104]	411	3.17546	1.66697	2.75e-16	1.44e-15	yes	up	XP_001862674.1(histone H3 type 2 [Culex quinquefasciatus])	GO:0046982(molecular_function:protein heterodimerization activity); GO:0032991(cellular_component:macromolecular complex); GO:0000228(cellular_component:nuclear chromosome); GO:0000122(biological_process:negative regulation of transcription from RNA polymerase II promoter); GO:0005634(cellular_component:nucleus); GO:0000786(cellular_component:nucleosome); GO:0051290(biological_process:protein het…	K11253	H3	map05034(Alcoholism); map05202(Transcriptional misregulation in cancer); map05322(Systemic lupus erythematosus)			PF00125.24(Histone:Core histone H2A/H2B/H3/H4); PF15511.6(CENP-T_C:Centromere kinetochore component CENP-T histone fold); PF15715.5(PAF:PCNA-associated factor histone like domain); PF15630.6(CENP-S:CENP-S protein)	sp|P84227|H32_BOVIN(Histone H3.2 OS=Bos taurus OX=9913 PE=1 SV=2)	100753203
ENSCGRG00015022421			1516	0.475537	-1.07237	4.21e-36	4.22e-35	yes	down	XP_027258556.1(asparagine--tRNA ligase, cytoplasmic isoform X2 [Cricetulus griseus])	GO:0006421(biological_process:asparaginyl-tRNA aminoacylation); GO:0005829(cellular_component:cytosol); GO:0004816(molecular_function:asparagine-tRNA ligase activity); GO:0005739(cellular_component:mitochondrion); GO:0003676(molecular_function:nucleic acid binding); GO:0005524(molecular_function:ATP binding)	K01893	NARS, asnS	map00970(Aminoacyl-tRNA biosynthesis)	COG0017(J:Translation, ribosomal structure and biogenesis)	COG0017(asparaginyl-tRNA synthetase)		sp|Q8BP47|SYNC_MOUSE(Asparagine--tRNA ligase, cytoplasmic OS=Mus musculus OX=10090 GN=Nars PE=1 SV=2)
ENSCGRG00015022402	4430402I18Rik	spermatogenesis associated 6 like [Source:NCBI gene;Acc:100761183]	1653	0.270721	-1.88512	6.55e-07	2.07e-06	yes	down	XP_003506357.2(spermatogenesis associated 6-like protein isoform X1 [Cricetulus griseus])	GO:0007283(biological_process:spermatogenesis); GO:0097224(cellular_component:sperm connecting piece); GO:0032027(molecular_function:myosin light chain binding)				ENOG4111RW7(S:Function unknown)	ENOG4111RW7(spermatogenesis associated)	PF14909.6(SPATA6:Spermatogenesis-assoc protein 6)	sp|Q6AYJ3|SPA6L_RAT(Spermatogenesis associated 6-like protein OS=Rattus norvegicus OX=10116 GN=Spata6l PE=1 SV=1)	100761183
ENSCGRG00015010878	Dna2	DNA replication helicase/nuclease 2 [Source:MGI Symbol;Acc:MGI:2443732]	3186	2.04507	1.03215	8.71e-12	3.73e-11	yes	up	XP_027291399.1(DNA replication ATP-dependent helicase/nuclease DNA2 isoform X1 [Cricetulus griseus])	GO:0016021(cellular_component:integral component of membrane); GO:0017108(molecular_function:5'-flap endonuclease activity); GO:1902990(biological_process:mitotic telomere maintenance via semi-conservative replication); GO:0090305(biological_process:nucleic acid phosphodiester bond hydrolysis); GO:0000784(cellular_component:nuclear chromosome, telomeric region); GO:0003677(molecular_function:DNA …	K10742	DNA2	map03030(DNA replication)	COG1112(L:Replication, recombination and repair)	COG1112(Helicase)	PF08696.11(Dna2:DNA replication factor Dna2); PF13087.6(AAA_12:AAA domain); PF13086.6(AAA_11:AAA domain); PF13604.6(AAA_30:AAA domain); PF13245.6(AAA_19:AAA domain); PF12705.7(PDDEXK_1:PD-(D/E)XK nuclease superfamily)	sp|Q6ZQJ5|DNA2_MOUSE(DNA replication ATP-dependent helicase/nuclease DNA2 OS=Mus musculus OX=10090 GN=Dna2 PE=1 SV=2)
ENSCGRG00015009252	Mrpl32	mitochondrial ribosomal protein L32 [Source:NCBI gene;Acc:100751170]	898	2.26884	1.18195	5.86e-39	6.23e-38	yes	up	XP_027295104.1(39S ribosomal protein L32, mitochondrial isoform X1 [Cricetulus griseus])	GO:0003735(molecular_function:structural constituent of ribosome); GO:0015934(cellular_component:large ribosomal subunit); GO:0005762(cellular_component:mitochondrial large ribosomal subunit); GO:0005739(cellular_component:mitochondrion); GO:0006412(biological_process:translation)	K02911	RP-L32, MRPL32, rpmF	map03010(Ribosome)	COG0333(J:Translation, ribosomal structure and biogenesis)	COG0333(50s ribosomal protein l32)	PF01783.23(Ribosomal_L32p:Ribosomal L32p protein family); PF02132.15(RecR:RecR protein)	sp|Q9DCI9|RM32_MOUSE(39S ribosomal protein L32, mitochondrial OS=Mus musculus OX=10090 GN=Mrpl32 PE=1 SV=1)	100751170
ENSCGRG00015026963			9162	3.31001	1.72684	5.97e-13	2.69e-12	yes	up	XP_027264719.1(mucin-5B [Cricetulus griseus])	GO:0005615(cellular_component:extracellular space); GO:0005576(cellular_component:extracellular region); GO:0042742(biological_process:defense response to bacterium); GO:0005515(molecular_function:protein binding); GO:0043030(biological_process:regulation of macrophage activation); GO:0043231(cellular_component:intracellular membrane-bounded organelle)	K13908	MUC5B, MG1	map04970(Salivary secretion); map04657(IL-17 signaling pathway)	ENOG410XNSK(S:Function unknown)	ENOG410XNSK(Toll interacting protein)	PF13330.6(Mucin2_WxxW:Mucin-2 protein WxxW repeating region); PF00094.25(VWD:von Willebrand factor type D domain); PF08742.11(C8:C8 domain); PF01826.17(TIL:Trypsin Inhibitor like cysteine rich domain); PF00093.18(VWC:von Willebrand factor type C domain)	sp|Q9HC84|MUC5B_HUMAN(Mucin-5B OS=Homo sapiens OX=9606 GN=MUC5B PE=1 SV=3)
ENSCGRG00015014879	Ccdc80	coiled-coil domain containing 80 [Source:NCBI gene;Acc:100765789]	3863	0.47425	-1.07628	0	0	yes	down	ERE76943.1(coiled-coil domain-containing protein 80 [Cricetulus griseus])	GO:0005604(cellular_component:basement membrane); GO:0005614(cellular_component:interstitial matrix); GO:0005615(cellular_component:extracellular space); GO:0010811(biological_process:positive regulation of cell-substrate adhesion); GO:0009617(biological_process:response to bacterium); GO:0031012(cellular_component:extracellular matrix); GO:0005539(molecular_function:glycosaminoglycan binding); G…				ENOG410XSSN(S:Function unknown)	ENOG410XSSN(Coiled-coil domain containing 80)	PF13778.6(DUF4174:Domain of unknown function (DUF4174))	sp|Q6QD51|CCD80_RAT(Coiled-coil domain-containing protein 80 OS=Rattus norvegicus OX=10116 GN=Ccdc80 PE=1 SV=1)	100765789
ENSCGRG00015013427	Dgat2	diacylglycerol O-acyltransferase 2 [Source:NCBI gene;Acc:100774981]	2445	0.494755	-1.01522	5.47e-27	4.27e-26	yes	down	XP_003507132.1(diacylglycerol O-acyltransferase 2 [Cricetulus griseus])	GO:0005811(cellular_component:lipid particle); GO:0005783(cellular_component:endoplasmic reticulum); GO:0005789(cellular_component:endoplasmic reticulum membrane); GO:0035356(biological_process:cellular triglyceride homeostasis); GO:0030176(cellular_component:integral component of endoplasmic reticulum membrane); GO:0071400(biological_process:cellular response to oleic acid); GO:0060613(biologica…	K11160	DGAT2	map00561(Glycerolipid metabolism); map04975(Fat digestion and absorption)	ENOG410XTG3(S:Function unknown)	ENOG410XTG3(UV radiation resistance)	PF03982.13(DAGAT:Diacylglycerol acyltransferase)	sp|Q9DCV3|DGAT2_MOUSE(Diacylglycerol O-acyltransferase 2 OS=Mus musculus OX=10090 GN=Dgat2 PE=1 SV=1)	100774981
ENSCGRG00015011461	Hnrnph3	heterogeneous nuclear ribonucleoprotein H3 [Source:NCBI gene;Acc:100756529]	1208	3.03975	1.60395	3.26e-278	3.74e-276	yes	up	XP_003501041.1(heterogeneous nuclear ribonucleoprotein H3 isoform X2 [Cricetulus griseus])	GO:0005654(cellular_component:nucleoplasm); GO:0005634(cellular_component:nucleus); GO:0003723(molecular_function:RNA binding); GO:0003676(molecular_function:nucleic acid binding); GO:0030855(biological_process:epithelial cell differentiation)	K12898	HNRNPF_H		ENOG410Z6M0(S:Function unknown); ENOG410Y3YC(S:Function unknown)	ENOG410Z6M0(heterogeneous nuclear ribonucleoprotein); ENOG410Y3YC(-)	PF00076.22(RRM_1:RNA recognition motif. (a.k.a. RRM, RBD, or RNP domain))	sp|P31942|HNRH3_HUMAN(Heterogeneous nuclear ribonucleoprotein H3 OS=Homo sapiens OX=9606 GN=HNRNPH3 PE=1 SV=2)	100756529
ENSCGRG00015018071	Fancf	Fanconi anemia group F protein-like [Source:NCBI gene;Acc:113835116]	1020	0.356227	-1.48913	5.24e-10	2.04e-09	yes	down	XP_027266314.1(Fanconi anemia group F protein-like [Cricetulus griseus])	GO:0001541(biological_process:ovarian follicle development); GO:0036297(biological_process:interstrand cross-link repair); GO:0006974(biological_process:cellular response to DNA damage stimulus); GO:0016567(biological_process:protein ubiquitination); GO:0007283(biological_process:spermatogenesis); GO:0061630(molecular_function:ubiquitin protein ligase activity); GO:0043240(cellular_component:Fanc…	K10893	FANCF	map03460(Fanconi anemia pathway)	ENOG4111WMC(O:Posttranslational modification, protein turnover, chaperones)	ENOG4111WMC(Fanconi anemia, complementation group F)	PF11107.8(FANCF:Fanconi anemia group F protein (FANCF))	sp|E9Q5Z5|FANCF_MOUSE(Fanconi anemia group F protein OS=Mus musculus OX=10090 GN=Fancf PE=3 SV=1)	113835116
ENSCGRG00015000736			2271	2.43112	1.28162	1.95e-06	5.94e-06	yes	up
ENSCGRG00015002702	Caprin2	caprin family member 2 [Source:MGI Symbol;Acc:MGI:2448541]	2427	0.414218	-1.27154	3.08e-18	1.74e-17	yes	down	XP_027285850.1(caprin-2 isoform X3 [Cricetulus griseus])	GO:0005737(cellular_component:cytoplasm); GO:0043235(cellular_component:receptor complex); GO:0032092(biological_process:positive regulation of protein binding); GO:0033138(biological_process:positive regulation of peptidyl-serine phosphorylation); GO:0030308(biological_process:negative regulation of cell growth); GO:0090263(biological_process:positive regulation of canonical Wnt signaling pathwa…	K18744	CAPRIN2, EEG1		ENOG4110M5Q(S:Function unknown)	ENOG4110M5Q(family with sequence similarity 60, member A)	PF12287.8(Caprin-1_C:Cytoplasmic activation/proliferation-associated protein-1 C term); PF18293.1(Caprin-1_dimer:Caprin-1 dimerization domain); PF00386.21(C1q:C1q domain)	sp|Q05A80|CAPR2_MOUSE(Caprin-2 OS=Mus musculus OX=10090 GN=Caprin2 PE=1 SV=1)
ENSCGRG00015004813	Spsb1	splA/ryanodine receptor domain and SOCS box containing 1 [Source:NCBI gene;Acc:100768949]	1491	0.219069	-2.19055	2.21e-30	1.88e-29	yes	down	XP_025712788.1(SPRY domain-containing SOCS box protein 1 isoform X1 [Callorhinus ursinus])	GO:0005829(cellular_component:cytosol); GO:0043161(biological_process:proteasome-mediated ubiquitin-dependent protein catabolic process); GO:0043687(biological_process:post-translational protein modification); GO:0016567(biological_process:protein ubiquitination); GO:0006511(biological_process:ubiquitin-dependent protein catabolic process); GO:0019005(cellular_component:SCF ubiquitin ligase compl…	K10343	SPSB1_4, SSB1, SSB4		ENOG410XQC1(O:Posttranslational modification, protein turnover, chaperones)	ENOG410XQC1(splA ryanodine receptor domain and SOCS box containing)	PF00622.28(SPRY:SPRY domain); PF07525.16(SOCS_box:SOCS box)	sp|Q9D5L7|SPSB1_MOUSE(SPRY domain-containing SOCS box protein 1 OS=Mus musculus OX=10090 GN=Spsb1 PE=1 SV=1)	100768949
ENSCGRG00015006171	Galntl6	UDP-N-acetyl-alpha-D-galactosamine:polypeptide N-acetylgalactosaminyltransferase-like 6 [Source:MGI Symbol;Acc:MGI:1913581]	1806	2.3518	1.23377	2.6e-14	1.24e-13	yes	up	XP_021085826.1(polypeptide N-acetylgalactosaminyltransferase-like 6 isoform X2 [Mesocricetus auratus])	GO:0005794(cellular_component:Golgi apparatus); GO:0006486(biological_process:protein glycosylation); GO:0016021(cellular_component:integral component of membrane); GO:0004653(molecular_function:polypeptide N-acetylgalactosaminyltransferase activity); GO:0030246(molecular_function:carbohydrate binding); GO:0000139(cellular_component:Golgi membrane); GO:0018243(biological_process:protein O-linked …	K00710	GALNT	map00512(Mucin type O-glycan biosynthesis)	ENOG410XPMK(S:Function unknown)	ENOG410XPMK(SAP domain containing ribonucleoprotein)	PF00535.26(Glycos_transf_2:Glycosyl transferase family 2); PF00652.22(Ricin_B_lectin:Ricin-type beta-trefoil lectin domain); PF02709.14(Glyco_transf_7C:N-terminal domain of galactosyltransferase); PF10111.9(Glyco_tranf_2_2:Glycosyltransferase like family 2)	sp|Q49A17|GLTL6_HUMAN(Polypeptide N-acetylgalactosaminyltransferase-like 6 OS=Homo sapiens OX=9606 GN=GALNTL6 PE=2 SV=2)
ENSCGRG00015006188			1224	2.18983	1.13082	3.18e-06	9.54e-06	yes	up	XP_021091304.1(zinc finger protein 729 [Mesocricetus auratus])	GO:0003676(molecular_function:nucleic acid binding)						PF13465.6(zf-H2C2_2:Zinc-finger double domain); PF00096.26(zf-C2H2:Zinc finger, C2H2 type); PF16622.5(zf-C2H2_11:zinc-finger C2H2-type); PF13894.6(zf-C2H2_4:C2H2-type zinc finger); PF13912.6(zf-C2H2_6:C2H2-type zinc finger)
ENSCGRG00015023144	Adamtsl4	ADAMTS like 4 [Source:NCBI gene;Acc:100763942]	3342	0.360477	-1.47202	1.71e-72	3.54e-71	yes	down	ERE89874.1(ADAMTS-like protein 4 [Cricetulus griseus])	GO:0005614(cellular_component:interstitial matrix); GO:0005615(cellular_component:extracellular space); GO:0006915(biological_process:apoptotic process); GO:0031012(cellular_component:extracellular matrix); GO:0043065(biological_process:positive regulation of apoptotic process); GO:0030198(biological_process:extracellular matrix organization); GO:0002020(molecular_function:protease binding); GO:0…				ENOG41102GD(S:Function unknown)	ENOG41102GD(WAP, follistatin kazal, immunoglobulin, kunitz and netrin domain containing)	PF00090.19(TSP_1:Thrombospondin type 1 domain); PF05986.14(ADAM_spacer1:ADAM-TS Spacer 1); PF08686.11(PLAC:PLAC (protease and lacunin) domain)	sp|Q80T21|ATL4_MOUSE(ADAMTS-like protein 4 OS=Mus musculus OX=10090 GN=Adamtsl4 PE=2 SV=1)	100763942
ENSCGRG00015026582	Tmem209	transmembrane protein 209 [Source:NCBI gene;Acc:100755824]	1755	2.34104	1.22715	3.21e-79	7.35e-78	yes	up	XP_003497583.1(transmembrane protein 209 isoform X1 [Cricetulus griseus])					ENOG410XQWI(S:Function unknown)	ENOG410XQWI(Cytochrome B561, N terminal)	PF09786.9(CytochromB561_N:Cytochrome B561, N terminal)	sp|Q96SK2|TM209_HUMAN(Transmembrane protein 209 OS=Homo sapiens OX=9606 GN=TMEM209 PE=1 SV=2)	100755824
ENSCGRG00015027756	Wdpcp	WD repeat containing planar cell polarity effector [Source:NCBI gene;Acc:100769859]	3094	0.220786	-2.17928	1.63e-15	8.23e-15	yes	down	XP_007640964.1(WD repeat-containing and planar cell polarity effector protein fritz homolog isoform X1 [Cricetulus griseus])	GO:0048568(biological_process:embryonic organ development); GO:0060021(biological_process:palate development); GO:0055123(biological_process:digestive system development); GO:0072358(biological_process:cardiovascular system development); GO:0051893(biological_process:regulation of focal adhesion assembly); GO:0032880(biological_process:regulation of protein localization); GO:1900027(biological_pr…				ENOG410Y1HY(S:Function unknown)	ENOG410Y1HY(WD repeat containing planar cell polarity effector)	PF11768.8(Frtz:WD repeat-containing and planar cell polarity effector protein Fritz)	sp|B1WC10|FRITZ_RAT(WD repeat-containing and planar cell polarity effector protein fritz homolog OS=Rattus norvegicus OX=10116 GN=Wdpcp PE=2 SV=1)	100769859
ENSCGRG00015013545			2109	0.343474	-1.54173	9.5e-06	2.75e-05	yes	down	EGW10468.1(hypothetical protein I79_016958 [Cricetulus griseus])	GO:0005840(cellular_component:ribosome); GO:0016021(cellular_component:integral component of membrane); GO:0003735(molecular_function:structural constituent of ribosome); GO:0045893(biological_process:positive regulation of transcription, DNA-templated); GO:0045670(biological_process:regulation of osteoclast differentiation); GO:0046983(molecular_function:protein dimerization activity); GO:000695…
ENSCGRG00015013291			5738	0.0284702	-5.1344	1.4e-05	3.99e-05	yes	down	AAB41224.1(ORF2, partial [Rattus norvegicus])	GO:0003964(molecular_function:RNA-directed DNA polymerase activity); GO:0004519(molecular_function:endonuclease activity); GO:0046872(molecular_function:metal ion binding); GO:0006310(biological_process:DNA recombination)	K14556	DIP2, UTP12, WDR3	map03008(Ribosome biogenesis in eukaryotes)	ENOG4111K5V(S:Function unknown); ENOG410Y65V(S:Function unknown); ENOG4112A03(S:Function unknown)	ENOG4111K5V(Reverse transcriptase (RNA-dependent DNA polymerase)); ENOG410Y65V(Retrotransposon protein); ENOG4112A03(Retrotransposon protein)	PF00078.27(RVT_1:Reverse transcriptase (RNA-dependent DNA polymerase)); PF08333.11(DUF1725:Protein of unknown function (DUF1725)); PF03372.23(Exo_endo_phos:Endonuclease/Exonuclease/phosphatase family); PF14529.6(Exo_endo_phos_2:Endonuclease-reverse transcriptase)	sp|P11369|LORF2_MOUSE(LINE-1 retrotransposable element ORF2 protein OS=Mus musculus OX=10090 GN=Pol PE=1 SV=2)
ENSCGRG00015012900	Etv1	ETS variant transcription factor 1 [Source:NCBI gene;Acc:100758498]	1828	0.27923	-1.84047	7.82e-33	7.16e-32	yes	down	XP_007647880.1(ETS translocation variant 1 [Cricetulus griseus])	GO:0043565(molecular_function:sequence-specific DNA binding); GO:0007517(biological_process:muscle organ development); GO:0048935(biological_process:peripheral nervous system neuron development); GO:0007638(biological_process:mechanosensory behavior); GO:0003700(molecular_function:transcription factor activity, sequence-specific DNA binding); GO:0005634(cellular_component:nucleus); GO:0006366(bio…	K09431	ETV1	map05202(Transcriptional misregulation in cancer)	ENOG410Z0ZF(K:Transcription)	ENOG410Z0ZF(ets variant)	PF04621.13(ETS_PEA3_N:PEA3 subfamily ETS-domain transcription factor N terminal domain); PF00178.22(Ets:Ets-domain)	sp|P50549|ETV1_HUMAN(ETS translocation variant 1 OS=Homo sapiens OX=9606 GN=ETV1 PE=1 SV=2)	100758498
ENSCGRG00015023716	Cyp4b1	cytochrome P450 4B1 [Source:NCBI gene;Acc:100769255]	2463	0.179316	-2.47942	5.29e-10	2.05e-09	yes	down	XP_003497397.1(cytochrome P450 4B1 [Cricetulus griseus])	GO:0043231(cellular_component:intracellular membrane-bounded organelle); GO:0004497(molecular_function:monooxygenase activity); GO:0016020(cellular_component:membrane); GO:0015643(molecular_function:toxic substance binding); GO:0020037(molecular_function:heme binding); GO:0005789(cellular_component:endoplasmic reticulum membrane); GO:0016021(cellular_component:integral component of membrane); GO:…	K07426	CYP4B1		COG2124(Q:Secondary metabolites biosynthesis, transport and catabolism)	COG2124(Cytochrome p450)	PF00067.22(p450:Cytochrome P450)	sp|P15129|CP4B1_RAT(Cytochrome P450 4B1 OS=Rattus norvegicus OX=10116 GN=Cyp4b1 PE=1 SV=3)	100769255
ENSCGRG00015028262		proline rich 3 [Source:NCBI gene;Acc:100757039]	951	3.58484	1.84191	7.71e-21	4.84e-20	yes	up	XP_003505917.1(proline-rich protein 3 isoform X1 [Cricetulus griseus])	GO:0046872(molecular_function:metal ion binding)				ENOG4111CMK(S:Function unknown)	ENOG4111CMK(Proline rich 3)	PF00642.24(zf-CCCH:Zinc finger C-x8-C-x5-C-x3-H type (and similar))	sp|Q6MG07|PRR3_RAT(Proline-rich protein 3 OS=Rattus norvegicus OX=10116 GN=Prr3 PE=2 SV=1)	100757039
ENSCGRG00015007907	Manba	beta-mannosidase [Source:NCBI gene;Acc:103159932]	2637	3.43611	1.78078	9.82e-07	3.06e-06	yes	up	XP_027251566.1(beta-mannosidase isoform X2 [Cricetulus griseus])	GO:0016787(molecular_function:hydrolase activity); GO:0005975(biological_process:carbohydrate metabolic process); GO:0043231(cellular_component:intracellular membrane-bounded organelle); GO:0005615(cellular_component:extracellular space); GO:0005764(cellular_component:lysosome); GO:0006516(biological_process:glycoprotein catabolic process); GO:0004567(molecular_function:beta-mannosidase activity)…	K01192	E3.2.1.25, MANBA, manB	map00511(Other glycan degradation); map04142(Lysosome)	COG3250(G:Carbohydrate transport and metabolism)	COG3250(hydrolase family 2)	PF17753.1(Ig_mannosidase:Ig-fold domain); PF17786.1(Mannosidase_ig:Mannosidase Ig/CBM-like domain); PF02837.18(Glyco_hydro_2_N:Glycosyl hydrolases family 2, sugar binding domain); PF02836.17(Glyco_hydro_2_C:Glycosyl hydrolases family 2, TIM barrel domain)	sp|Q4FZV0|MANBA_RAT(Beta-mannosidase OS=Rattus norvegicus OX=10116 GN=Manba PE=2 SV=1)	103159932
ENSCGRG00015007941	Slc10a3	solute carrier family 10 (sodium/bile acid cotransporter family), member 3 [Source:MGI Symbol;Acc:MGI:95048]	2228	0.406577	-1.2984	9.22e-14	4.29e-13	yes	down	ERE63100.1(glucose-6-phosphate 1-dehydrogenase [Cricetulus griseus])	GO:0032526(biological_process:response to retinoic acid); GO:0015293(molecular_function:symporter activity); GO:0004345(molecular_function:glucose-6-phosphate dehydrogenase activity); GO:0016021(cellular_component:integral component of membrane); GO:0016020(cellular_component:membrane); GO:0050661(molecular_function:NADP binding); GO:0055085(biological_process:transmembrane transport); GO:0006098…	K14343	SLC10A3_5		COG0385(O:Posttranslational modification, protein turnover, chaperones)	COG0385(ubiquitin)	PF01758.16(SBF:Sodium Bile acid symporter family)	sp|P21129|P3_MOUSE(P3 protein OS=Mus musculus OX=10090 GN=Slc10a3 PE=2 SV=2)
ENSCGRG00015011079		guanylate-binding protein 1 [Source:NCBI gene;Acc:100762574]	2102	0.152557	-2.71258	1.61e-09	6.06e-09	yes	down	XP_003513476.2(guanylate-binding protein 1 [Cricetulus griseus])	GO:0005525(molecular_function:GTP binding); GO:0003924(molecular_function:GTPase activity); GO:0000166(molecular_function:nucleotide binding)	K20899	GBP1_3_4_7	map04621(NOD-like receptor signaling pathway)	ENOG410XR6Z(S:Function unknown)	ENOG410XR6Z(Guanylate binding protein)	PF02263.19(GBP:Guanylate-binding protein, N-terminal domain); PF02841.14(GBP_C:Guanylate-binding protein, C-terminal domain)	sp|Q5D1D6|GBP1_CHLAE(Guanylate-binding protein 1 OS=Chlorocebus aethiops OX=9534 GN=GBP1 PE=2 SV=1)	100762574
ENSCGRG00015012348	Rtkn2	rhotekin 2 [Source:NCBI gene;Acc:100755093]	2043	0.286818	-1.80179	4.45e-15	2.2e-14	yes	down	XP_027250861.1(rhotekin-2 isoform X1 [Cricetulus griseus])	GO:0005737(cellular_component:cytoplasm); GO:0008284(biological_process:positive regulation of cell proliferation); GO:0051092(biological_process:positive regulation of NF-kappaB transcription factor activity); GO:0005634(cellular_component:nucleus); GO:1901224(biological_process:positive regulation of NIK/NF-kappaB signaling); GO:0007165(biological_process:signal transduction); GO:0005886(cellul…				ENOG410ZX8Y(S:Function unknown)	ENOG410ZX8Y(Rhotekin)	PF08174.11(Anillin:Cell division protein anillin); PF00169.29(PH:PH domain)	sp|Q14B46|RTKN2_MOUSE(Rhotekin-2 OS=Mus musculus OX=10090 GN=Rtkn2 PE=1 SV=2)	100755093
ENSCGRG00015026162	Anapc7	anaphase promoting complex subunit 7 [Source:NCBI gene;Acc:100765036]	1698	2.20228	1.139	3.97e-79	9.08e-78	yes	up	XP_003498478.1(anaphase-promoting complex subunit 7 [Cricetulus griseus])	GO:0070979(biological_process:protein K11-linked ubiquitination); GO:0005634(cellular_component:nucleus); GO:0019903(molecular_function:protein phosphatase binding); GO:0051301(biological_process:cell division); GO:0005515(molecular_function:protein binding); GO:0007049(biological_process:cell cycle); GO:0005680(cellular_component:anaphase-promoting complex)	K03354	APC7	map04110(Cell cycle); map04114(Oocyte meiosis); map04120(Ubiquitin mediated proteolysis); map04914(Progesterone-mediated oocyte maturation); map05166(Human T-cell leukemia virus 1 infection)	ENOG410XS2B(O:Posttranslational modification, protein turnover, chaperones)	ENOG410XS2B(anaphase promoting complex subunit 7)	PF07719.17(TPR_2:Tetratricopeptide repeat); PF13181.6(TPR_8:Tetratricopeptide repeat); PF13432.6(TPR_16:Tetratricopeptide repeat); PF00515.28(TPR_1:Tetratricopeptide repeat); PF12895.7(ANAPC3:Anaphase-promoting complex, cyclosome, subunit 3); PF09976.9(TPR_21:Tetratricopeptide repeat-like domain)	sp|Q9WVM3|APC7_MOUSE(Anaphase-promoting complex subunit 7 OS=Mus musculus OX=10090 GN=Anapc7 PE=1 SV=3)	100765036
ENSCGRG00015015816	Syne3	spectrin repeat containing, nuclear envelope family member 3 [Source:MGI Symbol;Acc:MGI:2442408]	3228	0.322896	-1.63086	0	0	yes	down	XP_007647245.1(nesprin-3 [Cricetulus griseus])	GO:0005737(cellular_component:cytoplasm); GO:0005640(cellular_component:nuclear outer membrane); GO:0007010(biological_process:cytoskeleton organization); GO:0008092(molecular_function:cytoskeletal protein binding); GO:0090150(biological_process:establishment of protein localization to membrane); GO:0016021(cellular_component:integral component of membrane); GO:0005635(cellular_component:nuclear …				ENOG4111CQ9(Z:Cytoskeleton); COG5069(Z:Cytoskeleton)	ENOG4111CQ9(spectrin repeat containing, nuclear envelope family member 3); COG5069(Microtubule associated monoxygenase, calponin and LIM domain containing)	PF10541.9(KASH:Nuclear envelope localisation domain); PF00435.21(Spectrin:Spectrin repeat)	sp|Q4FZC9|SYNE3_MOUSE(Nesprin-3 OS=Mus musculus OX=10090 GN=Syne3 PE=1 SV=1)
ENSCGRG00015001038	Mlx	MAX dimerization protein MLX [Source:NCBI gene;Acc:100758188]	897	2.08313	1.05875	8.63e-20	5.2e-19	yes	up	XP_003504703.1(max-like protein X isoform X1 [Cricetulus griseus])	GO:0005737(cellular_component:cytoplasm); GO:0001227(molecular_function:transcriptional repressor activity, RNA polymerase II transcription regulatory region sequence-specific binding); GO:0000122(biological_process:negative regulation of transcription from RNA polymerase II promoter); GO:0003700(molecular_function:transcription factor activity, sequence-specific DNA binding); GO:0031965(cellular…	K09113	MLX	map04931(Insulin resistance); map04932(Non-alcoholic fatty liver disease (NAFLD))	ENOG410ZWIP(S:Function unknown)	ENOG410ZWIP(MLX, MAX dimerization protein)	PF00010.26(HLH:Helix-loop-helix DNA-binding domain)	sp|O08609|MLX_MOUSE(Max-like protein X OS=Mus musculus OX=10090 GN=Mlx PE=1 SV=1)	100758188
ENSCGRG00015004326	Il6ra	interleukin 6 receptor [Source:NCBI gene;Acc:100750971]	4699	0.433153	-1.20705	7.82e-13	3.51e-12	yes	down	XP_027249073.1(interleukin-6 receptor subunit alpha isoform X2 [Cricetulus griseus])	GO:0009897(cellular_component:external side of plasma membrane); GO:0010332(biological_process:response to gamma radiation); GO:0031018(biological_process:endocrine pancreas development); GO:0048589(biological_process:developmental growth); GO:0019955(molecular_function:cytokine binding); GO:0070119(molecular_function:ciliary neurotrophic factor binding); GO:0019899(molecular_function:enzyme bind…	K05055	IL6R, CD126	map01521(EGFR tyrosine kinase inhibitor resistance); map04060(Cytokine-cytokine receptor interaction); map04066(HIF-1 signaling pathway); map04151(PI3K-Akt signaling pathway); map04630(Jak-STAT signaling pathway); map04640(Hematopoietic cell lineage); map04659(Th17 cell differentiation); map04932(Non-alcoholic fatty liver disease (NAFLD)); map05163(Human cytomegalovirus infection); map05200(Pathw…	ENOG4111XGC(U:Intracellular trafficking, secretion, and vesicular transport)	ENOG4111XGC(Interleukin 6 receptor)	PF09240.10(IL6Ra-bind:Interleukin-6 receptor alpha chain, binding); PF00047.25(ig:Immunoglobulin domain); PF13927.6(Ig_3:Immunoglobulin domain); PF13895.6(Ig_2:Immunoglobulin domain); PF00041.21(fn3:Fibronectin type III domain); PF07679.16(I-set:Immunoglobulin I-set domain)	sp|P22273|IL6RA_RAT(Interleukin-6 receptor subunit alpha OS=Rattus norvegicus OX=10116 GN=Il6r PE=2 SV=2)	100750971
ENSCGRG00015026351	Sh2b3	SH2B adaptor protein 3 [Source:NCBI gene;Acc:100773100]	4897	0.33502	-1.57768	2.22e-218	1.92e-216	yes	down	XP_027269880.1(SH2B adapter protein 3 isoform X2 [Cricetulus griseus])	GO:0030154(biological_process:cell differentiation); GO:0038163(biological_process:thrombopoietin-mediated signaling pathway); GO:0035162(biological_process:embryonic hemopoiesis); GO:0043407(biological_process:negative regulation of MAP kinase activity); GO:0051898(biological_process:negative regulation of protein kinase B signaling); GO:0007165(biological_process:signal transduction); GO:003555…	K12459	SH2B1_3	map04722(Neurotrophin signaling pathway)	ENOG410YMBM(U:Intracellular trafficking, secretion, and vesicular transport)	ENOG410YMBM(phosphate ion binding)	PF08916.11(Phe_ZIP:Phenylalanine zipper); PF00017.24(SH2:SH2 domain); PF00169.29(PH:PH domain)	sp|O09039|SH2B3_MOUSE(SH2B adapter protein 3 OS=Mus musculus OX=10090 GN=Sh2b3 PE=1 SV=2)	100773100
ENSCGRG00015010699	Cacna2d2	calcium channel, voltage-dependent, alpha 2/delta subunit 2 [Source:MGI Symbol;Acc:MGI:1929813]	3474	0.347943	-1.52308	2.69e-10	1.06e-09	yes	down	XP_027270255.1(voltage-dependent calcium channel subunit alpha-2/delta-2 isoform X3 [Cricetulus griseus])	GO:0040014(biological_process:regulation of multicellular organism growth); GO:0046622(biological_process:positive regulation of organ growth); GO:0008016(biological_process:regulation of heart contraction); GO:0006816(biological_process:calcium ion transport); GO:0048747(biological_process:muscle fiber development); GO:0007528(biological_process:neuromuscular junction development); GO:0005891(ce…	K04859	CACNA2D2	map04260(Cardiac muscle contraction); map04261(Adrenergic signaling in cardiomyocytes); map04010(MAPK signaling pathway); map04921(Oxytocin signaling pathway); map05414(Dilated cardiomyopathy (DCM)); map05412(Arrhythmogenic right ventricular cardiomyopathy (ARVC)); map05410(Hypertrophic cardiomyopathy (HCM))	ENOG410XPDX(S:Function unknown)	ENOG410XPDX(Calcium channel, voltage-dependent, alpha 2 delta subunit)	PF08473.11(VGCC_alpha2:Neuronal voltage-dependent calcium channel alpha 2acd); PF08399.11(VWA_N:VWA N-terminal); PF00092.28(VWA:von Willebrand factor type A domain); PF13768.6(VWA_3:von Willebrand factor type A domain); PF13519.6(VWA_2:von Willebrand factor type A domain); PF02743.18(dCache_1:Cache domain)	sp|Q6PHS9|CA2D2_MOUSE(Voltage-dependent calcium channel subunit alpha-2/delta-2 OS=Mus musculus OX=10090 GN=Cacna2d2 PE=1 SV=1)
ENSCGRG00015011378	Neu2	Cricetulus griseus neuraminidase 2 (Neu2), mRNA. [Source:RefSeq mRNA;Acc:NM_001246735]	2339	0.466473	-1.10013	2.84e-08	9.88e-08	yes	down	ERE82097.1(sialidase-2 [Cricetulus griseus])	GO:0005737(cellular_component:cytoplasm); GO:0016020(cellular_component:membrane); GO:0051692(biological_process:cellular oligosaccharide catabolic process); GO:1902494(cellular_component:catalytic complex); GO:0052795(molecular_function:exo-alpha-(2->6)-sialidase activity); GO:0052794(molecular_function:exo-alpha-(2->3)-sialidase activity); GO:0005829(cellular_component:cytosol); GO:0052796(mole…	K12357	NEU2_3_4	map00511(Other glycan degradation); map00600(Sphingolipid metabolism)	ENOG410Y74Z(T:Signal transduction mechanisms)	ENOG410Y74Z(guanine nucleotide exchange factor)	PF13088.6(BNR_2:BNR repeat-like domain); PF13859.6(BNR_3:BNR repeat-like domain); PF02012.20(BNR:BNR/Asp-box repeat)	sp|Q64393|NEUR2_CRIGR(Sialidase-2 OS=Cricetulus griseus OX=10029 GN=NEU2 PE=1 SV=1)	100689301
ENSCGRG00015003657	Mettl5	methyltransferase like 5 [Source:NCBI gene;Acc:100765596]	630	2.32178	1.21523	2.7e-23	1.85e-22	yes	up	XP_003495992.1(methyltransferase-like protein 5 isoform X1 [Cricetulus griseus])	GO:0003676(molecular_function:nucleic acid binding); GO:1904047(molecular_function:S-adenosyl-L-methionine binding); GO:0005634(cellular_component:nucleus); GO:0008988(molecular_function:rRNA (adenine-N6-)-methyltransferase activity); GO:0016740(molecular_function:transferase activity); GO:0098794(cellular_component:postsynapse); GO:0098793(cellular_component:presynapse); GO:0031167(biological_pr…				COG2263(J:Translation, ribosomal structure and biogenesis)	COG2263(Methyltransferase)	PF05175.14(MTS:Methyltransferase small domain); PF06325.13(PrmA:Ribosomal protein L11 methyltransferase (PrmA)); PF13847.6(Methyltransf_31:Methyltransferase domain); PF03602.15(Cons_hypoth95:Conserved hypothetical protein 95); PF13649.6(Methyltransf_25:Methyltransferase domain); PF01170.18(UPF0020:Putative RNA methylase family UPF0020); PF00145.17(DNA_methylase:C-5 cytosine-specific DNA methylase)	sp|Q8K1A0|METL5_MOUSE(Methyltransferase-like protein 5 OS=Mus musculus OX=10090 GN=Mettl5 PE=2 SV=2)	100765596
ENSCGRG00015010389			2657	0.269902	-1.88949	6.05e-07	1.92e-06	yes	down	XP_015665507.1(bcl-2-associated transcription factor 1 isoform X2 [Protobothrops mucrosquamatus])	GO:0005634(cellular_component:nucleus); GO:0006915(biological_process:apoptotic process); GO:0045892(biological_process:negative regulation of transcription, DNA-templated); GO:2001022(biological_process:positive regulation of response to DNA damage stimulus)				ENOG4110X68(U:Intracellular trafficking, secretion, and vesicular transport)	ENOG4110X68(transport protein)	PF15440.6(THRAP3_BCLAF1:THRAP3/BCLAF1 family)	sp|Q9NYF8|BCLF1_HUMAN(Bcl-2-associated transcription factor 1 OS=Homo sapiens OX=9606 GN=BCLAF1 PE=1 SV=2)
ENSCGRG00015028319	Riox1	ribosomal oxygenase 1 [Source:NCBI gene;Acc:103161768]	1746	2.43592	1.28447	3.94e-09	1.44e-08	yes	up	XP_027274265.1(ribosomal oxygenase 1 isoform X2 [Cricetulus griseus])	GO:0006338(biological_process:chromatin remodeling); GO:0005730(cellular_component:nucleolus); GO:0016706(molecular_function:oxidoreductase activity, acting on paired donors, with incorporation or reduction of molecular oxygen, 2-oxoglutarate as one donor, and incorporation of one atom each of oxygen into both donors); GO:0005634(cellular_component:nucleus); GO:0070544(biological_process:histone …	K16914	RIOX1, NO66		ENOG410YNEJ(K:Transcription)	ENOG410YNEJ(Oxygenase that can act as both a histone lysine demethylase and a ribosomal histidine hydroxylase. Specifically demethylates 'Lys-4' (H3K4me) and 'Lys-36' (H3K36me) of histone H3, thereby playing a central role in histone code)	PF08007.12(Cupin_4:Cupin superfamily protein); PF13621.6(Cupin_8:Cupin-like domain)	sp|D3ZU57|RIOX1_RAT(Ribosomal oxygenase 1 OS=Rattus norvegicus OX=10116 GN=Riox1 PE=1 SV=1)	103161768
ENSCGRG00015023751	Pycard	apoptosis-associated speck-like protein containing a CARD [Source:NCBI gene;Acc:100757158]	580	0.153135	-2.70712	2.08e-26	1.6e-25	yes	down	XP_027260341.1(apoptosis-associated speck-like protein containing a CARD isoform X1 [Cricetulus griseus])	GO:0010803(biological_process:regulation of tumor necrosis factor-mediated signaling pathway); GO:0044325(molecular_function:ion channel binding); GO:0009617(biological_process:response to bacterium); GO:0050727(biological_process:regulation of inflammatory response); GO:0032729(biological_process:positive regulation of interferon-gamma production); GO:0043281(biological_process:regulation of cys…	K12799	PYCARD, ASC	map04217(Necroptosis); map04621(NOD-like receptor signaling pathway); map04623(Cytosolic DNA-sensing pathway); map04625(C-type lectin receptor signaling pathway); map05132(Salmonella infection); map05133(Pertussis); map05134(Legionellosis); map05164(Influenza A)	ENOG4111XEQ(O:Posttranslational modification, protein turnover, chaperones)	ENOG4111XEQ(PYD and CARD domain containing)	PF02758.16(PYRIN:PAAD/DAPIN/Pyrin domain); PF00619.21(CARD:Caspase recruitment domain)	sp|Q9EPB4|ASC_MOUSE(Apoptosis-associated speck-like protein containing a CARD OS=Mus musculus OX=10090 GN=Pycard PE=1 SV=1)	100757158
ENSCGRG00015013384	Ahr	aryl-hydrocarbon receptor [Source:MGI Symbol;Acc:MGI:105043]	3566	0.4507	-1.14976	1.06e-46	1.36e-45	yes	down	NP_001230919.1(aryl hydrocarbon receptor [Cricetulus griseus])	GO:1904613(biological_process:cellular response to 2,3,7,8-tetrachlorodibenzodioxine); GO:0015643(molecular_function:toxic substance binding); GO:1904322(biological_process:cellular response to forskolin); GO:0017025(molecular_function:TBP-class protein binding); GO:0019933(biological_process:cAMP-mediated signaling); GO:0032922(biological_process:circadian regulation of gene expression); GO:0006…	K09093	AHR	map04659(Th17 cell differentiation); map04934(Cushing syndrome)	ENOG410XRZH(O:Posttranslational modification, protein turnover, chaperones)	ENOG410XRZH(anterior gradient 2 homolog (Xenopus laevis))	PF08447.12(PAS_3:PAS fold); PF00989.25(PAS:PAS fold); PF00010.26(HLH:Helix-loop-helix DNA-binding domain)	sp|Q8R4S4|AHR_MUSSI(Aryl hydrocarbon receptor OS=Mus spicilegus OX=10103 GN=Ahr PE=2 SV=1)
ENSCGRG00015006968	Tubb4b	tubulin, beta 4B class IVB [Source:MGI Symbol;Acc:MGI:1915472]	1627	0.408365	-1.29207	1.04e-259	1.12e-257	yes	down	XP_007945164.1(PREDICTED: tubulin beta-4B chain isoform X1 [Orycteropus afer afer])	GO:0005200(molecular_function:structural constituent of cytoskeleton); GO:0000086(biological_process:G2/M transition of mitotic cell cycle); GO:0035578(cellular_component:azurophil granule lumen); GO:0000226(biological_process:microtubule cytoskeleton organization); GO:0005874(cellular_component:microtubule); GO:0097711(biological_process:ciliary basal body docking); GO:0005737(cellular_component…	K07375	TUBB	map04145(Phagosome); map04540(Gap junction); map05130(Pathogenic Escherichia coli infection)	COG5023(Z:Cytoskeleton)	COG5023(protein polymerization)	PF00091.25(Tubulin:Tubulin/FtsZ family, GTPase domain); PF03953.17(Tubulin_C:Tubulin C-terminal domain); PF10644.9(Misat_Tub_SegII:Misato Segment II tubulin-like domain)	sp|Q3MHM5|TBB4B_BOVIN(Tubulin beta-4B chain OS=Bos taurus OX=9913 GN=TUBB4B PE=2 SV=1)
ENSCGRG00015014718	Pigl	phosphatidylinositol glycan anchor biosynthesis class L [Source:NCBI gene;Acc:100752487]	1609	2.88954	1.53084	6.89e-18	3.84e-17	yes	up	XP_027283011.1(N-acetylglucosaminyl-phosphatidylinositol de-N-acetylase isoform X2 [Cricetulus griseus])	GO:0005789(cellular_component:endoplasmic reticulum membrane); GO:0016021(cellular_component:integral component of membrane); GO:0006506(biological_process:GPI anchor biosynthetic process); GO:0005783(cellular_component:endoplasmic reticulum); GO:0000225(molecular_function:N-acetylglucosaminylphosphatidylinositol deacetylase activity)	K03434	PIGL	map00563(Glycosylphosphatidylinositol (GPI)-anchor biosynthesis)	COG2120(S:Function unknown)	COG2120(lmbE family)	PF02585.17(PIG-L:GlcNAc-PI de-N-acetylase)	sp|Q5SX19|PIGL_MOUSE(N-acetylglucosaminyl-phosphatidylinositol de-N-acetylase OS=Mus musculus OX=10090 GN=Pigl PE=2 SV=1)	100752487
ENSCGRG00015020512	Iqch	IQ motif containing H [Source:NCBI gene;Acc:100759510]	3595	3.53742	1.8227	2.31e-05	6.44e-05	yes	up	XP_027270583.1(IQ domain-containing protein H isoform X1 [Cricetulus griseus])	GO:0005515(molecular_function:protein binding)				ENOG410YTWX(S:Function unknown)	ENOG410YTWX(IQ motif containing H)	PF00612.27(IQ:IQ calmodulin-binding motif)	sp|Q9D2K4|IQCH_MOUSE(IQ domain-containing protein H OS=Mus musculus OX=10090 GN=Iqch PE=2 SV=3)	100759510
ENSCGRG00015027777	Hspa2	heat shock protein family A (Hsp70) member 2 [Source:NCBI gene;Acc:100764750]	1905	0.393557	-1.34536	7.69e-41	8.64e-40	yes	down	XP_026240876.1(heat shock-related 70 kDa protein 2 isoform X1 [Urocitellus parryii])	GO:0090084(biological_process:negative regulation of inclusion body assembly); GO:0016887(molecular_function:ATPase activity); GO:0031072(molecular_function:heat shock protein binding); GO:0034605(biological_process:cellular response to heat); GO:0000795(cellular_component:synaptonemal complex); GO:0019899(molecular_function:enzyme binding); GO:0005739(cellular_component:mitochondrion); GO:003462…	K03283	HSPA1s	map03040(Spliceosome); map04010(MAPK signaling pathway); map04141(Protein processing in endoplasmic reticulum); map04144(Endocytosis); map04213(Longevity regulating pathway - multiple species); map04612(Antigen processing and presentation); map04915(Estrogen signaling pathway); map05134(Legionellosis); map05145(Toxoplasmosis); map05162(Measles); map05164(Influenza A)	COG0443(S:Function unknown)	COG0443(Zinc finger protein)	PF00012.20(HSP70:Hsp70 protein); PF06723.13(MreB_Mbl:MreB/Mbl protein); PF02782.16(FGGY_C:FGGY family of carbohydrate kinases, C-terminal domain)	sp|P17156|HSP72_MOUSE(Heat shock-related 70 kDa protein 2 OS=Mus musculus OX=10090 GN=Hspa2 PE=1 SV=2)	100764750
ENSCGRG00015021726	Shank2	SH3 and multiple ankyrin repeat domains 2 [Source:NCBI gene;Acc:100771990]	5517	0.300476	-1.73468	0.00013408	0.000347649	yes	down	XP_027294643.1(SH3 and multiple ankyrin repeat domains protein 2 isoform X1 [Cricetulus griseus])	GO:0099562(biological_process:maintenance of postsynaptic density structure); GO:0030534(biological_process:adult behavior); GO:0043005(cellular_component:neuron projection); GO:0043197(cellular_component:dendritic spine); GO:0008328(cellular_component:ionotropic glutamate receptor complex); GO:0035176(biological_process:social behavior); GO:0060292(biological_process:long term synaptic depressio…	K15009	SHANK	map04724(Glutamatergic synapse)	COG0666(S:Function unknown)	COG0666(Ankyrin Repeat)	PF12796.7(Ank_2:Ankyrin repeats (3 copies)); PF00536.30(SAM_1:SAM domain (Sterile alpha motif)); PF07647.17(SAM_2:SAM domain (Sterile alpha motif)); PF13637.6(Ank_4:Ankyrin repeats (many copies)); PF13857.6(Ank_5:Ankyrin repeats (many copies)); PF07653.17(SH3_2:Variant SH3 domain); PF17820.1(PDZ_6:PDZ domain); PF14604.6(SH3_9:Variant SH3 domain); PF00595.24(PDZ:PDZ domain); PF16511.5(FERM_f0:N-te…	sp|Q9QX74|SHAN2_RAT(SH3 and multiple ankyrin repeat domains protein 2 OS=Rattus norvegicus OX=10116 GN=Shank2 PE=1 SV=2)	100771990
ENSCGRG00015019132			189	2.60521	1.3814	0	0	yes	up	EDL06497.1(mCG141826, isoform CRA_a, partial [Mus musculus])
ENSCGRG00015028214	2300002M23Rik	RIKEN cDNA 2300002M23 gene [Source:MGI Symbol;Acc:MGI:1916792]	1044	0.196888	-2.34455	2.1e-11	8.76e-11	yes	down	XP_027244422.1(uncharacterized protein C6orf15 homolog isoform X1 [Cricetulus griseus])	GO:0043236(molecular_function:laminin binding); GO:0005614(cellular_component:interstitial matrix); GO:0005540(molecular_function:hyaluronic acid binding); GO:0070052(molecular_function:collagen V binding); GO:0031012(cellular_component:extracellular matrix); GO:0005539(molecular_function:glycosaminoglycan binding); GO:0030198(biological_process:extracellular matrix organization); GO:0005518(mole…				ENOG41116A4(S:Function unknown)	ENOG41116A4(chromosome 6 open reading frame 15)	PF15809.5(STG:Simian taste bud-specific gene product family)	sp|Q8BM15|CF015_MOUSE(Uncharacterized protein C6orf15 homolog OS=Mus musculus OX=10090 GN=Stg PE=1 SV=1)
ENSCGRG00015028518	Efcab15	spermatogenesis-associated protein 21-like [Source:NCBI gene;Acc:103163525]	1161	0.0561495	-4.15458	2.74e-05	7.62e-05	yes	down	XP_027283555.1(spermatogenesis-associated protein 21-like, partial [Cricetulus griseus])	GO:0007283(biological_process:spermatogenesis); GO:0005509(molecular_function:calcium ion binding)				COG5126(S:Function unknown)	COG5126(formin-like)	PF13833.6(EF-hand_8:EF-hand domain pair); PF00036.32(EF-hand_1:EF hand); PF13499.6(EF-hand_7:EF-hand domain pair)	sp|Q2T9P0|EFCB3_BOVIN(EF-hand calcium-binding domain-containing protein 3 OS=Bos taurus OX=9913 GN=EFCAB3 PE=2 SV=1)	103163525
ENSCGRG00015000617	Klf3	Kruppel like factor 3 [Source:NCBI gene;Acc:100762113]	1032	0.452213	-1.14493	1.2e-61	2.08e-60	yes	down	XP_003515536.1(Krueppel-like factor 3 [Cricetulus griseus])	GO:0001227(molecular_function:transcriptional repressor activity, RNA polymerase II transcription regulatory region sequence-specific binding); GO:0000122(biological_process:negative regulation of transcription from RNA polymerase II promoter); GO:0003700(molecular_function:transcription factor activity, sequence-specific DNA binding); GO:0005634(cellular_component:nucleus); GO:0005654(cellular_c…	K15605	KLF3	map05202(Transcriptional misregulation in cancer)	COG5048(S:Function unknown)	COG5048(ecotropic viral integration site)	PF00096.26(zf-C2H2:Zinc finger, C2H2 type); PF13465.6(zf-H2C2_2:Zinc-finger double domain); PF13894.6(zf-C2H2_4:C2H2-type zinc finger)	sp|Q60980|KLF3_MOUSE(Krueppel-like factor 3 OS=Mus musculus OX=10090 GN=Klf3 PE=1 SV=1)	100762113
ENSCGRG00015003823	Cdh9	cadherin 9 [Source:NCBI gene;Acc:100758572]	3542	2.14053	1.09797	2.38e-24	1.69e-23	yes	up	XP_027255831.1(cadherin-9 isoform X2 [Cricetulus griseus])	GO:0034332(biological_process:adherens junction organization); GO:0016339(biological_process:calcium-dependent cell-cell adhesion via plasma membrane cell adhesion molecules); GO:0030425(cellular_component:dendrite); GO:0030424(cellular_component:axon); GO:0007043(biological_process:cell-cell junction assembly); GO:0007416(biological_process:synapse assembly); GO:0000902(biological_process:cell m…	K06801	CDH9		ENOG410XQHI(S:Function unknown)	ENOG410XQHI(auxiliary factor)	PF00028.17(Cadherin:Cadherin domain); PF01049.17(Cadherin_C:Cadherin cytoplasmic region)	sp|P70407|CADH9_MOUSE(Cadherin-9 OS=Mus musculus OX=10090 GN=Cdh9 PE=2 SV=2)	100758572
ENSCGRG00015021556			729	0.406444	-1.29887	1.23e-22	8.25e-22	yes	down	RLQ68875.1(PLET1 [Cricetulus griseus])	GO:0009897(cellular_component:external side of plasma membrane); GO:0030335(biological_process:positive regulation of cell migration); GO:0016020(cellular_component:membrane); GO:0016324(cellular_component:apical plasma membrane); GO:0016021(cellular_component:integral component of membrane); GO:0030154(biological_process:cell differentiation); GO:0001953(biological_process:negative regulation of…				ENOG41115H2(S:Function unknown)	ENOG41115H2(chromosome 11 open reading frame 34)		sp|Q5W9T8|PLET1_MESAU(Placenta-expressed transcript 1 protein OS=Mesocricetus auratus OX=10036 GN=PLET1 PE=1 SV=1)
ENSCGRG00015010946			1221	2.23796	1.16218	1.93e-13	8.88e-13	yes	up	ERE83493.1(cytochrome b-c1 complex subunit 7-like protein [Cricetulus griseus])	GO:0005743(cellular_component:mitochondrial inner membrane); GO:0051291(biological_process:protein heterooligomerization); GO:0008121(molecular_function:ubiquinol-cytochrome-c reductase activity); GO:0006122(biological_process:mitochondrial electron transport, ubiquinol to cytochrome c); GO:0005739(cellular_component:mitochondrion); GO:0005750(cellular_component:mitochondrial respiratory chain co…	K00417	QCR7, UQCRB	map04932(Non-alcoholic fatty liver disease (NAFLD)); map04260(Cardiac muscle contraction); map05012(Parkinson disease); map05010(Alzheimer disease); map05016(Huntington disease); map04714(Thermogenesis); map00190(Oxidative phosphorylation)	ENOG4111V1G(C:Energy production and conversion)	ENOG4111V1G(component of the ubiquinol-cytochrome c reductase complex (complex III or cytochrome b-c1 complex), which is part of the mitochondrial respiratory chain (By similarity))		sp|Q9D855|QCR7_MOUSE(Cytochrome b-c1 complex subunit 7 OS=Mus musculus OX=10090 GN=Uqcrb PE=1 SV=3)
ENSCGRG00015009057	Taf1a	TATA-box binding protein associated factor, RNA polymerase I subunit A [Source:NCBI gene;Acc:100773180]	2139	2.44063	1.28725	1.49e-61	2.59e-60	yes	up	XP_003495015.1(TATA box-binding protein-associated factor RNA polymerase I subunit A isoform X1 [Cricetulus griseus])	GO:0005654(cellular_component:nucleoplasm); GO:0006360(biological_process:transcription from RNA polymerase I promoter); GO:0015630(cellular_component:microtubule cytoskeleton); GO:0000120(cellular_component:RNA polymerase I transcription factor complex); GO:0003677(molecular_function:DNA binding)	K15212	TAF1A, SL1		ENOG410YWVA(K:Transcription)	ENOG410YWVA(TATA box binding protein (TBP)-associated factor, RNA polymerase I, A, 48kDa)	PF14929.6(TAF1_subA:TAF RNA Polymerase I subunit A)	sp|P97357|TAF1A_MOUSE(TATA box-binding protein-associated factor RNA polymerase I subunit A OS=Mus musculus OX=10090 GN=Taf1a PE=1 SV=1)	100773180
ENSCGRG00015005798	Rasa4	RAS p21 protein activator 4 [Source:MGI Symbol;Acc:MGI:1858600]	2292	0.241687	-2.04879	1.63e-11	6.88e-11	yes	down	XP_027272071.1(ras GTPase-activating protein 4B isoform X2 [Cricetulus griseus])	GO:0005829(cellular_component:cytosol); GO:0016021(cellular_component:integral component of membrane); GO:0005543(molecular_function:phospholipid binding); GO:0005096(molecular_function:GTPase activator activity); GO:0034260(biological_process:negative regulation of GTPase activity); GO:0071277(biological_process:cellular response to calcium ion); GO:0005665(cellular_component:DNA-directed RNA po…	K17630	RASA4, CAPRI	map04014(Ras signaling pathway)	ENOG410Y128(S:Function unknown)	ENOG410Y128(RAS p21 protein activator)	PF00616.19(RasGAP:GTPase-activator protein for Ras-like GTPase); PF00168.30(C2:C2 domain); PF00779.19(BTK:BTK motif); PF00169.29(PH:PH domain)	sp|Q6PFQ7|RASL2_MOUSE(Ras GTPase-activating protein 4 OS=Mus musculus OX=10090 GN=Rasa4 PE=1 SV=1)
ENSCGRG00015015372	Axdnd1	axonemal dynein light chain domain containing 1 [Source:MGI Symbol;Acc:MGI:1924602]	3132	9.60157	3.26327	6.7e-19	3.89e-18	yes	up	ERE72464.1(axonemal dynein light chain domain-containing protein 1 [Cricetulus griseus])					ENOG410YARY(Z:Cytoskeleton)	ENOG410YARY(axonemal dynein light chain domain containing 1)	PF10211.9(Ax_dynein_light:Axonemal dynein light chain)	sp|Q5T1B0|AXDN1_HUMAN(Axonemal dynein light chain domain-containing protein 1 OS=Homo sapiens OX=9606 GN=AXDND1 PE=2 SV=1)
ENSCGRG00015004595	Npsr1	neuropeptide S receptor 1 [Source:NCBI gene;Acc:100765143]	1116	0.0631682	-3.98466	9.38e-05	0.000247508	yes	down	XP_003503474.1(neuropeptide S receptor isoform X1 [Cricetulus griseus])	GO:0005737(cellular_component:cytoplasm); GO:0004930(molecular_function:G-protein coupled receptor activity); GO:0060013(biological_process:righting reflex); GO:0016021(cellular_component:integral component of membrane); GO:0007218(biological_process:neuropeptide signaling pathway); GO:2000293(biological_process:negative regulation of defecation); GO:0051281(biological_process:positive regulation…	K08376	NPSR1, GPR154		ENOG410XRW9(S:Function unknown)	ENOG410XRW9(BMP binding endothelial regulator)	PF00001.21(7tm_1:7 transmembrane receptor (rhodopsin family))	sp|P0C0L6|NPSR1_RAT(Neuropeptide S receptor OS=Rattus norvegicus OX=10116 GN=Npsr1 PE=2 SV=1)	100765143
ENSCGRG00015009673	Ints9	integrator complex subunit 9 [Source:NCBI gene;Acc:100752291]	2709	0.415166	-1.26824	9.8e-18	5.42e-17	yes	down	EDL36037.1(DNA segment, Chr 14, ERATO Doi 231, expressed, isoform CRA_b, partial [Mus musculus])	GO:0005654(cellular_component:nucleoplasm); GO:0016180(biological_process:snRNA processing); GO:0005634(cellular_component:nucleus); GO:0005829(cellular_component:cytosol); GO:0032039(cellular_component:integrator complex)	K13146	INTS9		COG1236(S:Function unknown)	COG1236(Exostoses (Multiple)-like 3)	PF16661.5(Lactamase_B_6:Metallo-beta-lactamase superfamily domain); PF10996.8(Beta-Casp:Beta-Casp domain)	sp|Q8K114|INT9_MOUSE(Integrator complex subunit 9 OS=Mus musculus OX=10090 GN=Ints9 PE=1 SV=1)	100752291
ENSCGRG00015001527	Bub1b	mitotic checkpoint serine/threonine-protein kinase BUB1 beta [Source:NCBI gene;Acc:100754771]	3918	2.05759	1.04096	1.21e-78	2.75e-77	yes	up	XP_027278006.1(mitotic checkpoint serine/threonine-protein kinase BUB1 beta isoform X5 [Cricetulus griseus])	GO:0006468(biological_process:protein phosphorylation); GO:0000940(cellular_component:condensed chromosome outer kinetochore); GO:0000778(cellular_component:condensed nuclear chromosome kinetochore); GO:0071459(biological_process:protein localization to chromosome, centromeric region); GO:0000776(cellular_component:kinetochore); GO:0004672(molecular_function:protein kinase activity); GO:0007094(b…	K06637	BUB1B, BUBR1, MAD3L	map04110(Cell cycle); map05166(Human T-cell leukemia virus 1 infection)	ENOG410XUW7(S:Function unknown)	ENOG410XUW7(budding uninhibited by benzimidazoles 1 homolog, beta)	PF08311.12(Mad3_BUB1_I:Mad3/BUB1 homology region 1); PF00069.25(Pkinase:Protein kinase domain)	sp|Q9Z1S0|BUB1B_MOUSE(Mitotic checkpoint serine/threonine-protein kinase BUB1 beta OS=Mus musculus OX=10090 GN=Bub1b PE=1 SV=2)	100754771
ENSCGRG00015002574			1122	30.3207	4.92223	1.64e-08	5.8e-08	yes	up
ENSCGRG00015002557	Gadd45b	growth arrest and DNA damage inducible beta [Source:NCBI gene;Acc:100766127]	483	35.0854	5.1328	1.51e-115	5.49e-114	yes	up	XP_003506505.1(growth arrest and DNA damage-inducible protein GADD45 beta [Cricetulus griseus])	GO:0005737(cellular_component:cytoplasm); GO:0000186(biological_process:activation of MAPKK activity); GO:0000185(biological_process:activation of MAPKKK activity); GO:0006469(biological_process:negative regulation of protein kinase activity); GO:0051726(biological_process:regulation of cell cycle); GO:0005634(cellular_component:nucleus); GO:0006915(biological_process:apoptotic process); GO:00430…	K04402	GADD45	map04010(MAPK signaling pathway); map04068(FoxO signaling pathway); map04110(Cell cycle); map04115(p53 signaling pathway); map04210(Apoptosis); map04218(Cellular senescence); map05169(Epstein-Barr virus infection); map05200(Pathways in cancer); map05202(Transcriptional misregulation in cancer); map05210(Colorectal cancer); map05212(Pancreatic cancer); map05213(Endometrial cancer); map05214(Glioma…	ENOG4111K8B(O:Posttranslational modification, protein turnover, chaperones)	ENOG4111K8B(growth arrest and DNA-damage-inducible, beta)	PF01248.26(Ribosomal_L7Ae:Ribosomal protein L7Ae/L30e/S12e/Gadd45 family)	sp|P22339|GA45B_MOUSE(Growth arrest and DNA damage-inducible protein GADD45 beta OS=Mus musculus OX=10090 GN=Gadd45b PE=1 SV=1)	100766127
ENSCGRG00015003605	Bcl2l1	BCL2 like 1 [Source:NCBI gene;Acc:100689371]	857	0.387777	-1.3667	7.19e-79	1.64e-77	yes	down	EDL05992.1(Bcl2-like 1, isoform CRA_c, partial [Mus musculus])	GO:1902042(biological_process:negative regulation of extrinsic apoptotic signaling pathway via death domain receptors); GO:0005783(cellular_component:endoplasmic reticulum); GO:0071480(biological_process:cellular response to gamma radiation); GO:1902230(biological_process:negative regulation of intrinsic apoptotic signaling pathway in response to DNA damage); GO:0090201(biological_process:negativ…	K04570	BCL2L1, bcl-xL	map01521(EGFR tyrosine kinase inhibitor resistance); map01524(Platinum drug resistance); map04014(Ras signaling pathway); map04064(NF-kappa B signaling pathway); map04115(p53 signaling pathway); map04140(Autophagy - animal); map04151(PI3K-Akt signaling pathway); map04210(Apoptosis); map04215(Apoptosis - multiple species); map04621(NOD-like receptor signaling pathway); map04630(Jak-STAT signaling …	ENOG41123S0(U:Intracellular trafficking, secretion, and vesicular transport)	ENOG41123S0(bcl-2-related)	PF00452.19(Bcl-2:Apoptosis regulator proteins, Bcl-2 family); PF02180.17(BH4:Bcl-2 homology region 4)	sp|Q07817|B2CL1_HUMAN(Bcl-2-like protein 1 OS=Homo sapiens OX=9606 GN=BCL2L1 PE=1 SV=1)	100689371
ENSCGRG00015017122	Mtus2	microtubule associated scaffold protein 2 [Source:NCBI gene;Acc:100755920]	5429	0.376071	-1.41092	0.000397528	0.000983399	yes	down	XP_027240154.1(microtubule-associated tumor suppressor candidate 2 isoform X1 [Cricetulus griseus])	GO:0005737(cellular_component:cytoplasm); GO:0015630(cellular_component:microtubule cytoskeleton); GO:0045171(cellular_component:intercellular bridge); GO:0008017(molecular_function:microtubule binding); GO:0005874(cellular_component:microtubule); GO:0005634(cellular_component:nucleus); GO:0042803(molecular_function:protein homodimerization activity)				ENOG411103Z(Z:Cytoskeleton)	ENOG411103Z(microtubule associated tumor suppressor candidate 2)		sp|Q3UHD3|MTUS2_MOUSE(Microtubule-associated tumor suppressor candidate 2 homolog OS=Mus musculus OX=10090 GN=Mtus2 PE=1 SV=1)	100755920
ENSCGRG00015017195		neutrophilic granule protein [Source:NCBI gene;Acc:100764766]	510	13.139	3.71578	1.01e-06	3.13e-06	yes	up	XP_027293677.1(neutrophilic granule protein [Cricetulus griseus])	GO:0042581(cellular_component:specific granule); GO:0005615(cellular_component:extracellular space); GO:0031410(cellular_component:cytoplasmic vesicle); GO:1901491(biological_process:negative regulation of lymphangiogenesis); GO:0006952(biological_process:defense response); GO:0005576(cellular_component:extracellular region); GO:0004869(molecular_function:cysteine-type endopeptidase inhibitor act…				ENOG41115HM(S:Function unknown)	ENOG41115HM(Cathelicidin)	PF00666.17(Cathelicidins:Cathelicidin); PF00031.21(Cystatin:Cystatin domain)	sp|O08692|NGP_MOUSE(Neutrophilic granule protein OS=Mus musculus OX=10090 GN=Ngp PE=1 SV=1)	100764766
ENSCGRG00015012434	Arfip2	ADP ribosylation factor interacting protein 2 [Source:NCBI gene;Acc:100760054]	1026	2.01971	1.01415	7.07e-48	9.25e-47	yes	up	NP_001004222.1(arfaptin-2 [Rattus norvegicus])	GO:0005737(cellular_component:cytoplasm); GO:0031529(biological_process:ruffle organization); GO:0001726(cellular_component:ruffle); GO:0030742(molecular_function:GTP-dependent protein binding); GO:0070273(molecular_function:phosphatidylinositol-4-phosphate binding); GO:0006886(biological_process:intracellular protein transport); GO:0005543(molecular_function:phospholipid binding); GO:0048365(mol…	K20314	ARFIP		ENOG410YJUM(S:Function unknown)	ENOG410YJUM(tripartite motif containing 3)	PF06456.13(Arfaptin:Arfaptin-like domain); PF03114.18(BAR:BAR domain)	sp|Q8K221|ARFP2_MOUSE(Arfaptin-2 OS=Mus musculus OX=10090 GN=Arfip2 PE=1 SV=2)	100760054
ENSCGRG00015013695	DHFR	dihydrofolate reductase [Source:MGI Symbol;Acc:MGI:94890]	2062	2.9069	1.53948	1.53e-56	2.41e-55	yes	up	AAA36970.1(dihydrofolate reductase (EC 1.5.1.3) [Cricetulus sp.])	GO:0006730(biological_process:one-carbon metabolic process); GO:0008144(molecular_function:drug binding); GO:0051000(biological_process:positive regulation of nitric-oxide synthase activity); GO:0046653(biological_process:tetrahydrofolate metabolic process); GO:0046655(biological_process:folic acid metabolic process); GO:0046654(biological_process:tetrahydrofolate biosynthetic process); GO:000573…	K00287	DHFR, folA	map01523(Antifolate resistance); map00670(One carbon pool by folate); map00790(Folate biosynthesis)	COG0262(H:Coenzyme transport and metabolism)	COG0262(dihydrofolate reductase activity)	PF00186.19(DHFR_1:Dihydrofolate reductase)	sp|P04753|DYR_MESAU(Dihydrofolate reductase OS=Mesocricetus auratus OX=10036 GN=DHFR PE=2 SV=4)
ENSCGRG00015019344	Mkrn3	makorin ring finger protein 3 [Source:NCBI gene;Acc:100770562]	1581	3.11402	1.63878	5.47e-20	3.32e-19	yes	up	XP_027263860.1(probable E3 ubiquitin-protein ligase makorin-3 isoform X2 [Cricetulus griseus])	GO:0016567(biological_process:protein ubiquitination); GO:0016740(molecular_function:transferase activity); GO:0046872(molecular_function:metal ion binding); GO:0042802(molecular_function:identical protein binding)	K15687	MKRN		ENOG410XRM0(S:Function unknown)	ENOG410XRM0(Ring finger protein)	PF18044.1(zf-CCCH_4:CCCH-type zinc finger); PF16131.5(Torus:Torus domain); PF15815.5(MKRN1_C:E3 ubiquitin-protein ligase makorin-1, C-terminal); PF18345.1(zf_CCCH_4:Zinc finger domain); PF00097.25(zf-C3HC4:Zinc finger, C3HC4 type (RING finger)); PF00642.24(zf-CCCH:Zinc finger C-x8-C-x5-C-x3-H type (and similar)); PF13639.6(zf-RING_2:Ring finger domain); PF13445.6(zf-RING_UBOX:RING-type zinc-finge…	sp|Q60764|MKRN3_MOUSE(Probable E3 ubiquitin-protein ligase makorin-3 OS=Mus musculus OX=10090 GN=Mkrn3 PE=2 SV=2)	100770562
ENSCGRG00015023229	4930579G24Rik	chromosome 1 C4orf46 homolog [Source:NCBI gene;Acc:100763477]	333	0.408968	-1.28994	9.53e-57	1.51e-55	yes	down	XP_003500256.1(renal cancer differentiation gene 1 protein [Cricetulus griseus])	GO:0005737(cellular_component:cytoplasm)				ENOG4111AB8(S:Function unknown)	ENOG4111AB8(Chromosome 4 open reading frame 46)	PF15725.5(RCDG1:Renal cancer differentiation gene 1 protein)	sp|Q3UUX7|CD046_MOUSE(Uncharacterized protein C4orf46 homolog OS=Mus musculus OX=10090 PE=1 SV=1)	100763477
ENSCGRG00015028073	Fbxo10	F-box protein 10 [Source:NCBI gene;Acc:100751576]	3019	0.367524	-1.44409	4.58e-05	0.000124884	yes	down	XP_027258982.1(F-box only protein 10 [Cricetulus griseus])	GO:0005737(cellular_component:cytoplasm); GO:0042981(biological_process:regulation of apoptotic process); GO:0006915(biological_process:apoptotic process); GO:0016567(biological_process:protein ubiquitination); GO:0006511(biological_process:ubiquitin-dependent protein catabolic process); GO:0005515(molecular_function:protein binding); GO:0004842(molecular_function:ubiquitin-protein transferase ac…	K10296	FBXO10		ENOG410ZF90(S:Function unknown)	ENOG410ZF90(F-box protein 10)	PF13229.6(Beta_helix:Right handed beta helix region); PF05048.13(NosD:Periplasmic copper-binding protein (NosD)); PF12937.7(F-box-like:F-box-like); PF00646.33(F-box:F-box domain)	sp|Q9UK96|FBX10_HUMAN(F-box only protein 10 OS=Homo sapiens OX=9606 GN=FBXO10 PE=1 SV=3)	100751576
ENSCGRG00015005062	Pla2g12a	phospholipase A2 group XIIA [Source:NCBI gene;Acc:100767324]	900	0.479413	-1.06066	4.92e-31	4.25e-30	yes	down	XP_027251505.1(group XIIA secretory phospholipase A2 isoform X2 [Cricetulus griseus])	GO:0005737(cellular_component:cytoplasm); GO:0006654(biological_process:phosphatidic acid biosynthetic process); GO:0006644(biological_process:phospholipid metabolic process); GO:0047498(molecular_function:calcium-dependent phospholipase A2 activity); GO:0036150(biological_process:phosphatidylserine acyl-chain remodeling); GO:0036152(biological_process:phosphatidylethanolamine acyl-chain remodeli…	K01047	PLA2G, SPLA2	map00564(Glycerophospholipid metabolism); map00565(Ether lipid metabolism); map00590(Arachidonic acid metabolism); map00591(Linoleic acid metabolism); map00592(alpha-Linolenic acid metabolism); map04014(Ras signaling pathway); map04270(Vascular smooth muscle contraction); map04972(Pancreatic secretion); map04975(Fat digestion and absorption)	ENOG4111HAE(I:Lipid transport and metabolism)	ENOG4111HAE(Phospholipase A2, group XIIA)	PF06951.11(PLA2G12:Group XII secretory phospholipase A2 precursor (PLA2G12))	sp|Q9BZM1|PG12A_HUMAN(Group XIIA secretory phospholipase A2 OS=Homo sapiens OX=9606 GN=PLA2G12A PE=1 SV=1)	100767324
ENSCGRG00015006301	Adgrf1	adhesion G protein-coupled receptor F1 [Source:NCBI gene;Acc:100768933]	3091	0.194364	-2.36317	3.18e-08	1.11e-07	yes	down	XP_007645463.1(adhesion G-protein coupled receptor F1 isoform X1 [Cricetulus griseus])	GO:0004930(molecular_function:G-protein coupled receptor activity); GO:0016021(cellular_component:integral component of membrane); GO:0016020(cellular_component:membrane); GO:0032793(biological_process:positive regulation of CREB transcription factor activity); GO:0007613(biological_process:memory); GO:0004888(molecular_function:transmembrane signaling receptor activity); GO:0007189(biological_pr…	K08453	ADGRF1, GPR110		ENOG410XSD2(S:Function unknown)	ENOG410XSD2(G- protein-coupled receptor)	PF00002.24(7tm_2:7 transmembrane receptor (Secretin family)); PF01825.21(GPS:GPCR proteolysis site, GPS, motif); PF01390.20(SEA:SEA domain); PF16489.5(GAIN:GPCR-Autoproteolysis INducing (GAIN) domain)	sp|Q8VEC3|AGRF1_MOUSE(Adhesion G-protein coupled receptor F1 OS=Mus musculus OX=10090 GN=Adgrf1 PE=2 SV=2)	100768933
ENSCGRG00015025886	P2rx4	purinergic receptor P2X 4 [Source:NCBI gene;Acc:100752103]	1167	0.450284	-1.15109	7.43e-21	4.67e-20	yes	down	XP_027269838.1(P2X purinoceptor 4 isoform X2 [Cricetulus griseus])	GO:0035381(molecular_function:ATP-gated ion channel activity); GO:0097190(biological_process:apoptotic signaling pathway); GO:0048678(biological_process:response to axon injury); GO:0019228(biological_process:neuronal action potential); GO:0008144(molecular_function:drug binding); GO:0051899(biological_process:membrane depolarization); GO:0008217(biological_process:regulation of blood pressure); …	K05218	P2RX4	map04020(Calcium signaling pathway); map04080(Neuroactive ligand-receptor interaction)	ENOG410XR0C(T:Signal transduction mechanisms)	ENOG410XR0C(Calcium calmodulin-dependent protein kinase kinase)	PF00864.19(P2X_receptor:ATP P2X receptor)	sp|Q9JJX6|P2RX4_MOUSE(P2X purinoceptor 4 OS=Mus musculus OX=10090 GN=P2rx4 PE=1 SV=1)	100752103
ENSCGRG00015003371		norrin cystine knot growth factor NDP [Source:NCBI gene;Acc:100759937]	426	0.375702	-1.41234	8.01e-14	3.73e-13	yes	down	NP_001106528.1(norrin precursor [Sus scrofa])	GO:0051091(biological_process:positive regulation of sequence-specific DNA binding transcription factor activity); GO:0005125(molecular_function:cytokine activity); GO:0005615(cellular_component:extracellular space); GO:0060070(biological_process:canonical Wnt signaling pathway); GO:0009986(cellular_component:cell surface); GO:0016055(biological_process:Wnt signaling pathway); GO:0035426(biologic…				ENOG4111RWI(O:Posttranslational modification, protein turnover, chaperones)	ENOG4111RWI(Norrie disease (pseudoglioma))	PF00007.22(Cys_knot:Cystine-knot domain); PF03045.15(DAN:DAN domain)	sp|Q2KI78|NDP_BOVIN(Norrin OS=Bos taurus OX=9913 GN=NDP PE=2 SV=1)	100759937
ENSCGRG00015014485	Fbxw10	tripartite motif containing 16 [Source:NCBI gene;Acc:100753576]	3129	0.265971	-1.91066	1.03e-14	5.01e-14	yes	down	XP_027282959.1(CMT1A duplicated region transcript 1 protein isoform X3 [Cricetulus griseus])	GO:0005515(molecular_function:protein binding)	K12006	TRIM16		ENOG410Z8UQ(S:Function unknown)	ENOG410Z8UQ(F-box and WD repeat domain containing 10)	PF00400.32(WD40:WD domain, G-beta repeat)	sp|Q5SUS0|FBW10_MOUSE(F-box/WD repeat-containing protein 10 OS=Mus musculus OX=10090 GN=Fbxw10 PE=2 SV=1)	100753576
ENSCGRG00015004673	Ank	ANKH inorganic pyrophosphate transport regulator [Source:NCBI gene;Acc:100771094]	1479	0.336608	-1.57086	1.13e-88	2.92e-87	yes	down	XP_003501161.1(progressive ankylosis protein homolog [Cricetulus griseus])	GO:0016021(cellular_component:integral component of membrane); GO:0005315(molecular_function:inorganic phosphate transmembrane transporter activity); GO:0015114(molecular_function:phosphate ion transmembrane transporter activity); GO:0005887(cellular_component:integral component of plasma membrane); GO:0005886(cellular_component:plasma membrane); GO:0030500(biological_process:regulation of bone m…				ENOG410ZCHM(U:Intracellular trafficking, secretion, and vesicular transport)	ENOG410ZCHM(ankylosis, progressive homolog (mouse))	PF07260.11(ANKH:Progressive ankylosis protein (ANKH))	sp|Q9JHZ2|ANKH_MOUSE(Progressive ankylosis protein OS=Mus musculus OX=10090 GN=Ankh PE=2 SV=1)	100771094
ENSCGRG00015001392	Nr2e1	nuclear receptor subfamily 2 group E member 1 [Source:NCBI gene;Acc:100750828]	1158	0.194364	-2.36317	9.19e-05	0.000242682	yes	down	XP_005363636.1(nuclear receptor subfamily 2 group E member 1 [Microtus ochrogaster])	GO:0048712(biological_process:negative regulation of astrocyte differentiation); GO:0019899(molecular_function:enzyme binding); GO:0051128(biological_process:regulation of cellular component organization); GO:0021764(biological_process:amygdala development); GO:0008270(molecular_function:zinc ion binding); GO:0003677(molecular_function:DNA binding); GO:0021987(biological_process:cerebral cortex d…	K08545	NR2E1, TLX, tll	map04013(MAPK signaling pathway - fly)	ENOG410XRZC(U:Intracellular trafficking, secretion, and vesicular transport)	ENOG410XRZC(sorting nexin)	PF00104.30(Hormone_recep:Ligand-binding domain of nuclear hormone receptor); PF00105.18(zf-C4:Zinc finger, C4 type (two domains))	sp|Q64104|NR2E1_MOUSE(Nuclear receptor subfamily 2 group E member 1 OS=Mus musculus OX=10090 GN=Nr2e1 PE=1 SV=1)	100750828
ENSCGRG00015017827	Ltbp1	latent transforming growth factor beta binding protein 1 [Source:NCBI gene;Acc:100764759]	5139	0.447804	-1.15906	0	0	yes	down	XP_027281878.1(latent-transforming growth factor beta-binding protein 1 isoform X12 [Cricetulus griseus])	GO:0071260(biological_process:cellular response to mechanical stimulus); GO:0003281(biological_process:ventricular septum development); GO:0030425(cellular_component:dendrite); GO:0031012(cellular_component:extracellular matrix); GO:0032967(biological_process:positive regulation of collagen biosynthetic process); GO:0038045(cellular_component:large latent transforming growth factor-beta complex);…	K19559	LTBP1	map04350(TGF-beta signaling pathway)	ENOG410Z7XK(A:RNA processing and modification)	ENOG410Z7XK(Latent transforming growth factor beta binding protein)	PF07645.15(EGF_CA:Calcium-binding EGF domain); PF12662.7(cEGF:Complement Clr-like EGF-like); PF00683.17(TB:TB domain); PF00008.27(EGF:EGF-like domain); PF12661.7(hEGF:Human growth factor-like EGF); PF12947.7(EGF_3:EGF domain); PF14670.6(FXa_inhibition:Coagulation Factor Xa inhibitory site); PF12946.7(EGF_MSP1_1:MSP1 EGF domain 1)	sp|Q00918|LTBP1_RAT(Latent-transforming growth factor beta-binding protein 1 OS=Rattus norvegicus OX=10116 GN=Ltbp1 PE=1 SV=1)	100764759
ENSCGRG00015005203	Dmtn	dematin actin binding protein [Source:NCBI gene;Acc:100764907]	1218	0.483941	-1.0471	6.57e-11	2.67e-10	yes	down	XP_003496204.1(dematin isoform X1 [Cricetulus griseus])	GO:0050732(biological_process:negative regulation of peptidyl-tyrosine phosphorylation); GO:0015629(cellular_component:actin cytoskeleton); GO:0030032(biological_process:lamellipodium assembly); GO:0033137(biological_process:negative regulation of peptidyl-serine phosphorylation); GO:0030036(biological_process:actin cytoskeleton organization); GO:0090303(biological_process:positive regulation of …				ENOG410XRPY(S:Function unknown)	ENOG410XRPY(Nucleophosmin nucleoplasmin 2)	PF16182.5(AbLIM_anchor:Putative adherens-junction anchoring region of AbLIM); PF02209.19(VHP:Villin headpiece domain)	sp|Q9WV69|DEMA_MOUSE(Dematin OS=Mus musculus OX=10090 GN=Dmtn PE=1 SV=1)	100764907
ENSCGRG00015011400	Ddx52	DExD-box helicase 52 [Source:NCBI gene;Acc:100771911]	1797	3.14059	1.65104	1.11e-158	6.12e-157	yes	up	XP_027282240.1(probable ATP-dependent RNA helicase DDX52 [Cricetulus griseus])	GO:0003723(molecular_function:RNA binding); GO:0005730(cellular_component:nucleolus); GO:0005524(molecular_function:ATP binding); GO:0003676(molecular_function:nucleic acid binding); GO:0004386(molecular_function:helicase activity)	K14779	DDX52, ROK1		ENOG410XQS8(L:Replication, recombination and repair)	ENOG410XQS8(purine NTP-dependent helicase activity)	PF00270.29(DEAD:DEAD/DEAH box helicase); PF00271.31(Helicase_C:Helicase conserved C-terminal domain); PF04851.15(ResIII:Type III restriction enzyme, res subunit); PF13245.6(AAA_19:AAA domain)	sp|Q8K301|DDX52_MOUSE(Probable ATP-dependent RNA helicase DDX52 OS=Mus musculus OX=10090 GN=Ddx52 PE=2 SV=2)	100771911
ENSCGRG00015014049			4765	2.11326	1.07947	2.59e-12	1.13e-11	yes	up	XP_027286944.1(zinc finger protein 227-like isoform X2 [Cricetulus griseus])	GO:0006355(biological_process:regulation of transcription, DNA-templated); GO:0046872(molecular_function:metal ion binding); GO:0003676(molecular_function:nucleic acid binding)	K09228	KRAB		COG5048(S:Function unknown)	COG5048(Zinc finger protein)	PF13465.6(zf-H2C2_2:Zinc-finger double domain); PF00096.26(zf-C2H2:Zinc finger, C2H2 type); PF13894.6(zf-C2H2_4:C2H2-type zinc finger); PF13912.6(zf-C2H2_6:C2H2-type zinc finger)	sp|Q86WZ6|ZN227_HUMAN(Zinc finger protein 227 OS=Homo sapiens OX=9606 GN=ZNF227 PE=1 SV=1)
ENSCGRG00015015640	B9d1	B9 domain containing 1 [Source:NCBI gene;Acc:100774531]	615	0.252673	-1.98466	0.000272976	0.000686465	yes	down	XP_007647444.1(B9 domain-containing protein 1 isoform X2 [Cricetulus griseus])	GO:0005737(cellular_component:cytoplasm); GO:0035869(cellular_component:ciliary transition zone); GO:0036038(cellular_component:MKS complex); GO:0001701(biological_process:in utero embryonic development); GO:0043010(biological_process:camera-type eye development); GO:0060271(biological_process:cilium assembly); GO:0007224(biological_process:smoothened signaling pathway); GO:0005813(cellular_compo…	K16744	B9D1		ENOG410XP62(S:Function unknown)	ENOG410XP62(cilium morphogenesis)	PF07162.11(B9-C2:Ciliary basal body-associated, B9 protein)	sp|P0C5J2|B9D1_RAT(B9 domain-containing protein 1 OS=Rattus norvegicus OX=10116 GN=B9d1 PE=2 SV=1)	100774531
ENSCGRG00015024048	Evc2	EvC ciliary complex subunit 2 [Source:NCBI gene;Acc:100751511]	4202	0.451813	-1.1462	1.86e-23	1.29e-22	yes	down	XP_027242856.1(limbin isoform X2 [Cricetulus griseus])	GO:0005737(cellular_component:cytoplasm); GO:0005856(cellular_component:cytoskeleton); GO:0007224(biological_process:smoothened signaling pathway); GO:0060170(cellular_component:ciliary membrane); GO:0005634(cellular_component:nucleus); GO:0098797(cellular_component:plasma membrane protein complex); GO:0005929(cellular_component:cilium); GO:0016021(cellular_component:integral component of membran…	K19608	EVC2	map04340(Hedgehog signaling pathway)	ENOG4111Y8B(U:Intracellular trafficking, secretion, and vesicular transport)	ENOG4111Y8B(Ellis van Creveld syndrome 2)	PF12297.8(EVC2_like:Ellis van Creveld protein 2 like protein)	sp|Q8K1G2|LBN_MOUSE(Limbin OS=Mus musculus OX=10090 GN=Evc2 PE=1 SV=1)	100751511
ENSCGRG00015022568	Megf11	multiple EGF-like-domains 11 [Source:MGI Symbol;Acc:MGI:1920951]	3291	0.341963	-1.54809	2.49e-11	1.04e-10	yes	down	XP_021086045.1(multiple epidermal growth factor-like domains protein 11 isoform X2 [Mesocricetus auratus])	GO:0034109(biological_process:homotypic cell-cell adhesion); GO:0016021(cellular_component:integral component of membrane); GO:0010842(biological_process:retina layer formation); GO:0005515(molecular_function:protein binding); GO:0016323(cellular_component:basolateral plasma membrane)				ENOG410XQWV(S:Function unknown)	ENOG410XQWV(GTP-binding Protein)	PF00053.24(Laminin_EGF:Laminin EGF domain); PF12661.7(hEGF:Human growth factor-like EGF); PF07974.13(EGF_2:EGF-like domain)	sp|Q80T91|MEG11_MOUSE(Multiple epidermal growth factor-like domains protein 11 OS=Mus musculus OX=10090 GN=Megf11 PE=1 SV=3)
ENSCGRG00015014500	Tgfbr3	transforming growth factor beta receptor 3 [Source:NCBI gene;Acc:100768238]	5745	0.482301	-1.05199	2.92e-113	1.04e-111	yes	down	XP_003502413.2(transforming growth factor beta receptor type 3 [Cricetulus griseus])	GO:0009897(cellular_component:external side of plasma membrane); GO:0001824(biological_process:blastocyst development); GO:0005783(cellular_component:endoplasmic reticulum); GO:0005160(molecular_function:transforming growth factor beta receptor binding); GO:0031012(cellular_component:extracellular matrix); GO:0030509(biological_process:BMP signaling pathway); GO:0007165(biological_process:signal …	K05843	TGFBR3		ENOG410XSMK(U:Intracellular trafficking, secretion, and vesicular transport)	ENOG410XSMK(Transforming growth factor, beta receptor III)	PF00100.23(Zona_pellucida:Zona pellucida-like domain)	sp|O88393|TGBR3_MOUSE(Transforming growth factor beta receptor type 3 OS=Mus musculus OX=10090 GN=Tgfbr3 PE=1 SV=1)	100768238
ENSCGRG00015024566		mediator of RNA polymerase II transcription subunit 20 [Source:NCBI gene;Acc:100771319]	639	2.31522	1.21115	7.34e-29	6.02e-28	yes	up	XP_027250278.1(mediator of RNA polymerase II transcription subunit 20 isoform X2 [Cricetulus griseus])	GO:0003713(molecular_function:transcription coactivator activity); GO:0003712(molecular_function:transcription cofactor activity); GO:0000151(cellular_component:ubiquitin ligase complex); GO:0016567(biological_process:protein ubiquitination); GO:0006357(biological_process:regulation of transcription from RNA polymerase II promoter); GO:0016592(cellular_component:mediator complex)	K13528	MED20		ENOG410XT23(K:Transcription)	ENOG410XT23(Mediator complex subunit 20)	PF08612.11(Med20:TATA-binding related factor (TRF) of subunit 20 of Mediator complex)	sp|Q5XIE9|MED20_RAT(Mediator of RNA polymerase II transcription subunit 20 OS=Rattus norvegicus OX=10116 GN=Med20 PE=2 SV=1)	100771319
ENSCGRG00015005573	Thbd	thrombomodulin [Source:MGI Symbol;Acc:MGI:98736]	1623	0.462111	-1.11369	1.91e-64	3.52e-63	yes	down	XP_003509924.1(thrombomodulin [Cricetulus griseus])	GO:0009897(cellular_component:external side of plasma membrane); GO:0007596(biological_process:blood coagulation); GO:0005615(cellular_component:extracellular space); GO:0010165(biological_process:response to X-ray); GO:0007565(biological_process:female pregnancy); GO:0009986(cellular_component:cell surface); GO:0016327(cellular_component:apicolateral plasma membrane); GO:0005774(cellular_compone…	K03907	THBD, CD141	map04933(AGE-RAGE signaling pathway in diabetic complications); map05418(Fluid shear stress and atherosclerosis); map04610(Complement and coagulation cascades)	ENOG410Y5JS(U:Intracellular trafficking, secretion, and vesicular transport)	ENOG410Y5JS(thrombomodulin)	PF14670.6(FXa_inhibition:Coagulation Factor Xa inhibitory site); PF09064.10(Tme5_EGF_like:Thrombomodulin like fifth domain, EGF-like); PF12662.7(cEGF:Complement Clr-like EGF-like); PF07645.15(EGF_CA:Calcium-binding EGF domain); PF00059.21(Lectin_C:Lectin C-type domain)	sp|P15306|TRBM_MOUSE(Thrombomodulin OS=Mus musculus OX=10090 GN=Thbd PE=1 SV=1)
ENSCGRG00015021915	Fdxacb1	ferredoxin-fold anticodon binding domain containing 1 [Source:NCBI gene;Acc:100771758]	4638	2.52568	1.33667	5.93e-08	2.02e-07	yes	up	XP_027267959.1(ferredoxin-fold anticodon-binding domain-containing protein 1 [Cricetulus griseus])	GO:0005737(cellular_component:cytoplasm); GO:0070475(biological_process:rRNA base methylation); GO:0070042(molecular_function:rRNA (uridine-N3-)-methyltransferase activity)				ENOG41108X7(S:Function unknown)	ENOG41108X7(ferredoxin-fold anticodon binding domain containing 1)	PF10354.9(DUF2431:Domain of unknown function (DUF2431)); PF03147.14(FDX-ACB:Ferredoxin-fold anticodon binding domain)	sp|Q3UY23|FDXA1_MOUSE(Ferredoxin-fold anticodon-binding domain-containing protein 1 homolog OS=Mus musculus OX=10090 GN=Fdxacb1 PE=2 SV=2)	100771758
ENSCGRG00015024901	Dcxr	dicarbonyl L-xylulose reductase [Source:MGI Symbol;Acc:MGI:1915130]	1023	0.487326	-1.03704	5.49e-27	4.29e-26	yes	down	XP_003496951.1(L-xylulose reductase isoform X1 [Cricetulus griseus])	GO:0042732(biological_process:D-xylose metabolic process); GO:0006739(biological_process:NADP metabolic process); GO:0016614(molecular_function:oxidoreductase activity, acting on CH-OH group of donors); GO:0016324(cellular_component:apical plasma membrane); GO:0051289(biological_process:protein homotetramerization); GO:0005997(biological_process:xylulose metabolic process); GO:0016020(cellular_co…	K03331	DCXR	map00040(Pentose and glucuronate interconversions)	ENOG410XQCY(S:Function unknown)	ENOG410XQCY()-reductase)	PF00106.25(adh_short:short chain dehydrogenase); PF13561.6(adh_short_C2:Enoyl-(Acyl carrier protein) reductase); PF08659.10(KR:KR domain); PF01370.21(Epimerase:NAD dependent epimerase/dehydratase family); PF13460.6(NAD_binding_10:NAD(P)H-binding); PF01488.20(Shikimate_DH:Shikimate / quinate 5-dehydrogenase)	sp|Q91XV4|DCXR_MESAU(L-xylulose reductase OS=Mesocricetus auratus OX=10036 GN=DCXR PE=1 SV=1)
ENSCGRG00015017305	Mctp1	multiple C2 and transmembrane domain containing 1 [Source:NCBI gene;Acc:100754238]	2853	0.352112	-1.50589	1.67e-12	7.36e-12	yes	down	XP_006986599.2(PREDICTED: multiple C2 and transmembrane domain-containing protein 1 isoform X2 [Peromyscus maniculatus bairdii])	GO:0030336(biological_process:negative regulation of cell migration); GO:0055037(cellular_component:recycling endosome); GO:0030672(cellular_component:synaptic vesicle membrane); GO:0005789(cellular_component:endoplasmic reticulum membrane); GO:0016021(cellular_component:integral component of membrane); GO:1902883(biological_process:negative regulation of response to oxidative stress); GO:0046928…				COG5038(S:Function unknown)	COG5038(Domain-Containing protein)	PF00168.30(C2:C2 domain); PF08372.10(PRT_C:Plant phosphoribosyltransferase C-terminal); PF06398.11(Pex24p:Integral peroxisomal membrane peroxin)	sp|D4ABL6|MCTP1_RAT(Multiple C2 and transmembrane domain-containing protein 1 OS=Rattus norvegicus OX=10116 GN=Mctp1 PE=1 SV=4)	100754238
ENSCGRG00015026624	Zc3h12c	zinc finger CCCH-type containing 12C [Source:NCBI gene;Acc:100753033]	2712	2.42716	1.27927	1.6e-37	1.65e-36	yes	up	XP_027270905.1(probable ribonuclease ZC3H12C isoform X3 [Cricetulus griseus])	GO:0004519(molecular_function:endonuclease activity); GO:0046872(molecular_function:metal ion binding)	K18668	ZC3H12, MCPIP		ENOG410ZNK1(S:Function unknown)	ENOG410ZNK1(negative regulation of proteasomal ubiquitin-dependent protein catabolic process)	PF11977.8(RNase_Zc3h12a:Zc3h12a-like Ribonuclease NYN domain); PF18561.1(Regnase_1_C:Endoribonuclease Regnase 1/ ZC3H12 C-terminal domain); PF18039.1(UBA_6:UBA-like domain); PF18044.1(zf-CCCH_4:CCCH-type zinc finger)	sp|Q5DTV4|ZC12C_MOUSE(Probable ribonuclease ZC3H12C OS=Mus musculus OX=10090 GN=Zc3h12c PE=1 SV=2)	100753033
ENSCGRG00015010367	Fgf13	fibroblast growth factor 13 [Source:NCBI gene;Acc:100756051]	738	0.364726	-1.45511	3.26e-19	1.92e-18	yes	down	NP_034330.2(fibroblast growth factor 13 isoform 1 [Mus musculus])	GO:0048671(biological_process:negative regulation of collateral sprouting); GO:0007612(biological_process:learning); GO:0007613(biological_process:memory); GO:0030425(cellular_component:dendrite); GO:0030424(cellular_component:axon); GO:0021766(biological_process:hippocampus development); GO:0048487(molecular_function:beta-tubulin binding); GO:0001764(biological_process:neuron migration); GO:0007…	K04358	FGF	map04010(MAPK signaling pathway); map04014(Ras signaling pathway); map04015(Rap1 signaling pathway); map04151(PI3K-Akt signaling pathway); map04810(Regulation of actin cytoskeleton); map05200(Pathways in cancer); map05218(Melanoma); map05224(Breast cancer); map05226(Gastric cancer)	ENOG4111IPH(S:Function unknown)	ENOG4111IPH(chromobox homolog)	PF00167.18(FGF:Fibroblast growth factor)	sp|P70377|FGF13_MOUSE(Fibroblast growth factor 13 OS=Mus musculus OX=10090 GN=Fgf13 PE=1 SV=2)	100756051
ENSCGRG00015012637	Spp1	secreted phosphoprotein 1 [Source:NCBI gene;Acc:100769547]	1501	0.129576	-2.94813	6.68e-08	2.27e-07	yes	down	XP_003515118.1(osteopontin isoform X2 [Cricetulus griseus])	GO:0005125(molecular_function:cytokine activity); GO:0005794(cellular_component:Golgi apparatus); GO:0045177(cellular_component:apical part of cell); GO:0006710(biological_process:androgen catabolic process); GO:0001503(biological_process:ossification); GO:0033280(biological_process:response to vitamin D); GO:0001649(biological_process:osteoblast differentiation); GO:0005737(cellular_component:cy…	K06250	SPP1, BNSP, OPN	map04151(PI3K-Akt signaling pathway); map04510(Focal adhesion); map04512(ECM-receptor interaction); map04620(Toll-like receptor signaling pathway); map05165(Human papillomavirus infection)	ENOG41116B5(O:Posttranslational modification, protein turnover, chaperones)	ENOG41116B5(secreted phosphoprotein 1)	PF00865.18(Osteopontin:Osteopontin)	sp|P10923|OSTP_MOUSE(Osteopontin OS=Mus musculus OX=10090 GN=Spp1 PE=1 SV=1)	100769547
ENSCGRG00015015282	Ikzf3	IKAROS family zinc finger 3 [Source:NCBI gene;Acc:100768701]	1952	5.11662	2.35519	1.18e-22	7.94e-22	yes	up	XP_027279933.1(zinc finger protein Aiolos isoform X2 [Cricetulus griseus])	GO:0030888(biological_process:regulation of B cell proliferation); GO:0003676(molecular_function:nucleic acid binding); GO:0042981(biological_process:regulation of apoptotic process); GO:0005737(cellular_component:cytoplasm); GO:0043565(molecular_function:sequence-specific DNA binding); GO:0005634(cellular_component:nucleus); GO:0009617(biological_process:response to bacterium); GO:0005654(cellul…	K09220	IKZF, ZNFN1A		COG5048(O:Posttranslational modification, protein turnover, chaperones)	COG5048(zona pellucida binding protein 2)	PF13465.6(zf-H2C2_2:Zinc-finger double domain); PF00096.26(zf-C2H2:Zinc finger, C2H2 type); PF13894.6(zf-C2H2_4:C2H2-type zinc finger)	sp|O08900|IKZF3_MOUSE(Zinc finger protein Aiolos OS=Mus musculus OX=10090 GN=Ikzf3 PE=1 SV=2)	100768701
ENSCGRG00015010047	Rbmx	RNA binding motif protein X-linked [Source:NCBI gene;Acc:100762511]	2280	2.17029	1.11789	6.87e-54	1.02e-52	yes	up	XP_027289196.1(RNA-binding motif protein, X chromosome isoform X1 [Cricetulus griseus])	GO:0003676(molecular_function:nucleic acid binding); GO:0048026(biological_process:positive regulation of mRNA splicing, via spliceosome); GO:0019904(molecular_function:protein domain specific binding); GO:0000381(biological_process:regulation of alternative mRNA splicing, via spliceosome); GO:0070062(cellular_component:extracellular exosome); GO:0005634(cellular_component:nucleus); GO:0006366(bi…	K12885	RBMX, HNRNPG	map03040(Spliceosome)	ENOG4111GI6(K:Transcription)	ENOG4111GI6(RNA binding motif protein)	PF00076.22(RRM_1:RNA recognition motif. (a.k.a. RRM, RBD, or RNP domain)); PF08081.11(RBM1CTR:RBM1CTR (NUC064) family)	sp|Q9WV02|RBMX_MOUSE(RNA-binding motif protein, X chromosome OS=Mus musculus OX=10090 GN=Rbmx PE=1 SV=1)	100762511
ENSCGRG00015001818	Cdc42ep1	CDC42 effector protein 1 [Source:NCBI gene;Acc:100751388]	1451	0.418035	-1.25831	4.16e-73	8.7e-72	yes	down	XP_027259761.1(cdc42 effector protein 1 [Cricetulus griseus])	GO:0005737(cellular_component:cytoplasm); GO:0005856(cellular_component:cytoskeleton); GO:0030838(biological_process:positive regulation of actin filament polymerization); GO:0017049(molecular_function:GTP-Rho binding); GO:0031274(biological_process:positive regulation of pseudopodium assembly); GO:0008360(biological_process:regulation of cell shape); GO:0012505(cellular_component:endomembrane sy…				ENOG4111PPX(S:Function unknown)	ENOG4111PPX(CDC42 effector protein (Rho GTPase binding) 1)	PF14957.6(BORG_CEP:Cdc42 effector); PF00786.28(PBD:P21-Rho-binding domain)	sp|Q91W92|BORG5_MOUSE(Cdc42 effector protein 1 OS=Mus musculus OX=10090 GN=Cdc42ep1 PE=1 SV=1)	100751388
ENSCGRG00015008241	Psmb10	proteasome 20S subunit beta 10 [Source:NCBI gene;Acc:100751737]	878	2.41903	1.27443	9.36e-18	5.18e-17	yes	up	XP_003504332.1(proteasome subunit beta type-10 isoform X1 [Cricetulus griseus])	GO:0004175(molecular_function:endopeptidase activity); GO:0090263(biological_process:positive regulation of canonical Wnt signaling pathway); GO:0002479(biological_process:antigen processing and presentation of exogenous peptide antigen via MHC class I, TAP-dependent); GO:0038061(biological_process:NIK/NF-kappaB signaling); GO:0033209(biological_process:tumor necrosis factor-mediated signaling pa…	K02733	PSMB10, MECL1	map03050(Proteasome)	COG0638(O:Posttranslational modification, protein turnover, chaperones)	COG0638(protease)	PF00227.26(Proteasome:Proteasome subunit); PF12465.8(Pr_beta_C:Proteasome beta subunits C terminal)	sp|P40306|PSB10_HUMAN(Proteasome subunit beta type-10 OS=Homo sapiens OX=9606 GN=PSMB10 PE=1 SV=1)	100751737
ENSCGRG00015016911			1058	3.21584	1.68519	2.29e-07	7.49e-07	yes	up
ENSCGRG00015008532			2463	2.81099	1.49108	9.35e-08	3.15e-07	yes	up	XP_027284322.1(CD177 antigen isoform X2 [Cricetulus griseus])	GO:0003964(molecular_function:RNA-directed DNA polymerase activity); GO:0016021(cellular_component:integral component of membrane)	K06552	CD177, PRV1		ENOG4111D7X(S:Function unknown)	ENOG4111D7X(CD177 antigen-like)	PF00021.21(UPAR_LY6:u-PAR/Ly-6 domain)	sp|Q8R2S8|CD177_MOUSE(CD177 antigen OS=Mus musculus OX=10090 GN=Cd177 PE=2 SV=1)
ENSCGRG00015026194	Gss	glutathione synthetase [Source:NCBI gene;Acc:100753200]	1726	0.475817	-1.07152	2.54e-175	1.59e-173	yes	down	XP_003501180.1(glutathione synthetase isoform X1 [Cricetulus griseus])	GO:0043200(biological_process:response to amino acid); GO:0004363(molecular_function:glutathione synthase activity); GO:0016594(molecular_function:glycine binding); GO:0034612(biological_process:response to tumor necrosis factor); GO:0000287(molecular_function:magnesium ion binding); GO:0031667(biological_process:response to nutrient levels); GO:0046686(biological_process:response to cadmium ion)…	K21456	GSS	map00270(Cysteine and methionine metabolism); map00480(Glutathione metabolism)	ENOG410XPHH(I:Lipid transport and metabolism)	ENOG410XPHH(glutathione synthetase)	PF03917.17(GSH_synth_ATP:Eukaryotic glutathione synthase, ATP binding domain); PF03199.15(GSH_synthase:Eukaryotic glutathione synthase)	sp|P46413|GSHB_RAT(Glutathione synthetase OS=Rattus norvegicus OX=10116 GN=Gss PE=1 SV=1)	100753200
ENSCGRG00015021326	Synm	synemin [Source:NCBI gene;Acc:100769976]	4862	0.362011	-1.46589	7.69e-39	8.16e-38	yes	down	XP_027263921.1(synemin isoform X2 [Cricetulus griseus])	GO:0045111(cellular_component:intermediate filament cytoskeleton); GO:0005200(molecular_function:structural constituent of cytoskeleton); GO:0019215(molecular_function:intermediate filament binding); GO:0031443(biological_process:fast-twitch skeletal muscle fiber contraction); GO:0045104(biological_process:intermediate filament cytoskeleton organization); GO:0016020(cellular_component:membrane); …	K10376	DMN		ENOG4111GBF(S:Function unknown)	ENOG4111GBF(Synemin, intermediate filament protein)	PF00038.21(Filament:Intermediate filament protein)	sp|Q70IV5|SYNEM_MOUSE(Synemin OS=Mus musculus OX=10090 GN=Synm PE=1 SV=2)	100769976
ENSCGRG00015028258		protein phosphatase 1 regulatory subunit 10 [Source:NCBI gene;Acc:100765643]	4454	2.27821	1.1879	3.54e-197	2.59e-195	yes	up	ERE88085.1(serine/threonine-protein phosphatase 1 regulatory subunit 10-like protein [Cricetulus griseus])	GO:0005654(cellular_component:nucleoplasm); GO:0016604(cellular_component:nuclear body); GO:0005634(cellular_component:nucleus); GO:0032206(biological_process:positive regulation of telomere maintenance); GO:1904290(biological_process:negative regulation of mitotic DNA damage checkpoint); GO:0010667(biological_process:negative regulation of cardiac muscle cell apoptotic process); GO:0000790(cellu…	K17552	PPP1R10		ENOG410XP4M(T:Signal transduction mechanisms)	ENOG410XP4M(protein phosphatase 1, regulatory subunit 10)	PF08711.11(Med26:TFIIS helical bundle-like domain); PF00642.24(zf-CCCH:Zinc finger C-x8-C-x5-C-x3-H type (and similar)); PF18044.1(zf-CCCH_4:CCCH-type zinc finger)	sp|O55000|PP1RA_RAT(Serine/threonine-protein phosphatase 1 regulatory subunit 10 OS=Rattus norvegicus OX=10116 GN=Ppp1r10 PE=1 SV=1)	100765643
ENSCGRG00015020832	Msmb	microseminoprotein beta [Source:NCBI gene;Acc:100756196]	342	9.60157	3.26327	7.15e-05	0.000190949	yes	up	XP_027283682.1(beta-microseminoprotein [Cricetulus griseus])	GO:0005576(cellular_component:extracellular region)				ENOG410Y4MW(S:Function unknown)	ENOG410Y4MW(microseminoprotein, beta)	PF05825.11(PSP94:Beta-microseminoprotein (PSP-94))	sp|P97580|MSMB_RAT(Beta-microseminoprotein OS=Rattus norvegicus OX=10116 GN=Msmb PE=1 SV=1)	100756196
ENSCGRG00015022231		maturin, neural progenitor differentiation regulator homolog [Source:NCBI gene;Acc:100759920]	666	0.45014	-1.15155	4.91e-07	1.57e-06	yes	down	XP_027285469.1(maturin isoform X2 [Cricetulus griseus])	GO:0048666(biological_process:neuron development); GO:0016021(cellular_component:integral component of membrane)				ENOG4111H1K(S:Function unknown)	ENOG4111H1K(chromosome 7 open reading frame 41)	PF15167.6(DUF4581:Domain of unknown function (DUF4581))	sp|A7MBJ1|MTURN_BOVIN(Maturin OS=Bos taurus OX=9913 GN=MTURN PE=2 SV=1)	100759920
ENSCGRG00015000802		WAS/WASL interacting protein family member 1 [Source:NCBI gene;Acc:100756222]	1920	0.490011	-1.02912	1.54e-56	2.43e-55	yes	down	ERE71967.1(WAS/WASL-interacting protein family member 1-like protein [Cricetulus griseus])	GO:0001726(cellular_component:ruffle); GO:0000147(biological_process:actin cortical patch assembly); GO:0015629(cellular_component:actin cytoskeleton); GO:0046827(biological_process:positive regulation of protein export from nucleus); GO:0030479(cellular_component:actin cortical patch); GO:0017124(molecular_function:SH3 domain binding); GO:0030036(biological_process:actin cytoskeleton organizatio…	K19475	WIPF	map04144(Endocytosis)	ENOG4111FVT(O:Posttranslational modification, protein turnover, chaperones)	ENOG4111FVT(WAS WASL interacting protein family, member)	PF02205.20(WH2:WH2 motif)	sp|Q8K1I7|WIPF1_MOUSE(WAS/WASL-interacting protein family member 1 OS=Mus musculus OX=10090 GN=Wipf1 PE=1 SV=1)	100756222
ENSCGRG00015027814			2395	2.22656	1.15482	5.8e-57	9.27e-56	yes	up	EDL07840.1(RIKEN cDNA 1110067D22, isoform CRA_a, partial [Mus musculus])	GO:0005737(cellular_component:cytoplasm); GO:0062023(cellular_component:collagen-containing extracellular matrix); GO:0030246(molecular_function:carbohydrate binding); GO:0005622(cellular_component:intracellular)				ENOG4111EA0(O:Posttranslational modification, protein turnover, chaperones)	ENOG4111EA0(pellino E3 ubiquitin protein ligase)	PF00337.22(Gal-bind_lectin:Galactoside-binding lectin)	sp|Q8VED9|LEGL_MOUSE(Galectin-related protein OS=Mus musculus OX=10090 GN=Lgalsl PE=1 SV=1)
ENSCGRG00015027817	Baat	bile acid-CoA:amino acid N-acyltransferase [Source:NCBI gene;Acc:100756252]	1803	7.23206	2.85441	3.56e-53	5.2e-52	yes	up	ERE81978.1(bile acid-CoA:amino acid N-acyltransferase [Cricetulus griseus])	GO:0006631(biological_process:fatty acid metabolic process); GO:0006637(biological_process:acyl-CoA metabolic process); GO:0016790(molecular_function:thiolester hydrolase activity); GO:0001889(biological_process:liver development); GO:0102991(molecular_function:myristoyl-CoA hydrolase activity); GO:0047963(molecular_function:glycine N-choloyltransferase activity); GO:0006544(biological_process:gl…	K00659	BAAT	map00120(Primary bile acid biosynthesis); map00430(Taurine and hypotaurine metabolism); map01040(Biosynthesis of unsaturated fatty acids); map04146(Peroxisome); map04976(Bile secretion)	COG1073(S:Function unknown)	COG1073(mitochondrial ribosomal protein L50)	PF08840.11(BAAT_C:BAAT / Acyl-CoA thioester hydrolase C terminal); PF04775.14(Bile_Hydr_Trans:Acyl-CoA thioester hydrolase/BAAT N-terminal region); PF01738.18(DLH:Dienelactone hydrolase family)	sp|Q91X34|BAAT_MOUSE(Bile acid-CoA:amino acid N-acyltransferase OS=Mus musculus OX=10090 GN=Baat PE=1 SV=1)	100756252
ENSCGRG00015027312	Zfp580	zinc finger protein 580 [Source:MGI Symbol;Acc:MGI:1916242]	1426	0.488867	-1.03249	1.04e-08	3.7e-08	yes	down	XP_027286459.1(zinc finger protein 580 [Cricetulus griseus])	GO:0006954(biological_process:inflammatory response); GO:0010595(biological_process:positive regulation of endothelial cell migration); GO:0006935(biological_process:chemotaxis); GO:0005634(cellular_component:nucleus); GO:0070301(biological_process:cellular response to hydrogen peroxide); GO:0001938(biological_process:positive regulation of endothelial cell proliferation); GO:0010628(biological_p…				COG5048(S:Function unknown)	COG5048(coiled-coil domain containing 106)	PF00096.26(zf-C2H2:Zinc finger, C2H2 type); PF13894.6(zf-C2H2_4:C2H2-type zinc finger); PF13465.6(zf-H2C2_2:Zinc-finger double domain)	sp|Q9DB38|ZN580_MOUSE(Zinc finger protein 580 OS=Mus musculus OX=10090 GN=Znf580 PE=2 SV=1)
ENSCGRG00015018737	Fcer2a	Fc fragment of IgE receptor II [Source:NCBI gene;Acc:100769597]	993	3.99682	1.99885	4.99e-20	3.04e-19	yes	up	XP_003507799.1(low affinity immunoglobulin epsilon Fc receptor isoform X1 [Cricetulus griseus])	GO:0009897(cellular_component:external side of plasma membrane); GO:0051712(biological_process:positive regulation of killing of cells of other organism); GO:0019863(molecular_function:IgE binding); GO:0016021(cellular_component:integral component of membrane); GO:0030246(molecular_function:carbohydrate binding); GO:0051000(biological_process:positive regulation of nitric-oxide synthase activity)…	K06468	FCER2, CD23	map04640(Hematopoietic cell lineage); map05169(Epstein-Barr virus infection)	ENOG410XZ77(U:Intracellular trafficking, secretion, and vesicular transport)	ENOG410XZ77(carbohydrate binding)	PF00059.21(Lectin_C:Lectin C-type domain)	sp|P20693|FCER2_MOUSE(Low affinity immunoglobulin epsilon Fc receptor OS=Mus musculus OX=10090 GN=Fcer2 PE=1 SV=1)	100769597
ENSCGRG00015027410	Efemp1	EGF containing fibulin extracellular matrix protein 1 [Source:NCBI gene;Acc:100750809]	2621	0.387291	-1.36851	0	0	yes	down	XP_003511729.2(EGF-containing fibulin-like extracellular matrix protein 1 isoform X1 [Cricetulus griseus])	GO:0008284(biological_process:positive regulation of cell proliferation); GO:0005737(cellular_component:cytoplasm); GO:0005604(cellular_component:basement membrane); GO:0005615(cellular_component:extracellular space); GO:0005154(molecular_function:epidermal growth factor receptor binding); GO:0008083(molecular_function:growth factor activity); GO:0018108(biological_process:peptidyl-tyrosine phosp…	K18262	EFEMP1, FBLN3		ENOG410YCRW(O:Posttranslational modification, protein turnover, chaperones)	ENOG410YCRW(epidermal growth factor-activated receptor activity)	PF07645.15(EGF_CA:Calcium-binding EGF domain); PF12662.7(cEGF:Complement Clr-like EGF-like); PF14670.6(FXa_inhibition:Coagulation Factor Xa inhibitory site); PF00008.27(EGF:EGF-like domain); PF12947.7(EGF_3:EGF domain); PF12661.7(hEGF:Human growth factor-like EGF)	sp|Q8BPB5|FBLN3_MOUSE(EGF-containing fibulin-like extracellular matrix protein 1 OS=Mus musculus OX=10090 GN=Efemp1 PE=1 SV=1)	100750809
ENSCGRG00015004044	Tnfrsf1a	TNF receptor superfamily member 1A [Source:NCBI gene;Acc:100765017]	1852	0.305382	-1.71131	1.59e-193	1.15e-191	yes	down	XP_027284127.1(tumor necrosis factor receptor superfamily member 1A isoform X2 [Cricetulus griseus])	GO:0005739(cellular_component:mitochondrion); GO:0045121(cellular_component:membrane raft); GO:0019221(biological_process:cytokine-mediated signaling pathway); GO:0071260(biological_process:cellular response to mechanical stimulus); GO:0033209(biological_process:tumor necrosis factor-mediated signaling pathway); GO:0043525(biological_process:positive regulation of neuron apoptotic process); GO:00…	K03158	TNFRSF1A, TNFR1, CD120a	map04010(MAPK signaling pathway); map04060(Cytokine-cytokine receptor interaction); map04064(NF-kappa B signaling pathway); map04071(Sphingolipid signaling pathway); map04150(mTOR signaling pathway); map04210(Apoptosis); map04215(Apoptosis - multiple species); map04217(Necroptosis); map04380(Osteoclast differentiation); map04668(TNF signaling pathway); map04920(Adipocytokine signaling pathway); m…	ENOG4111YG2(T:Signal transduction mechanisms)	ENOG4111YG2(Tumor necrosis factor receptor superfamily member 1A)	PF00531.22(Death:Death domain); PF00020.18(TNFR_c6:TNFR/NGFR cysteine-rich region)	sp|P22934|TNR1A_RAT(Tumor necrosis factor receptor superfamily member 1A OS=Rattus norvegicus OX=10116 GN=Tnfrsf1a PE=2 SV=2)	100765017
ENSCGRG00015013883	Actb	actin beta [Source:NCBI gene;Acc:100689477]	1440	0.442077	-1.17763	0	0	yes	down	AAS55927.1(cytoskeletal beta actin, partial [Sus scrofa])	GO:0019894(molecular_function:kinesin binding); GO:0015629(cellular_component:actin cytoskeleton); GO:0034333(biological_process:adherens junction assembly); GO:0072749(biological_process:cellular response to cytochalasin B); GO:0098978(cellular_component:glutamatergic synapse); GO:0030957(molecular_function:Tat protein binding); GO:0007163(biological_process:establishment or maintenance of cell …	K05692	ACTB_G1	map04015(Rap1 signaling pathway); map04145(Phagosome); map04210(Apoptosis); map04390(Hippo signaling pathway); map04391(Hippo signaling pathway - fly); map04510(Focal adhesion); map04520(Adherens junction); map04530(Tight junction); map04611(Platelet activation); map04670(Leukocyte transendothelial migration); map04714(Thermogenesis); map04745(Phototransduction - fly); map04810(Regulation of acti…	COG5277(Z:Cytoskeleton)	COG5277(Actin-related protein)	PF00022.19(Actin:Actin)	sp|P60712|ACTB_BOVIN(Actin, cytoplasmic 1 OS=Bos taurus OX=9913 GN=ACTB PE=1 SV=1)	100689477
ENSCGRG00015016595	Arcn1	archain 1 [Source:NCBI gene;Acc:100758971]	1536	2.58941	1.37262	0	0	yes	up	NP_666097.3(coatomer subunit delta [Mus musculus])	GO:0005737(cellular_component:cytoplasm); GO:0005794(cellular_component:Golgi apparatus); GO:0006890(biological_process:retrograde vesicle-mediated transport, Golgi to ER); GO:0006888(biological_process:ER to Golgi vesicle-mediated transport); GO:0005783(cellular_component:endoplasmic reticulum); GO:0030663(cellular_component:COPI-coated vesicle membrane); GO:0043473(biological_process:pigmentati…	K20471	COPD, ARCN1, RET2		ENOG410XRH2(U:Intracellular trafficking, secretion, and vesicular transport)	ENOG410XRH2(The coatomer is a cytosolic protein complex that binds to dilysine motifs and reversibly associates with Golgi non- clathrin-coated vesicles, which further mediate biosynthetic protein transport from the ER, via the Golgi up to the trans Golgi network. Coatomer complex is required for budding from Golgi membranes, and is essential for the retrograde Golgi-to-ER transport of dilysine-t…	PF00928.21(Adap_comp_sub:Adaptor complexes medium subunit family); PF01217.20(Clat_adaptor_s:Clathrin adaptor complex small chain)	sp|Q5XJY5|COPD_MOUSE(Coatomer subunit delta OS=Mus musculus OX=10090 GN=Arcn1 PE=1 SV=2)	100758971
ENSCGRG00015017201	Klhl18	kelch like family member 18 [Source:NCBI gene;Acc:100765054]	3791	2.12985	1.09075	6.98e-39	7.42e-38	yes	up	XP_003504298.1(kelch-like protein 18 isoform X2 [Cricetulus griseus])	GO:0016567(biological_process:protein ubiquitination); GO:0005515(molecular_function:protein binding); GO:1901992(biological_process:positive regulation of mitotic cell cycle phase transition)	K10455	KLHL18		ENOG410XNX8(S:Function unknown)	ENOG410XNX8(kelch-like)	PF01344.25(Kelch_1:Kelch motif); PF13964.6(Kelch_6:Kelch motif); PF07646.15(Kelch_2:Kelch motif); PF07707.15(BACK:BTB And C-terminal Kelch); PF00651.31(BTB:BTB/POZ domain); PF13415.6(Kelch_3:Galactose oxidase, central domain); PF13418.6(Kelch_4:Galactose oxidase, central domain); PF13854.6(Kelch_5:Kelch motif); PF11822.8(DUF3342:Domain of unknown function (DUF3342))	sp|O94889|KLH18_HUMAN(Kelch-like protein 18 OS=Homo sapiens OX=9606 GN=KLHL18 PE=1 SV=3)	100765054
ENSCGRG00015010895	Sema3c	semaphorin 3C [Source:NCBI gene;Acc:100765927]	4523	0.434548	-1.20241	0	0	yes	down	XP_027249274.1(semaphorin-3C isoform X2 [Cricetulus griseus])	GO:0060174(biological_process:limb bud formation); GO:1905312(biological_process:positive regulation of cardiac neural crest cell migration involved in outflow tract morphogenesis); GO:0009791(biological_process:post-embryonic development); GO:0001755(biological_process:neural crest cell migration); GO:0007411(biological_process:axon guidance); GO:0003151(biological_process:outflow tract morphoge…	K06840	SEMA3	map04360(Axon guidance)	ENOG410XQZC(U:Intracellular trafficking, secretion, and vesicular transport)	ENOG410XQZC(scavenger receptor class B, member)	PF01403.19(Sema:Sema domain); PF07679.16(I-set:Immunoglobulin I-set domain); PF13927.6(Ig_3:Immunoglobulin domain); PF01437.25(PSI:Plexin repeat)	sp|Q62181|SEM3C_MOUSE(Semaphorin-3C OS=Mus musculus OX=10090 GN=Sema3c PE=1 SV=2)	100765927
ENSCGRG00015007040	Fbxo32	F-box protein 32 [Source:NCBI gene;Acc:103158884]	2143	0.206775	-2.27386	4.2e-156	2.2e-154	yes	down	XP_027287446.1(F-box only protein 32 isoform X3 [Cricetulus griseus])	GO:0005737(cellular_component:cytoplasm); GO:0014894(biological_process:response to denervation involved in regulation of muscle adaptation); GO:0071549(biological_process:cellular response to dexamethasone stimulus); GO:0005634(cellular_component:nucleus); GO:0005654(cellular_component:nucleoplasm); GO:0016567(biological_process:protein ubiquitination); GO:0019005(cellular_component:SCF ubiquiti…	K10305	FBXO25_32	map04068(FoxO signaling pathway)	ENOG410YPWK(S:Function unknown)	ENOG410YPWK(F-box protein)		sp|Q1A730|FBX32_PIG(F-box only protein 32 OS=Sus scrofa OX=9823 GN=FBXO32 PE=2 SV=1)	103158884
ENSCGRG00015023797	Slc22a4	solute carrier family 22 member 4 [Source:NCBI gene;Acc:100762019]	1945	0.452548	-1.14386	0.000174093	0.000446603	yes	down	XP_027283315.1(solute carrier family 22 member 4 isoform X3 [Cricetulus griseus])	GO:0015651(molecular_function:quaternary ammonium group transmembrane transporter activity); GO:0015226(molecular_function:carnitine transmembrane transporter activity); GO:0015491(molecular_function:cation:cation antiporter activity); GO:0006641(biological_process:triglyceride metabolic process); GO:0016324(cellular_component:apical plasma membrane); GO:0016021(cellular_component:integral compon…	K08202	SLC22A4_5, OCTN	map05231(Choline metabolism in cancer)	COG0477(G:Carbohydrate transport and metabolism); ENOG410XSRI(G:Carbohydrate transport and metabolism)	COG0477(major facilitator Superfamily); ENOG410XSRI(solute carrier family 22)	PF00083.24(Sugar_tr:Sugar (and other) transporter); PF07690.16(MFS_1:Major Facilitator Superfamily)	sp|Q9R141|S22A4_RAT(Solute carrier family 22 member 4 OS=Rattus norvegicus OX=10116 GN=Slc22a4 PE=1 SV=1)	100762019
ENSCGRG00015018200	Extl1	exostosin like glycosyltransferase 1 [Source:NCBI gene;Acc:100770000]	4982	0.298537	-1.74402	4.32e-87	1.09e-85	yes	down	ERE83780.1(exostosin-like 1 [Cricetulus griseus])	GO:0016021(cellular_component:integral component of membrane); GO:0050508(molecular_function:glucuronosyl-N-acetylglucosaminyl-proteoglycan 4-alpha-N-acetylglucosaminyltransferase activity); GO:0016757(molecular_function:transferase activity, transferring glycosyl groups); GO:0006486(biological_process:protein glycosylation)	K02368	EXTL1	map00534(Glycosaminoglycan biosynthesis - heparan sulfate / heparin)	ENOG410XTFH(P:Inorganic ion transport and metabolism)	ENOG410XTFH(cation diffusion facilitator family transporter)	PF09258.10(Glyco_transf_64:Glycosyl transferase family 64 domain); PF03016.15(Exostosin:Exostosin family)	sp|Q9JKV7|EXTL1_MOUSE(Exostosin-like 1 OS=Mus musculus OX=10090 GN=Extl1 PE=2 SV=2)	100770000
ENSCGRG00015011584	Sardh	sarcosine dehydrogenase [Source:NCBI gene;Acc:100761121]	4206	0.342331	-1.54654	3.11e-15	1.55e-14	yes	down	XP_027278819.1(sarcosine dehydrogenase, mitochondrial isoform X2 [Cricetulus griseus])	GO:0005737(cellular_component:cytoplasm); GO:0050660(molecular_function:flavin adenine dinucleotide binding); GO:0006545(biological_process:glycine biosynthetic process); GO:0005542(molecular_function:folic acid binding); GO:0035999(biological_process:tetrahydrofolate interconversion); GO:0005739(cellular_component:mitochondrion); GO:0042426(biological_process:choline catabolic process); GO:00084…	K00314	SARDH	map00260(Glycine, serine and threonine metabolism)	COG0404(E:Amino acid transport and metabolism)	COG0404(The glycine cleavage system catalyzes the degradation of glycine (By similarity))	PF01266.24(DAO:FAD dependent oxidoreductase); PF01571.21(GCV_T:Aminomethyltransferase folate-binding domain); PF16350.5(FAO_M:FAD dependent oxidoreductase central domain); PF08669.11(GCV_T_C:Glycine cleavage T-protein C-terminal barrel domain)	sp|Q99LB7|SARDH_MOUSE(Sarcosine dehydrogenase, mitochondrial OS=Mus musculus OX=10090 GN=Sardh PE=1 SV=1)	100761121
ENSCGRG00015008347	Ccdc22	coiled-coil domain containing 22 [Source:NCBI gene;Acc:100757706]	2609	0.432031	-1.21079	2.63e-79	6.05e-78	yes	down	XP_027288974.1(coiled-coil domain-containing protein 22 [Cricetulus griseus])	GO:0006893(biological_process:Golgi to plasma membrane transport); GO:0006878(biological_process:cellular copper ion homeostasis); GO:0097602(molecular_function:cullin family protein binding); GO:1990126(biological_process:retrograde transport, endosome to plasma membrane); GO:0007253(biological_process:cytoplasmic sequestering of NF-kappaB); GO:0005623(cellular_component:cell); GO:2000060(biolog…				ENOG410XR67(S:Function unknown)	ENOG410XR67(coiled-coil domain containing 22)	PF05667.11(DUF812:Protein of unknown function (DUF812))	sp|O60826|CCD22_HUMAN(Coiled-coil domain-containing protein 22 OS=Homo sapiens OX=9606 GN=CCDC22 PE=1 SV=1)	100757706
ENSCGRG00015000378	Rhob	ras homolog family member B [Source:NCBI gene;Acc:100774759]	591	2.13526	1.09441	5.06e-08	1.73e-07	yes	up	ELR56376.1(Rho-related GTP-binding protein RhoB, partial [Bos mutus])	GO:0005770(cellular_component:late endosome); GO:0051056(biological_process:regulation of small GTPase mediated signal transduction); GO:0008333(biological_process:endosome to lysosome transport); GO:0001525(biological_process:angiogenesis); GO:0010008(cellular_component:endosome membrane); GO:0005737(cellular_component:cytoplasm); GO:0071479(biological_process:cellular response to ionizing radia…	K07856	RHOB		COG1100(S:Function unknown)	COG1100(HCLS1 binding protein 3)	PF00071.22(Ras:Ras family); PF08477.13(Roc:Ras of Complex, Roc, domain of DAPkinase); PF00025.21(Arf:ADP-ribosylation factor family); PF00009.27(GTP_EFTU:Elongation factor Tu GTP binding domain)	sp|Q3ZBW5|RHOB_BOVIN(Rho-related GTP-binding protein RhoB OS=Bos taurus OX=9913 GN=RHOB PE=2 SV=1)	100774759
ENSCGRG00015005780	Trpc1	transient receptor potential cation channel subfamily C member 1 [Source:NCBI gene;Acc:100689206]	3036	2.08766	1.06189	1.1e-06	3.41e-06	yes	up	XP_014308703.1(short transient receptor potential channel 1 [Myotis lucifugus])	GO:0043235(cellular_component:receptor complex); GO:0016021(cellular_component:integral component of membrane); GO:0055085(biological_process:transmembrane transport); GO:0005262(molecular_function:calcium channel activity); GO:0051480(biological_process:regulation of cytosolic calcium ion concentration); GO:0051117(molecular_function:ATPase binding); GO:0006811(biological_process:ion transport);…	K04964	TRPC1	map04360(Axon guidance); map04724(Glutamatergic synapse); map04726(Serotonergic synapse); map04972(Pancreatic secretion)	ENOG410XQ0Y(B:Chromatin structure and dynamics); ENOG410XQ0Y(D:Cell cycle control, cell division, chromosome partitioning); ENOG410XQ0Y(L:Replication, recombination and repair); ENOG410XQ0Y(T:Signal transduction mechanisms); ENOG410XQ0Y(U:Intracellular trafficking, secretion, and vesicular transport)	ENOG410XQ0Y(phosphatidylinositol kinase activity); ENOG410XQ0Y(phosphatidylinositol kinase activity); ENOG410XQ0Y(phosphatidylinositol kinase activity); ENOG410XQ0Y(phosphatidylinositol kinase activity); ENOG410XQ0Y(phosphatidylinositol kinase activity)	PF08344.11(TRP_2:Transient receptor ion channel II); PF00520.31(Ion_trans:Ion transport protein); PF12796.7(Ank_2:Ankyrin repeats (3 copies))	sp|Q61056|TRPC1_MOUSE(Short transient receptor potential channel 1 OS=Mus musculus OX=10090 GN=Trpc1 PE=1 SV=5)	100689206
ENSCGRG00015025342	Snx33	sorting nexin 33 [Source:NCBI gene;Acc:100760671]	1949	0.438372	-1.18977	6.11e-91	1.63e-89	yes	down	XP_003497966.1(sorting nexin-33 [Cricetulus griseus])	GO:0036089(biological_process:cleavage furrow formation); GO:2000010(biological_process:positive regulation of protein localization to cell surface); GO:0051044(biological_process:positive regulation of membrane protein ectodomain proteolysis); GO:0019898(cellular_component:extrinsic component of membrane); GO:0031410(cellular_component:cytoplasmic vesicle); GO:0006886(biological_process:intracel…	K17923	SNX9_18_33		ENOG410XPHZ(S:Function unknown)	ENOG410XPHZ(sorting nexin)	PF10456.9(BAR_3_WASP_bdg:WASP-binding domain of Sorting nexin protein); PF00787.24(PX:PX domain); PF14604.6(SH3_9:Variant SH3 domain); PF00018.28(SH3_1:SH3 domain); PF07653.17(SH3_2:Variant SH3 domain)	sp|Q4VAA7|SNX33_MOUSE(Sorting nexin-33 OS=Mus musculus OX=10090 GN=Snx33 PE=1 SV=1)	100760671
ENSCGRG00015026778	Cped1	cadherin like and PC-esterase domain containing 1 [Source:NCBI gene;Acc:100766134]	4390	0.361782	-1.46681	1.75e-25	1.3e-24	yes	down	XP_027245767.1(cadherin-like and PC-esterase domain-containing protein 1 isoform X1 [Cricetulus griseus])	GO:0005783(cellular_component:endoplasmic reticulum)				ENOG4110TQ2(S:Function unknown)	ENOG4110TQ2(cadherin-like and PC-esterase domain containing 1)	PF12733.7(Cadherin-like:Cadherin-like beta sandwich domain)	sp|A4D0V7|CPED1_HUMAN(Cadherin-like and PC-esterase domain-containing protein 1 OS=Homo sapiens OX=9606 GN=CPED1 PE=2 SV=1)	100766134
ENSCGRG00015028295	Rnf38	ring finger protein 38 [Source:NCBI gene;Acc:100758696]	1395	2.69869	1.43226	2.27e-52	3.26e-51	yes	up	XP_007651603.1(E3 ubiquitin-protein ligase RNF38 isoform X2 [Cricetulus griseus])	GO:0004842(molecular_function:ubiquitin-protein transferase activity); GO:0005634(cellular_component:nucleus); GO:0008584(biological_process:male gonad development); GO:0005654(cellular_component:nucleoplasm); GO:0016567(biological_process:protein ubiquitination); GO:0046872(molecular_function:metal ion binding); GO:0061630(molecular_function:ubiquitin protein ligase activity); GO:0036126(cellula…	K19041	RNF38_44		ENOG41121N2(S:Function unknown)	ENOG41121N2(Chromosome 11 open reading frame 10)	PF13639.6(zf-RING_2:Ring finger domain); PF12678.7(zf-rbx1:RING-H2 zinc finger domain); PF17123.5(zf-RING_11:RING-like zinc finger); PF13923.6(zf-C3HC4_2:Zinc finger, C3HC4 type (RING finger)); PF00097.25(zf-C3HC4:Zinc finger, C3HC4 type (RING finger)); PF14634.6(zf-RING_5:zinc-RING finger domain); PF13920.6(zf-C3HC4_3:Zinc finger, C3HC4 type (RING finger)); PF13445.6(zf-RING_UBOX:RING-type zinc-…	sp|Q8BI21|RNF38_MOUSE(E3 ubiquitin-protein ligase RNF38 OS=Mus musculus OX=10090 GN=Rnf38 PE=2 SV=1)	100758696
ENSCGRG00015028296	Pde12	phosphodiesterase 12 [Source:MGI Symbol;Acc:MGI:2443226]	1920	2.27601	1.18651	2.55e-30	2.17e-29	yes	up	XP_027245429.1(2',5'-phosphodiesterase 12 [Cricetulus griseus])	GO:0090305(biological_process:nucleic acid phosphodiester bond hydrolysis); GO:0090503(biological_process:RNA phosphodiester bond hydrolysis, exonucleolytic); GO:0004535(molecular_function:poly(A)-specific ribonuclease activity); GO:0000288(biological_process:nuclear-transcribed mRNA catabolic process, deadenylation-dependent decay); GO:0071359(biological_process:cellular response to dsRNA); GO:0…	K19612	PDE12		COG5239(A:RNA processing and modification)	COG5239(Ccr4-NOT transcription complex, subunit)	PF03372.23(Exo_endo_phos:Endonuclease/Exonuclease/phosphatase family)	sp|Q6AXQ5|PDE12_RAT(2',5'-phosphodiesterase 12 OS=Rattus norvegicus OX=10116 GN=Pde12 PE=2 SV=1)
ENSCGRG00015028290	Dnah12	dynein, axonemal, heavy chain 12 [Source:MGI Symbol;Acc:MGI:107720]	11883	2.53876	1.34412	1.37e-39	1.49e-38	yes	up	XP_027295442.1(dynein heavy chain 12, axonemal isoform X1 [Cricetulus griseus])	GO:0007018(biological_process:microtubule-based movement); GO:0045503(molecular_function:dynein light chain binding); GO:0008569(molecular_function:ATP-dependent microtubule motor activity, minus-end-directed); GO:0045505(molecular_function:dynein intermediate chain binding); GO:0051959(molecular_function:dynein light intermediate chain binding); GO:0003777(molecular_function:microtubule motor ac…	K10408	DNAH	map05016(Huntington disease)			PF12774.7(AAA_6:Hydrolytic ATP binding site of dynein motor region); PF08393.13(DHC_N2:Dynein heavy chain, N-terminal region 2); PF18199.1(Dynein_C:Dynein heavy chain C-terminal domain); PF12780.7(AAA_8:P-loop containing dynein motor region D4); PF12781.7(AAA_9:ATP-binding dynein motor region); PF12775.7(AAA_7:P-loop containing dynein motor region); PF18198.1(AAA_lid_11:Dynein heavy chain AAA lid…	sp|Q3V0Q1|DYH12_MOUSE(Dynein heavy chain 12, axonemal OS=Mus musculus OX=10090 GN=Dnah12 PE=1 SV=2)
ENSCGRG00015027120			1055	9.43312	3.23773	1.55e-06	4.76e-06	yes	up	ERE90326.1(hypothetical protein H671_1g1730 [Cricetulus griseus])
ENSCGRG00015000679			1405	0.340466	-1.55442	9.55e-26	7.17e-25	yes	down	ERE73499.1(hypothetical protein H671_5g14159 [Cricetulus griseus])
ENSCGRG00015026860	Oxr1	oxidation resistance 1 [Source:NCBI gene;Acc:100766884]	2736	0.428754	-1.22178	1.23e-293	1.59e-291	yes	down	XP_027287255.1(oxidation resistance protein 1 isoform X5 [Cricetulus griseus])	GO:0005730(cellular_component:nucleolus); GO:1902083(biological_process:negative regulation of peptidyl-cysteine S-nitrosylation); GO:1900408(biological_process:negative regulation of cellular response to oxidative stress); GO:0007628(biological_process:adult walking behavior); GO:0051402(biological_process:neuron apoptotic process); GO:1903204(biological_process:negative regulation of oxidative …				ENOG4111WZR(S:Function unknown); ENOG4111QBZ(L:Replication, recombination and repair)	ENOG4111WZR(Oxidation resistance); ENOG4111QBZ(oxidation resistance 1)	PF07534.16(TLD:TLD); PF01476.20(LysM:LysM domain)	sp|Q4V8B0|OXR1_RAT(Oxidation resistance protein 1 OS=Rattus norvegicus OX=10116 GN=Oxr1 PE=1 SV=3)	100766884
ENSCGRG00015026899	Daam1	dishevelled associated activator of morphogenesis 1 [Source:NCBI gene;Acc:100765004]	3237	0.409042	-1.28968	3.16e-58	5.18e-57	yes	down	XP_005343235.1(disheveled-associated activator of morphogenesis 1 isoform X1 [Microtus ochrogaster])	GO:0001725(cellular_component:stress fiber); GO:0036064(cellular_component:ciliary basal body); GO:0031514(cellular_component:motile cilium); GO:0005829(cellular_component:cytosol); GO:0016055(biological_process:Wnt signaling pathway); GO:0017048(molecular_function:Rho GTPase binding); GO:0003779(molecular_function:actin binding); GO:0016043(biological_process:cellular component organization); GO…	K04512	DAAM	map04310(Wnt signaling pathway)	ENOG410XT5Z(S:Function unknown); ENOG410ZVVW(S:Function unknown)	ENOG410XT5Z(actin cytoskeleton organization); ENOG410ZVVW(associated activator of morphogenesis)	PF02181.23(FH2:Formin Homology 2 Domain); PF06367.16(Drf_FH3:Diaphanous FH3 Domain); PF06371.13(Drf_GBD:Diaphanous GTPase-binding Domain)	sp|Q8BPM0|DAAM1_MOUSE(Disheveled-associated activator of morphogenesis 1 OS=Mus musculus OX=10090 GN=Daam1 PE=1 SV=4)	100765004
ENSCGRG00015026659	Fopnl	FGFR1OP N-terminal like [Source:NCBI gene;Acc:100750977]	722	2.58454	1.36991	5.5e-76	1.21e-74	yes	up	XP_007641545.1(lisH domain-containing protein FOPNL isoform X1 [Cricetulus griseus])	GO:0034453(biological_process:microtubule anchoring); GO:0034451(cellular_component:centriolar satellite); GO:0060271(biological_process:cilium assembly); GO:0036064(cellular_component:ciliary basal body); GO:0031514(cellular_component:motile cilium); GO:0005813(cellular_component:centrosome); GO:0005634(cellular_component:nucleus); GO:0051015(molecular_function:actin filament binding); GO:000581…	K16535	FOPNL, FOR20		ENOG4111YXQ(S:Function unknown)	ENOG4111YXQ(fgfr1op N-terminal like)	PF09398.10(FOP_dimer:FOP N terminal dimerisation domain); PF16045.5(LisH_2:LisH)	sp|Q9CZS3|FOPNL_MOUSE(LisH domain-containing protein FOPNL OS=Mus musculus OX=10090 GN=Fopnl PE=1 SV=1)	100750977
ENSCGRG00015026004	Ift81	intraflagellar transport 81 [Source:MGI Symbol;Acc:MGI:1098597]	2031	0.456275	-1.13203	3.09e-28	2.49e-27	yes	down	XP_021487067.1(intraflagellar transport protein 81 homolog [Meriones unguiculatus])	GO:0030992(cellular_component:intraciliary transport particle B); GO:0015631(molecular_function:tubulin binding); GO:0030154(biological_process:cell differentiation); GO:0097228(cellular_component:sperm principal piece); GO:0060271(biological_process:cilium assembly); GO:0036064(cellular_component:ciliary basal body); GO:0031514(cellular_component:motile cilium); GO:0005813(cellular_component:cen…	K19677	IFT81		ENOG410XVNJ(U:Intracellular trafficking, secretion, and vesicular transport)	ENOG410XVNJ(spermatogenesis)	PF18383.1(IFT81_CH:Intraflagellar transport 81 calponin homology domain); PF08317.11(Spc7:Spc7 kinetochore protein)	sp|O35594|IFT81_MOUSE(Intraflagellar transport protein 81 homolog OS=Mus musculus OX=10090 GN=Ift81 PE=1 SV=4)
ENSCGRG00015001946	Cdk14	cyclin dependent kinase 14 [Source:NCBI gene;Acc:100769772]	1544	0.492381	-1.02215	3.33e-134	1.46e-132	yes	down	XP_003504447.1(cyclin-dependent kinase 14 isoform X1 [Cricetulus griseus])	GO:0005737(cellular_component:cytoplasm); GO:0006468(biological_process:protein phosphorylation); GO:0016055(biological_process:Wnt signaling pathway); GO:0000308(cellular_component:cytoplasmic cyclin-dependent protein kinase holoenzyme complex); GO:0000086(biological_process:G2/M transition of mitotic cell cycle); GO:0005634(cellular_component:nucleus); GO:0005886(cellular_component:plasma membr…	K08821	CDK14, PFTK1	map05202(Transcriptional misregulation in cancer)	ENOG410XPP3(T:Signal transduction mechanisms)	ENOG410XPP3(Cyclin-Dependent Kinase)	PF00069.25(Pkinase:Protein kinase domain); PF07714.17(Pkinase_Tyr:Protein tyrosine kinase); PF12330.8(Haspin_kinase:Haspin like kinase domain)	sp|O35495|CDK14_MOUSE(Cyclin-dependent kinase 14 OS=Mus musculus OX=10090 GN=Cdk14 PE=1 SV=2)	100769772
ENSCGRG00015001944	Casp1	caspase-1 [Source:NCBI gene;Acc:100759171]	2773	0.168449	-2.56962	8.07e-05	0.0002143	yes	down	XP_003509467.1(caspase-1 isoform X1 [Cricetulus griseus])	GO:0004175(molecular_function:endopeptidase activity); GO:0071222(biological_process:cellular response to lipopolysaccharide); GO:0097199(molecular_function:cysteine-type endopeptidase activity involved in apoptotic signaling pathway); GO:0007494(biological_process:midgut development); GO:0097194(biological_process:execution phase of apoptosis); GO:0009636(biological_process:response to toxic sub…	K01370	CASP1	map04217(Necroptosis); map04621(NOD-like receptor signaling pathway); map04623(Cytosolic DNA-sensing pathway); map04625(C-type lectin receptor signaling pathway); map05014(Amyotrophic lateral sclerosis (ALS)); map05132(Salmonella infection); map05133(Pertussis); map05134(Legionellosis); map05164(Influenza A)	ENOG410ZQIE(O:Posttranslational modification, protein turnover, chaperones)	ENOG410ZQIE(apoptosis-related cysteine peptidase)	PF00656.22(Peptidase_C14:Caspase domain); PF00619.21(CARD:Caspase recruitment domain)	sp|P29452|CASP1_MOUSE(Caspase-1 OS=Mus musculus OX=10090 GN=Casp1 PE=1 SV=1)	100759171
ENSCGRG00015001285	Fank1	fibronectin type III and ankyrin repeat domains 1 [Source:NCBI gene;Acc:100760059]	1035	0.0297262	-5.07212	2.19e-05	6.13e-05	yes	down	XP_027264916.1(fibronectin type 3 and ankyrin repeat domains protein 1 isoform X2 [Cricetulus griseus])	GO:0005737(cellular_component:cytoplasm); GO:0036064(cellular_component:ciliary basal body); GO:0051091(biological_process:positive regulation of sequence-specific DNA binding transcription factor activity); GO:0005634(cellular_component:nucleus); GO:0043066(biological_process:negative regulation of apoptotic process); GO:0005654(cellular_component:nucleoplasm); GO:0043065(biological_process:posi…				COG0666(S:Function unknown)	COG0666(chromosome 10 open reading frame 90)	PF12796.7(Ank_2:Ankyrin repeats (3 copies)); PF13637.6(Ank_4:Ankyrin repeats (many copies)); PF00023.30(Ank:Ankyrin repeat); PF13857.6(Ank_5:Ankyrin repeats (many copies)); PF13606.6(Ank_3:Ankyrin repeat)	sp|Q66H07|FANK1_RAT(Fibronectin type 3 and ankyrin repeat domains 1 protein OS=Rattus norvegicus OX=10116 GN=Fank1 PE=2 SV=1)	100760059
ENSCGRG00015010558	1810020O05Rik	KIAA1257 ortholog [Source:NCBI gene;Acc:100767956]	3531	0.391529	-1.35281	3.56e-08	1.23e-07	yes	down	XP_027293199.1(uncharacterized protein KIAA1257 homolog isoform X3 [Cricetulus griseus])							PF15084.6(DUF4550:Domain of unknown function (DUF4550))	sp|Q6ZUG5|YC006_HUMAN(Uncharacterized protein FLJ43738 OS=Homo sapiens OX=9606 PE=2 SV=1)	100767956
ENSCGRG00015010427	Slc10a7	solute carrier family 10 member 7 [Source:NCBI gene;Acc:100770143]	1161	2.18365	1.12674	4.8e-23	3.26e-22	yes	up	XP_003500807.1(sodium/bile acid cotransporter 7 isoform X1 [Cricetulus griseus])	GO:0030210(biological_process:heparin biosynthetic process); GO:0005794(cellular_component:Golgi apparatus); GO:0005797(cellular_component:Golgi medial cisterna); GO:0005783(cellular_component:endoplasmic reticulum); GO:0015293(molecular_function:symporter activity); GO:0048193(biological_process:Golgi vesicle transport); GO:0005801(cellular_component:cis-Golgi network); GO:0006874(biological_pro…	K14347	SLC10A7, P7		COG0385(K:Transcription)	COG0385(small nuclear ribonucleoprotein)	PF13593.6(SBF_like:SBF-like CPA transporter family (DUF4137)); PF01758.16(SBF:Sodium Bile acid symporter family)	sp|Q5PT53|NTCP7_MOUSE(Sodium/bile acid cotransporter 7 OS=Mus musculus OX=10090 GN=Slc10a7 PE=2 SV=1)	100770143
ENSCGRG00015013716	Cox20	cytochrome c oxidase assembly protein COX20, mitochondrial [Source:NCBI gene;Acc:113836095]	354	2.0531	1.0378	2.3e-06	6.96e-06	yes	up	XP_027274667.1(cytochrome c oxidase assembly protein COX20, mitochondrial [Cricetulus griseus])	GO:0005743(cellular_component:mitochondrial inner membrane); GO:0033617(biological_process:mitochondrial respiratory chain complex IV assembly); GO:0016021(cellular_component:integral component of membrane); GO:0005739(cellular_component:mitochondrion)	K18184	COX20	map04714(Thermogenesis)	ENOG4111Y8F(S:Function unknown)	ENOG4111Y8F(COX20 Cox2 chaperone homolog (S. cerevisiae))	PF12597.8(DUF3767:Protein of unknown function (DUF3767))	sp|Q9D7J4|COX20_MOUSE(Cytochrome c oxidase assembly protein COX20, mitochondrial OS=Mus musculus OX=10090 GN=Cox20 PE=1 SV=1)	113836095
ENSCGRG00015001047			1766	4.27137	2.0947	1.75e-41	2e-40	yes	up	XP_027287362.1(uncharacterized protein LOC113837448 isoform X4 [Cricetulus griseus])
ENSCGRG00015008130	Fibin	fin bud initiation factor homolog [Source:NCBI gene;Acc:100760017]	654	0.0808553	-3.62851	2.25e-06	6.84e-06	yes	down	XP_003506556.1(fin bud initiation factor homolog [Cricetulus griseus])	GO:0005794(cellular_component:Golgi apparatus); GO:0071548(biological_process:response to dexamethasone); GO:0005783(cellular_component:endoplasmic reticulum); GO:0070528(biological_process:protein kinase C signaling); GO:0005576(cellular_component:extracellular region); GO:0010042(biological_process:response to manganese ion); GO:0003743(molecular_function:translation initiation factor activity)…				ENOG410ZVPB(A:RNA processing and modification)	ENOG410ZVPB(fin bud initiation factor homolog (zebrafish))	PF15819.5(Fibin:Fin bud initiation factor homologue)	sp|Q9CQS3|FIBIN_MOUSE(Fin bud initiation factor homolog OS=Mus musculus OX=10090 GN=Fibin PE=2 SV=1)	100760017
ENSCGRG00015011138	Mir16	microRNA mir-16 [Source:NCBI gene;Acc:102464869]	84	2.1837	1.12677	2.15e-11	8.96e-11	yes	up			K16988	MIR16	map05206(MicroRNAs in cancer)					102464869
ENSCGRG00015003324			1742	0.158195	-2.66022	1.43e-18	8.22e-18	yes	down
ENSCGRG00015013499	Tmem268	transmembrane protein 268 [Source:NCBI gene;Acc:100774007]	1291	0.427168	-1.22713	1.62e-52	2.33e-51	yes	down	XP_027256069.1(transmembrane protein 268 isoform X1 [Cricetulus griseus])	GO:0016021(cellular_component:integral component of membrane); GO:0016020(cellular_component:membrane)				ENOG4110XDR(S:Function unknown)	ENOG4110XDR(-)	PF14800.6(DUF4481:Domain of unknown function (DUF4481))	sp|Q8R239|TM268_MOUSE(Transmembrane protein 268 OS=Mus musculus OX=10090 GN=Tmem268 PE=2 SV=2)	100774007
ENSCGRG00015013099	Prkca	protein kinase C alpha [Source:NCBI gene;Acc:100766006]	2508	0.342649	-1.5452	1.25e-31	1.1e-30	yes	down	XP_005070045.1(protein kinase C alpha type isoform X1 [Mesocricetus auratus])	GO:0005783(cellular_component:endoplasmic reticulum); GO:0005886(cellular_component:plasma membrane); GO:0034351(biological_process:negative regulation of glial cell apoptotic process); GO:0030335(biological_process:positive regulation of cell migration); GO:0019899(molecular_function:enzyme binding); GO:0030424(cellular_component:axon); GO:0004698(molecular_function:calcium-dependent protein kin…	K02677	PRKCA	map01521(EGFR tyrosine kinase inhibitor resistance); map04010(MAPK signaling pathway); map04012(ErbB signaling pathway); map04014(Ras signaling pathway); map04015(Rap1 signaling pathway); map04020(Calcium signaling pathway); map04066(HIF-1 signaling pathway); map04070(Phosphatidylinositol signaling system); map04071(Sphingolipid signaling pathway); map04072(Phospholipase D signaling pathway); map…	ENOG410XNPH(T:Signal transduction mechanisms)	ENOG410XNPH(protein serine/threonine kinase activity)	PF00069.25(Pkinase:Protein kinase domain); PF07714.17(Pkinase_Tyr:Protein tyrosine kinase); PF00130.22(C1_1:Phorbol esters/diacylglycerol binding domain (C1 domain)); PF00168.30(C2:C2 domain); PF00433.24(Pkinase_C:Protein kinase C terminal domain)	sp|P05696|KPCA_RAT(Protein kinase C alpha type OS=Rattus norvegicus OX=10116 GN=Prkca PE=1 SV=3)	100766006
ENSCGRG00015014167	Oaf	out at first homolog [Source:NCBI gene;Acc:100765087]	2102	0.259305	-1.94728	0	0	yes	down	XP_027267697.1(out at first protein homolog isoform X2 [Cricetulus griseus])					ENOG410XPW3(S:Function unknown)	ENOG410XPW3(OAF homolog (Drosophila))	PF14941.6(OAF:Transcriptional regulator, Out at first)	sp|Q6AYE5|OAF_RAT(Out at first protein homolog OS=Rattus norvegicus OX=10116 GN=Oaf PE=2 SV=1)	100765087
ENSCGRG00015007170	Snx24	sorting nexin 24 [Source:NCBI gene;Acc:100773139]	510	0.484517	-1.04538	3.84e-20	2.35e-19	yes	down	XP_005069174.1(sorting nexin-24 [Mesocricetus auratus])	GO:0070273(molecular_function:phosphatidylinositol-4-phosphate binding); GO:0010314(molecular_function:phosphatidylinositol-5-phosphate binding); GO:0035091(molecular_function:phosphatidylinositol binding); GO:0032266(molecular_function:phosphatidylinositol-3-phosphate binding); GO:0030659(cellular_component:cytoplasmic vesicle membrane); GO:0015031(biological_process:protein transport)	K17941	SNX22_24		ENOG41123R8(U:Intracellular trafficking, secretion, and vesicular transport)	ENOG41123R8(Sorting nexin 24)	PF00787.24(PX:PX domain)	sp|Q9CRB0|SNX24_MOUSE(Sorting nexin-24 OS=Mus musculus OX=10090 GN=Snx24 PE=1 SV=1)	100773139
ENSCGRG00015016092	Psenen	presenilin enhancer, gamma-secretase subunit [Source:NCBI gene;Acc:103161443]	1522	0.492775	-1.021	3.06e-09	1.13e-08	yes	down	XP_008540556.1(PREDICTED: gamma-secretase subunit PEN-2 [Equus przewalskii])	GO:0005794(cellular_component:Golgi apparatus); GO:0007220(biological_process:Notch receptor processing); GO:0005783(cellular_component:endoplasmic reticulum); GO:0070765(cellular_component:gamma-secretase complex); GO:0016021(cellular_component:integral component of membrane); GO:0016020(cellular_component:membrane); GO:0034205(biological_process:beta-amyloid formation); GO:0006509(biological_pr…	K06170	PSENEN, PEN2	map04330(Notch signaling pathway); map05010(Alzheimer disease)	ENOG4111W09(S:Function unknown)	ENOG4111W09(presenilin enhancer 2 homolog (C. elegans))	PF10251.9(PEN-2:Presenilin enhancer-2 subunit of gamma secretase)	sp|Q9CQR7|PEN2_MOUSE(Gamma-secretase subunit PEN-2 OS=Mus musculus OX=10090 GN=Psenen PE=1 SV=1)	103161443
ENSCGRG00015020034	Proser2	proline and serine rich 2 [Source:NCBI gene;Acc:100771252]	2219	0.24626	-2.02175	1.95e-43	2.33e-42	yes	down	XP_027260964.1(proline and serine-rich protein 2 [Cricetulus griseus])					ENOG4111Z7A(S:Function unknown)	ENOG4111Z7A(chromosome 10 open reading frame 47)	PF15385.6(SARG:Specifically androgen-regulated gene protein)	sp|Q8C5R2|PRSR2_MOUSE(Proline and serine-rich protein 2 OS=Mus musculus OX=10090 GN=Proser2 PE=1 SV=3)	100771252
ENSCGRG00015011803	Tmem186	transmembrane protein 186 [Source:NCBI gene;Acc:100769346]	711	2.26293	1.17819	5.23e-19	3.04e-18	yes	up	XP_027279724.1(transmembrane protein 186 [Cricetulus griseus])	GO:0016021(cellular_component:integral component of membrane); GO:0016020(cellular_component:membrane); GO:0005739(cellular_component:mitochondrion)				ENOG4111SG0(S:Function unknown)	ENOG4111SG0(Transmembrane protein 186)		sp|Q4KLZ1|TM186_RAT(Transmembrane protein 186 OS=Rattus norvegicus OX=10116 GN=Tmem186 PE=2 SV=1)	100769346
ENSCGRG00015016447		peptidylprolyl isomerase F [Source:NCBI gene;Acc:100752432]	621	2.14905	1.1037	1.93e-10	7.66e-10	yes	up	XP_003503297.1(peptidyl-prolyl cis-trans isomerase F, mitochondrial [Cricetulus griseus])	GO:0006457(biological_process:protein folding); GO:0090201(biological_process:negative regulation of release of cytochrome c from mitochondria); GO:0090200(biological_process:positive regulation of release of cytochrome c from mitochondria); GO:0071243(biological_process:cellular response to arsenic-containing substance); GO:1902445(biological_process:regulation of mitochondrial membrane permeabi…	K09565	PPIF	map04020(Calcium signaling pathway); map04022(cGMP-PKG signaling pathway); map05012(Parkinson disease); map05016(Huntington disease); map05145(Toxoplasmosis)	COG0652(S:Function unknown)	COG0652(Protein inhibitor of activated STAT)	PF00160.21(Pro_isomerase:Cyclophilin type peptidyl-prolyl cis-trans isomerase/CLD)	sp|P29117|PPIF_RAT(Peptidyl-prolyl cis-trans isomerase F, mitochondrial OS=Rattus norvegicus OX=10116 GN=Ppif PE=1 SV=2)	100752432
ENSCGRG00015022540	Aqp1	aquaporin 1 (Colton blood group) [Source:NCBI gene;Acc:100773231]	2552	0.468815	-1.09291	1.23e-08	4.37e-08	yes	down	XP_003503971.1(aquaporin-1 [Cricetulus griseus])	GO:0035378(biological_process:carbon dioxide transmembrane transport); GO:0035379(molecular_function:carbon dioxide transmembrane transporter activity); GO:0020003(cellular_component:symbiont-containing vacuole); GO:0051458(biological_process:corticotropin secretion); GO:0030424(cellular_component:axon); GO:0005901(cellular_component:caveola); GO:0032940(biological_process:secretion by cell); GO:…	K09864	AQP1	map04924(Renin secretion); map04964(Proximal tubule bicarbonate reclamation); map04976(Bile secretion)	COG0580(G:Carbohydrate transport and metabolism)	COG0580(Channel that permits osmotically driven movement of water in both directions. It is involved in the osmoregulation and in the maintenance of cell turgor during volume expansion in rapidly growing cells. It mediates rapid entry or exit of water in response to abrupt changes in osmolarity (By similarity))	PF00230.20(MIP:Major intrinsic protein)	sp|Q02013|AQP1_MOUSE(Aquaporin-1 OS=Mus musculus OX=10090 GN=Aqp1 PE=1 SV=3)	100773231
ENSCGRG00015024674	Col4a1	collagen type IV alpha 1 chain [Source:NCBI gene;Acc:100757740]	5010	0.274126	-1.86709	4.08e-42	4.72e-41	yes	down	XP_027243679.1(collagen alpha-1(IV) chain isoform X3 [Cricetulus griseus])	GO:0061304(biological_process:retinal blood vessel morphogenesis); GO:0005201(molecular_function:extracellular matrix structural constituent); GO:0005587(cellular_component:collagen type IV trimer); GO:0007420(biological_process:brain development); GO:0062023(cellular_component:collagen-containing extracellular matrix); GO:0038063(biological_process:collagen-activated tyrosine kinase receptor sig…	K06237	COL4A	map04151(PI3K-Akt signaling pathway); map04510(Focal adhesion); map04512(ECM-receptor interaction); map04926(Relaxin signaling pathway); map04933(AGE-RAGE signaling pathway in diabetic complications); map04974(Protein digestion and absorption); map05146(Amoebiasis); map05165(Human papillomavirus infection); map05200(Pathways in cancer); map05222(Small cell lung cancer)	ENOG410XNMM(S:Function unknown)	ENOG410XNMM(collagen, type)	PF01391.18(Collagen:Collagen triple helix repeat (20 copies)); PF01413.19(C4:C-terminal tandem repeated domain in type 4 procollagen)	sp|P02463|CO4A1_MOUSE(Collagen alpha-1(IV) chain OS=Mus musculus OX=10090 GN=Col4a1 PE=1 SV=4)	100757740
ENSCGRG00015000482	Fmod	fibromodulin [Source:NCBI gene;Acc:100765932]	2829	14.1497	3.8227	0.000289826	0.000726547	yes	up	XP_027273373.1(fibromodulin [Cricetulus griseus])	GO:0005615(cellular_component:extracellular space); GO:0042476(biological_process:odontogenesis); GO:0042060(biological_process:wound healing); GO:0030199(biological_process:collagen fibril organization); GO:0062023(cellular_component:collagen-containing extracellular matrix); GO:0005515(molecular_function:protein binding); GO:0043588(biological_process:skin development); GO:0005576(cellular_comp…	K08121	FMOD	map04350(TGF-beta signaling pathway)	COG4886(S:Function unknown)	COG4886(leucine Rich Repeat)	PF13855.6(LRR_8:Leucine rich repeat); PF12799.7(LRR_4:Leucine Rich repeats (2 copies)); PF14580.6(LRR_9:Leucine-rich repeat); PF01462.18(LRRNT:Leucine rich repeat N-terminal domain); PF13306.6(LRR_5:BspA type Leucine rich repeat region (6 copies))	sp|P50608|FMOD_MOUSE(Fibromodulin OS=Mus musculus OX=10090 GN=Fmod PE=2 SV=1)	100765932
ENSCGRG00015020405	Tsr2	TSR2 ribosome maturation factor [Source:NCBI gene;Acc:100756047]	588	2.80258	1.48676	1.01e-169	6.13e-168	yes	up	XP_007639113.1(pre-rRNA-processing protein TSR2 homolog isoform X3 [Cricetulus griseus])	GO:0000462(biological_process:maturation of SSU-rRNA from tricistronic rRNA transcript (SSU-rRNA, 5.8S rRNA, LSU-rRNA))	K14800	TSR2		ENOG41123VE(S:Function unknown)	ENOG41123VE(TSR2, 20S rRNA accumulation, homolog (S. cerevisiae))	PF10273.9(WGG:Pre-rRNA-processing protein TSR2)	sp|Q8C8T8|TSR2_MOUSE(Pre-rRNA-processing protein TSR2 homolog OS=Mus musculus OX=10090 GN=Tsr2 PE=1 SV=1)	100756047
ENSCGRG00015024958	Ulk3	unc-51 like kinase 3 [Source:NCBI gene;Acc:100755048]	1419	0.373267	-1.42172	5.73e-13	2.58e-12	yes	down	XP_003514418.1(serine/threonine-protein kinase ULK3 isoform X3 [Cricetulus griseus])	GO:0005737(cellular_component:cytoplasm); GO:0006468(biological_process:protein phosphorylation); GO:0000407(cellular_component:pre-autophagosomal structure); GO:0005829(cellular_component:cytosol); GO:0016020(cellular_component:membrane); GO:0045879(biological_process:negative regulation of smoothened signaling pathway); GO:0000045(biological_process:autophagosome assembly); GO:0004674(molecular…	K21358	ULK3		ENOG410XR01(U:Intracellular trafficking, secretion, and vesicular transport)	ENOG410XR01(complexin 3)	PF00069.25(Pkinase:Protein kinase domain); PF07714.17(Pkinase_Tyr:Protein tyrosine kinase); PF04212.18(MIT:MIT (microtubule interacting and transport) domain); PF06293.14(Kdo:Lipopolysaccharide kinase (Kdo/WaaP) family)	sp|Q3U3Q1|ULK3_MOUSE(Serine/threonine-protein kinase ULK3 OS=Mus musculus OX=10090 GN=Ulk3 PE=2 SV=1)	100755048
ENSCGRG00015027908		developmentally regulated GTP binding protein 1 [Source:NCBI gene;Acc:100764489]	1104	2.05864	1.04169	5.4e-37	5.54e-36	yes	up	NP_031905.1(developmentally-regulated GTP-binding protein 1 [Mus musculus])	GO:0005737(cellular_component:cytoplasm); GO:0005844(cellular_component:polysome); GO:0030955(molecular_function:potassium ion binding); GO:0016604(cellular_component:nuclear body); GO:0005829(cellular_component:cytosol); GO:0031116(biological_process:positive regulation of microtubule polymerization); GO:0008134(molecular_function:transcription factor binding); GO:0008017(molecular_function:micr…				COG1163(S:Function unknown)	COG1163(GTP-Binding protein)	PF16897.5(MMR_HSR1_Xtn:C-terminal region of MMR_HSR1 domain); PF02824.21(TGS:TGS domain); PF01926.23(MMR_HSR1:50S ribosome-binding GTPase); PF02421.18(FeoB_N:Ferrous iron transport protein B)	sp|P32233|DRG1_MOUSE(Developmentally-regulated GTP-binding protein 1 OS=Mus musculus OX=10090 GN=Drg1 PE=1 SV=1)	100764489
ENSCGRG00015005118	Spats1	spermatogenesis associated, serine-rich 1 [Source:MGI Symbol;Acc:MGI:1918270]	975	2.05029	1.03583	5.79e-05	0.000156269	yes	up	XP_027243222.1(spermatogenesis-associated serine-rich protein 1 isoform X4 [Cricetulus griseus])					ENOG4112BAP(J:Translation, ribosomal structure and biogenesis)	ENOG4112BAP(50s ribosomal protein L10)	PF15160.6(SASRP1:Spermatogenesis-associated serine-rich protein 1)	sp|Q811V6|SPAS1_RAT(Spermatogenesis-associated serine-rich protein 1 OS=Rattus norvegicus OX=10116 GN=Spats1 PE=1 SV=1)
ENSCGRG00015028397			2523	0.0379389	-4.72018	0.000201957	0.000515513	yes	down
ENSCGRG00015003042	Ccdc159	coiled-coil domain containing 159 [Source:NCBI gene;Acc:100769664]	1371	0.398295	-1.32809	1.75e-16	9.21e-16	yes	down	XP_007638646.1(coiled-coil domain-containing protein 159 isoform X1 [Cricetulus griseus])					ENOG41114KW(S:Function unknown)	ENOG41114KW(coiled-coil domain containing 159)		sp|Q8C963|CC159_MOUSE(Coiled-coil domain-containing protein 159 OS=Mus musculus OX=10090 GN=Ccdc159 PE=2 SV=1)	100769664
ENSCGRG00015003019	Traf1	TNF receptor associated factor 1 [Source:NCBI gene;Acc:100756802]	1310	2.73863	1.45346	1.66e-32	1.5e-31	yes	up	XP_027279498.1(TNF receptor-associated factor 1 isoform X2 [Cricetulus griseus])	GO:0005737(cellular_component:cytoplasm); GO:0051092(biological_process:positive regulation of NF-kappaB transcription factor activity); GO:2001236(biological_process:regulation of extrinsic apoptotic signaling pathway); GO:0031625(molecular_function:ubiquitin protein ligase binding); GO:0032991(cellular_component:macromolecular complex); GO:0031996(molecular_function:thioesterase binding); GO:00…	K03172	TRAF1	map04064(NF-kappa B signaling pathway); map04210(Apoptosis); map04668(TNF signaling pathway); map05168(Herpes simplex infection); map05200(Pathways in cancer); map05202(Transcriptional misregulation in cancer); map05203(Viral carcinogenesis); map05222(Small cell lung cancer)	ENOG410YE68(A:RNA processing and modification)	ENOG410YE68(TNF receptor-associated factor 1)	PF16673.5(TRAF_BIRC3_bd:TNF receptor-associated factor BIRC3 binding domain)	sp|P39428|TRAF1_MOUSE(TNF receptor-associated factor 1 OS=Mus musculus OX=10090 GN=Traf1 PE=1 SV=2)	100756802
ENSCGRG00015002025			2931	0.288244	-1.79464	1.85e-41	2.11e-40	yes	down	XP_027289600.1(uncharacterized protein LOC113837993 [Cricetulus griseus])					ENOG410XZB8(S:Function unknown); ENOG41123AA(S:Function unknown); ENOG4111JHC(S:Function unknown); ENOG410YPVZ(S:Function unknown)	ENOG410XZB8(-); ENOG41123AA(-); ENOG4111JHC(senescence-associated protein); ENOG410YPVZ(-)
ENSCGRG00015026966			618	3.12809	1.64528	5.17e-19	3.01e-18	yes	up	XP_007653205.2(protein FAM228A [Cricetulus griseus])					ENOG41116AT(S:Function unknown)	ENOG41116AT(family with sequence similarity 228, member A)		sp|Q86W67|F228A_HUMAN(Protein FAM228A OS=Homo sapiens OX=9606 GN=FAM228A PE=2 SV=1)
ENSCGRG00015018555			4693	67.878	6.08487	1.57e-09	5.91e-09	yes	up	AAB41224.1(ORF2, partial [Rattus norvegicus])	GO:0003964(molecular_function:RNA-directed DNA polymerase activity); GO:0004519(molecular_function:endonuclease activity); GO:0046872(molecular_function:metal ion binding); GO:0006310(biological_process:DNA recombination)	K14556	DIP2, UTP12, WDR3	map03008(Ribosome biogenesis in eukaryotes)	ENOG4111K5V(S:Function unknown); ENOG410Y65V(S:Function unknown); ENOG4112A03(S:Function unknown)	ENOG4111K5V(Reverse transcriptase (RNA-dependent DNA polymerase)); ENOG410Y65V(Retrotransposon protein); ENOG4112A03(Retrotransposon protein)	PF00078.27(RVT_1:Reverse transcriptase (RNA-dependent DNA polymerase)); PF08333.11(DUF1725:Protein of unknown function (DUF1725)); PF14529.6(Exo_endo_phos_2:Endonuclease-reverse transcriptase)	sp|P11369|LORF2_MOUSE(LINE-1 retrotransposable element ORF2 protein OS=Mus musculus OX=10090 GN=Pol PE=1 SV=2)
ENSCGRG00015008059	Foxred1	FAD dependent oxidoreductase domain containing 1 [Source:NCBI gene;Acc:100758274]	1482	2.39586	1.26054	9.41e-33	8.6e-32	yes	up	XP_003502748.1(FAD-dependent oxidoreductase domain-containing protein 1 isoform X1 [Cricetulus griseus])	GO:0005737(cellular_component:cytoplasm); GO:0032981(biological_process:mitochondrial respiratory chain complex I assembly); GO:0016021(cellular_component:integral component of membrane); GO:0005739(cellular_component:mitochondrion); GO:0005743(cellular_component:mitochondrial inner membrane); GO:0005747(cellular_component:mitochondrial respiratory chain complex I); GO:0055114(biological_process:…	K18166	FOXRED1		ENOG410XNXW(S:Function unknown)	ENOG410XNXW(oxidoreductase)	PF01266.24(DAO:FAD dependent oxidoreductase)	sp|Q3TQB2|FXRD1_MOUSE(FAD-dependent oxidoreductase domain-containing protein 1 OS=Mus musculus OX=10090 GN=Foxred1 PE=1 SV=1)	100758274
ENSCGRG00015017387	Prr7	proline-rich protein 7 [Source:NCBI gene;Acc:113835059]	816	0.468848	-1.09281	4.98e-17	2.68e-16	yes	down	XP_027265589.1(proline-rich protein 7 [Cricetulus griseus])	GO:0044389(molecular_function:ubiquitin-like protein ligase binding); GO:0033077(biological_process:T cell differentiation in thymus); GO:0030217(biological_process:T cell differentiation); GO:0016021(cellular_component:integral component of membrane); GO:0016020(cellular_component:membrane); GO:0046632(biological_process:alpha-beta T cell differentiation); GO:0043065(biological_process:positive …				ENOG410YRB8(U:Intracellular trafficking, secretion, and vesicular transport)	ENOG410YRB8(Proline rich 7 (Synaptic))	PF11669.8(WBP-1:WW domain-binding protein 1)	sp|Q3V0I2|PRR7_MOUSE(Proline-rich protein 7 OS=Mus musculus OX=10090 GN=Prr7 PE=1 SV=1)	113835059
ENSCGRG00015008006	2610008E11Rik	RIKEN cDNA 2610008E11 gene [Source:MGI Symbol;Acc:MGI:1919378]	1992	2.26002	1.17633	2.2e-09	8.2e-09	yes	up	XP_027275277.1(zinc finger protein 883 isoform X4 [Cricetulus griseus])	GO:0006355(biological_process:regulation of transcription, DNA-templated); GO:0046872(molecular_function:metal ion binding); GO:0003676(molecular_function:nucleic acid binding)	K09228	KRAB		COG5048(S:Function unknown)	COG5048(Zinc finger protein)	PF13465.6(zf-H2C2_2:Zinc-finger double domain); PF00096.26(zf-C2H2:Zinc finger, C2H2 type); PF13894.6(zf-C2H2_4:C2H2-type zinc finger); PF01352.27(KRAB:KRAB box); PF12874.7(zf-met:Zinc-finger of C2H2 type); PF13912.6(zf-C2H2_6:C2H2-type zinc finger)	sp|G3X9G7|ZN809_MOUSE(Zinc finger protein 809 OS=Mus musculus OX=10090 GN=Zfp809 PE=2 SV=1)
ENSCGRG00015012519			426	0.00263974	-8.56539	1.5e-07	4.97e-07	yes	down	XP_027243178.1(39S ribosomal protein S18a, mitochondrial isoform X2 [Cricetulus griseus])	GO:0070181(molecular_function:small ribosomal subunit rRNA binding); GO:0005840(cellular_component:ribosome); GO:0005739(cellular_component:mitochondrion); GO:0032543(biological_process:mitochondrial translation); GO:0003735(molecular_function:structural constituent of ribosome); GO:0005762(cellular_component:mitochondrial large ribosomal subunit); GO:0005763(cellular_component:mitochondrial smal…	K02963	RP-S18, MRPS18, rpsR	map03010(Ribosome)	COG0238(J:Translation, ribosomal structure and biogenesis)	COG0238(Binds as a heterodimer with protein S6 to the central domain of the 16S rRNA, where it helps stabilize the platform of the 30S subunit (By similarity))	PF01084.20(Ribosomal_S18:Ribosomal protein S18)	sp|Q99N85|RT18A_MOUSE(28S ribosomal protein S18a, mitochondrial OS=Mus musculus OX=10090 GN=Mrps18a PE=2 SV=1)
ENSCGRG00015013439	Vasn	vasorin [Source:MGI Symbol;Acc:MGI:2177651]	2262	0.488854	-1.03253	1.61e-81	3.8e-80	yes	down	RLQ63497.1(VASN [Cricetulus griseus])	GO:0005615(cellular_component:extracellular space); GO:0010719(biological_process:negative regulation of epithelial to mesenchymal transition); GO:0070062(cellular_component:extracellular exosome); GO:0009986(cellular_component:cell surface); GO:0016020(cellular_component:membrane); GO:0071456(biological_process:cellular response to hypoxia); GO:0005739(cellular_component:mitochondrion); GO:00305…				COG4886(S:Function unknown)	COG4886(coronin 7)	PF13855.6(LRR_8:Leucine rich repeat); PF12799.7(LRR_4:Leucine Rich repeats (2 copies)); PF14580.6(LRR_9:Leucine-rich repeat); PF13306.6(LRR_5:BspA type Leucine rich repeat region (6 copies)); PF00041.21(fn3:Fibronectin type III domain); PF00008.27(EGF:EGF-like domain)	sp|Q9CZT5|VASN_MOUSE(Vasorin OS=Mus musculus OX=10090 GN=Vasn PE=2 SV=2)
ENSCGRG00015021473	Wnt4	Wnt family member 4 [Source:NCBI gene;Acc:100769003]	2510	0.38074	-1.39312	6.18e-20	3.75e-19	yes	down	XP_027255556.1(protein Wnt-4 isoform X2 [Cricetulus griseus])	GO:2001234(biological_process:negative regulation of apoptotic signaling pathway); GO:0005794(cellular_component:Golgi apparatus); GO:0048856(biological_process:anatomical structure development); GO:0001656(biological_process:metanephros development); GO:0048599(biological_process:oocyte development); GO:0033080(biological_process:immature T cell proliferation in thymus); GO:0005788(cellular_comp…	K00408	WNT4	map04150(mTOR signaling pathway); map04310(Wnt signaling pathway); map04360(Axon guidance); map04390(Hippo signaling pathway); map04550(Signaling pathways regulating pluripotency of stem cells); map04916(Melanogenesis); map04919(Thyroid hormone signaling pathway); map04934(Cushing syndrome); map05165(Human papillomavirus infection); map05200(Pathways in cancer); map05205(Proteoglycans in cancer);…	ENOG410XQZ1(O:Posttranslational modification, protein turnover, chaperones)	ENOG410XQZ1(Ligand for members of the frizzled family of seven transmembrane receptors (By similarity))	PF00110.19(wnt:wnt family)	sp|P22724|WNT4_MOUSE(Protein Wnt-4 OS=Mus musculus OX=10090 GN=Wnt4 PE=1 SV=1)	100769003
ENSCGRG00015023871		retinoic acid early-inducible protein 1-alpha [Source:NCBI gene;Acc:100757967]	3226	2.03865	1.02761	9.52e-08	3.2e-07	yes	up	XP_027257870.1(retinoic acid early-inducible protein 1-alpha isoform X2 [Cricetulus griseus])	GO:0016021(cellular_component:integral component of membrane)	K07987	RAET1	map04650(Natural killer cell mediated cytotoxicity)	ENOG411150N(S:Function unknown)	ENOG411150N(Retinoic acid early transcript)	PF14586.6(MHC_I_2:Class I Histocompatibility antigen, NKG2D ligand, domains 1 and 2)	sp|Q9BZM6|ULBP1_HUMAN(UL16-binding protein 1 OS=Homo sapiens OX=9606 GN=ULBP1 PE=1 SV=1)	100757967
ENSCGRG00015019662	Pnpo	pyridoxamine 5'-phosphate oxidase [Source:NCBI gene;Acc:100753308]	1832	3.04107	1.60458	2.72e-159	1.51e-157	yes	up	XP_003499613.1(pyridoxine-5'-phosphate oxidase [Cricetulus griseus])	GO:0016638(molecular_function:oxidoreductase activity, acting on the CH-NH2 group of donors); GO:0005829(cellular_component:cytosol); GO:0004733(molecular_function:pyridoxamine-phosphate oxidase activity); GO:0005654(cellular_component:nucleoplasm); GO:0048037(molecular_function:cofactor binding); GO:0030170(molecular_function:pyridoxal phosphate binding); GO:0010181(molecular_function:FMN bindin…	K00275	pdxH, PNPO	map00750(Vitamin B6 metabolism)	COG0259(H:Coenzyme transport and metabolism)	COG0259(Catalyzes the oxidation of either pyridoxine 5'- phosphate (PNP) or pyridoxamine 5'-phosphate (PMP) into pyridoxal 5'-phosphate (PLP) (By similarity))	PF01243.20(Putative_PNPOx:Pyridoxamine 5'-phosphate oxidase); PF10590.9(PNP_phzG_C:Pyridoxine 5'-phosphate oxidase C-terminal dimerisation region); PF12766.7(Pyridox_oxase_2:Pyridoxamine 5'-phosphate oxidase)	sp|O88794|PNPO_RAT(Pyridoxine-5'-phosphate oxidase OS=Rattus norvegicus OX=10116 GN=Pnpo PE=1 SV=1)	100753308
ENSCGRG00015000757	Cenpp	centromere protein P [Source:MGI Symbol;Acc:MGI:1913586]	1239	0.406902	-1.29725	3.28e-10	1.28e-09	yes	down	XP_003505397.2(centromere protein P isoform X1 [Cricetulus griseus])	GO:0005654(cellular_component:nucleoplasm); GO:0034080(biological_process:CENP-A containing nucleosome assembly); GO:0005634(cellular_component:nucleus); GO:0000775(cellular_component:chromosome, centromeric region); GO:0005730(cellular_component:nucleolus)	K11508	CENPP		ENOG410YMCC(S:Function unknown)	ENOG410YMCC(centromere protein P)	PF13096.6(CENP-P:CENP-A-nucleosome distal (CAD) centromere subunit, CENP-P)	sp|Q9CZ92|CENPP_MOUSE(Centromere protein P OS=Mus musculus OX=10090 GN=Cenpp PE=2 SV=1)
ENSCGRG00015006177	Prpsap1	phosphoribosyl pyrophosphate synthetase-associated protein 1 [Source:MGI Symbol;Acc:MGI:1915013]	2461	2.14255	1.09933	2.67e-33	2.47e-32	yes	up	XP_006534081.1(PREDICTED: phosphoribosyl pyrophosphate synthase-associated protein 1 isoform X3 [Mus musculus])	GO:0004749(molecular_function:ribose phosphate diphosphokinase activity); GO:0009165(biological_process:nucleotide biosynthetic process); GO:0000287(molecular_function:magnesium ion binding); GO:0009116(biological_process:nucleoside metabolic process); GO:0042802(molecular_function:identical protein binding)				COG0462(I:Lipid transport and metabolism)	COG0462(diacylglycerol kinase)	PF14572.6(Pribosyl_synth:Phosphoribosyl synthetase-associated domain); PF13793.6(Pribosyltran_N:N-terminal domain of ribose phosphate pyrophosphokinase); PF00156.27(Pribosyltran:Phosphoribosyl transferase domain)	sp|Q14558|KPRA_HUMAN(Phosphoribosyl pyrophosphate synthase-associated protein 1 OS=Homo sapiens OX=9606 GN=PRPSAP1 PE=1 SV=2)
ENSCGRG00015001221	Dgkh	diacylglycerol kinase eta [Source:NCBI gene;Acc:100769284]	4025	2.34625	1.23036	8.97e-12	3.83e-11	yes	up	XP_027245878.1(diacylglycerol kinase eta isoform X4 [Cricetulus griseus])	GO:0005737(cellular_component:cytoplasm); GO:0051259(biological_process:protein oligomerization); GO:0005768(cellular_component:endosome); GO:0016301(molecular_function:kinase activity); GO:0007205(biological_process:protein kinase C-activating G-protein coupled receptor signaling pathway); GO:0005524(molecular_function:ATP binding); GO:0046834(biological_process:lipid phosphorylation); GO:000716…	K00901	dgkA, DGK	map00561(Glycerolipid metabolism); map00564(Glycerophospholipid metabolism); map04070(Phosphatidylinositol signaling system); map04072(Phospholipase D signaling pathway); map05231(Choline metabolism in cancer)	ENOG410XSJR(T:Signal transduction mechanisms)	ENOG410XSJR(diacylglycerol kinase activity)	PF00609.19(DAGK_acc:Diacylglycerol kinase accessory domain); PF00781.24(DAGK_cat:Diacylglycerol kinase catalytic domain); PF00130.22(C1_1:Phorbol esters/diacylglycerol binding domain (C1 domain)); PF07647.17(SAM_2:SAM domain (Sterile alpha motif)); PF00169.29(PH:PH domain); PF00536.30(SAM_1:SAM domain (Sterile alpha motif)); PF15409.6(PH_8:Pleckstrin homology domain)	sp|Q86XP1|DGKH_HUMAN(Diacylglycerol kinase eta OS=Homo sapiens OX=9606 GN=DGKH PE=1 SV=1)	100769284
ENSCGRG00015019613	Inpp5k	inositol polyphosphate 5-phosphatase K [Source:MGI Symbol;Acc:MGI:1194899]	1380	244.203	7.93194	2.27e-27	1.79e-26	yes	up	XP_003506778.1(inositol polyphosphate 5-phosphatase K [Cricetulus griseus])	GO:0071320(biological_process:cellular response to cAMP); GO:0052658(molecular_function:inositol-1,4,5-trisphosphate 5-phosphatase activity); GO:0005783(cellular_component:endoplasmic reticulum); GO:0016311(biological_process:dephosphorylation); GO:0016312(molecular_function:inositol bisphosphate phosphatase activity); GO:0010801(biological_process:negative regulation of peptidyl-threonine phosph…	K01106	E3.1.3.56	map04070(Phosphatidylinositol signaling system); map00562(Inositol phosphate metabolism)	COG5411(Z:Cytoskeleton)	COG5411(myosin heavy chain)	PF17751.1(SKICH:SKICH domain); PF03372.23(Exo_endo_phos:Endonuclease/Exonuclease/phosphatase family)	sp|Q8C5L6|INP5K_MOUSE(Inositol polyphosphate 5-phosphatase K OS=Mus musculus OX=10090 GN=Inpp5k PE=1 SV=2)
ENSCGRG00015009269	Tbcb	tubulin folding cofactor B [Source:NCBI gene;Acc:100770447]	2139	0.455161	-1.13555	2.36e-21	1.51e-20	yes	down	XP_027288336.1(tubulin-folding cofactor B isoform X2 [Cricetulus griseus])	GO:0005737(cellular_component:cytoplasm); GO:0007399(biological_process:nervous system development); GO:0005829(cellular_component:cytosol); GO:0030154(biological_process:cell differentiation); GO:0005515(molecular_function:protein binding); GO:0005874(cellular_component:microtubule)	K17262	TBCB, CKAP1, ALF1		ENOG410YKGB(O:Posttranslational modification, protein turnover, chaperones)	ENOG410YKGB(tubulin folding cofactor B)	PF01302.25(CAP_GLY:CAP-Gly domain); PF14560.6(Ubiquitin_2:Ubiquitin-like domain)	sp|Q9D1E6|TBCB_MOUSE(Tubulin-folding cofactor B OS=Mus musculus OX=10090 GN=Tbcb PE=1 SV=2)	100770447
ENSCGRG00015013945			3823	0.375145	-1.41448	1.15e-15	5.87e-15	yes	down	RLQ77236.1(NEDD4 [Cricetulus griseus])	GO:0007286(biological_process:spermatid development); GO:0016021(cellular_component:integral component of membrane); GO:0016925(biological_process:protein sumoylation); GO:0004867(molecular_function:serine-type endopeptidase inhibitor activity)	K10591;K11969	NEDD4, RSP5;ARIH2	map04120(Ubiquitin mediated proteolysis); map04530(Tight junction); map04144(Endocytosis); map05169(Epstein-Barr virus infection)	COG5021(O:Posttranslational modification, protein turnover, chaperones); ENOG410Z673(S:Function unknown); ENOG410Z5W9(S:Function unknown); ENOG410XRNW(U:Intracellular trafficking, secretion, and vesicular transport)	COG5021(ubiquitin protein ligase); ENOG410Z673(-); ENOG410Z5W9(-); ENOG410XRNW(SEH1-like (S. cerevisiae)		sp|P46935|NEDD4_MOUSE(E3 ubiquitin-protein ligase NEDD4 OS=Mus musculus OX=10090 GN=Nedd4 PE=1 SV=3)
ENSCGRG00015023697	Cpn1	carboxypeptidase N subunit 1 [Source:NCBI gene;Acc:100752048]	1365	0.427053	-1.22751	4.36e-05	0.00011921	yes	down	XP_003508496.1(carboxypeptidase N catalytic chain [Cricetulus griseus])	GO:0016787(molecular_function:hydrolase activity); GO:0051384(biological_process:response to glucocorticoid); GO:0005615(cellular_component:extracellular space); GO:0004181(molecular_function:metallocarboxypeptidase activity); GO:0004180(molecular_function:carboxypeptidase activity); GO:0010815(biological_process:bradykinin catabolic process); GO:0008270(molecular_function:zinc ion binding); GO:0…	K01292	CPN1		ENOG410XX0H(T:Signal transduction mechanisms)	ENOG410XX0H(Inhibitor of kappa light polypeptide gene enhancer in B-cells kinase)	PF00246.24(Peptidase_M14:Zinc carboxypeptidase); PF13620.6(CarboxypepD_reg:Carboxypeptidase regulatory-like domain); PF13715.6(CarbopepD_reg_2:CarboxypepD_reg-like domain); PF10994.8(DUF2817:Protein of unknown function (DUF2817))	sp|Q9EQV8|CBPN_RAT(Carboxypeptidase N catalytic chain OS=Rattus norvegicus OX=10116 GN=Cpn1 PE=2 SV=1)	100752048
ENSCGRG00015020744	Mettl16	methyltransferase like 16 [Source:MGI Symbol;Acc:MGI:1914743]	1758	2.54966	1.35031	1.09e-98	3.2e-97	yes	up	XP_003507317.1(RNA N6-adenosine-methyltransferase METTL16 [Cricetulus griseus])	GO:0030629(molecular_function:U6 snRNA 3'-end binding); GO:1905869(biological_process:negative regulation of 3'-UTR-mediated mRNA stabilization); GO:0080009(biological_process:mRNA methylation); GO:0006556(biological_process:S-adenosylmethionine biosynthetic process); GO:0010608(biological_process:posttranscriptional regulation of gene expression); GO:0005634(cellular_component:nucleus); GO:00704…	K11393	METTL16, METT10D		COG3129(S:Function unknown)	COG3129(Specifically methylates the adenine in position 1618 of 23S rRNA (By similarity))	PF05971.12(Methyltransf_10:RNA methyltransferase); PF05175.14(MTS:Methyltransferase small domain); PF06325.13(PrmA:Ribosomal protein L11 methyltransferase (PrmA))	sp|Q9CQG2|MET16_MOUSE(RNA N6-adenosine-methyltransferase METTL16 OS=Mus musculus OX=10090 GN=Mettl16 PE=1 SV=1)
ENSCGRG00015011499	Mypn	myopalladin [Source:NCBI gene;Acc:100757304]	3936	2.50801	1.32654	2.23e-05	6.24e-05	yes	up	XP_003501043.1(myopalladin [Cricetulus griseus])	GO:0030424(cellular_component:axon); GO:0098632(molecular_function:protein binding involved in cell-cell adhesion); GO:0008092(molecular_function:cytoskeletal protein binding); GO:0005634(cellular_component:nucleus); GO:0051371(molecular_function:muscle alpha-actinin binding); GO:0031674(cellular_component:I band); GO:0017124(molecular_function:SH3 domain binding); GO:0003779(molecular_function:a…				ENOG41103YT(S:Function unknown)	ENOG41103YT(palladin, cytoskeletal associated protein)	PF07679.16(I-set:Immunoglobulin I-set domain); PF13927.6(Ig_3:Immunoglobulin domain); PF00047.25(ig:Immunoglobulin domain); PF13895.6(Ig_2:Immunoglobulin domain); PF07686.17(V-set:Immunoglobulin V-set domain)	sp|Q5DTJ9|MYPN_MOUSE(Myopalladin OS=Mus musculus OX=10090 GN=Mypn PE=1 SV=2)	100757304
ENSCGRG00015026878	Dnase1l3	deoxyribonuclease 1 like 3 [Source:NCBI gene;Acc:100769677]	933	2.13856	1.09664	7.25e-08	2.46e-07	yes	up	XP_003502779.1(deoxyribonuclease gamma [Cricetulus griseus])	GO:0002283(biological_process:neutrophil activation involved in immune response); GO:0005783(cellular_component:endoplasmic reticulum); GO:0004536(molecular_function:deoxyribonuclease activity); GO:0004519(molecular_function:endonuclease activity); GO:0005634(cellular_component:nucleus); GO:0000737(biological_process:DNA catabolic process, endonucleolytic); GO:0070948(biological_process:regulatio…	K11995	DNASE1L		ENOG410ZR9A(Z:Cytoskeleton)	ENOG410ZR9A(Microtubule associated monoxygenase, calponin and LIM domain containing)	PF03372.23(Exo_endo_phos:Endonuclease/Exonuclease/phosphatase family)	sp|O89107|DNSL3_RAT(Deoxyribonuclease gamma OS=Rattus norvegicus OX=10116 GN=Dnase1l3 PE=1 SV=1)	100769677
ENSCGRG00015015789	Cfap45	cilia and flagella associated protein 45 [Source:MGI Symbol;Acc:MGI:1919120]	1656	0.356968	-1.48614	7.42e-18	4.13e-17	yes	down	XP_003500306.2(cilia- and flagella-associated protein 45 isoform X1 [Cricetulus griseus])	GO:0005654(cellular_component:nucleoplasm); GO:0031514(cellular_component:motile cilium)				ENOG410YV97(S:Function unknown)	ENOG410YV97(coiled-coil domain containing 19)	PF13868.6(TPH:Trichohyalin-plectin-homology domain)	sp|Q9UL16|CFA45_HUMAN(Cilia- and flagella-associated protein 45 OS=Homo sapiens OX=9606 GN=CFAP45 PE=2 SV=2)
ENSCGRG00015004935	Asap2	ArfGAP with SH3 domain, ankyrin repeat and PH domain 2 [Source:NCBI gene;Acc:100759382]	3315	0.454745	-1.13687	1.04e-36	1.06e-35	yes	down	XP_027280494.1(arf-GAP with SH3 domain, ANK repeat and PH domain-containing protein 2 isoform X3 [Cricetulus griseus])	GO:0043547(biological_process:positive regulation of GTPase activity); GO:0005096(molecular_function:GTPase activator activity); GO:0005515(molecular_function:protein binding); GO:0005886(cellular_component:plasma membrane); GO:0032580(cellular_component:Golgi cisterna membrane); GO:0046872(molecular_function:metal ion binding)	K12488	ASAP	map04144(Endocytosis); map04666(Fc gamma R-mediated phagocytosis)	COG5347(U:Intracellular trafficking, secretion, and vesicular transport)	COG5347(domain, ankyrin repeat and PH domain)	PF01412.18(ArfGap:Putative GTPase activating protein for Arf); PF16746.5(BAR_3:BAR domain of APPL family); PF12796.7(Ank_2:Ankyrin repeats (3 copies)); PF00169.29(PH:PH domain); PF14604.6(SH3_9:Variant SH3 domain); PF00018.28(SH3_1:SH3 domain); PF00023.30(Ank:Ankyrin repeat); PF13857.6(Ank_5:Ankyrin repeats (many copies)); PF03114.18(BAR:BAR domain); PF13637.6(Ank_4:Ankyrin repeats (many copies))…	sp|O43150|ASAP2_HUMAN(Arf-GAP with SH3 domain, ANK repeat and PH domain-containing protein 2 OS=Homo sapiens OX=9606 GN=ASAP2 PE=1 SV=3)	100759382
ENSCGRG00015001063	Tmx2	thioredoxin-related transmembrane protein 2 [Source:MGI Symbol;Acc:MGI:1914208]	861	2.06393	1.0454	4.92e-190	3.41e-188	yes	up	ERE69959.1(thioredoxin-related transmembrane protein 2 [Cricetulus griseus])	GO:0045454(biological_process:cell redox homeostasis); GO:0016021(cellular_component:integral component of membrane); GO:0005623(cellular_component:cell)				ENOG410XVTA(S:Function unknown)	ENOG410XVTA(thioredoxin-related transmembrane protein)		sp|Q5XIK2|TMX2_RAT(Thioredoxin-related transmembrane protein 2 OS=Rattus norvegicus OX=10116 GN=Tmx2 PE=2 SV=1)
ENSCGRG00015021231			2224	0.0571982	-4.12789	6.73e-13	3.03e-12	yes	down	ERE87735.1(Ribosomal protein L1 containing protein [Cricetulus griseus])	GO:0003735(molecular_function:structural constituent of ribosome); GO:0015934(cellular_component:large ribosomal subunit); GO:0003723(molecular_function:RNA binding); GO:0006412(biological_process:translation)	K02865	RP-L10Ae, RPL10A	map03010(Ribosome)	COG0081(J:Translation, ribosomal structure and biogenesis)	COG0081(Binds directly to 23S rRNA. The L1 stalk is quite mobile in the ribosome, and is involved in E site tRNA release (By similarity))		sp|Q5E9E6|RL10A_BOVIN(60S ribosomal protein L10a OS=Bos taurus OX=9913 GN=RPL10A PE=2 SV=3)
ENSCGRG00015009499			1563	2.60198	1.37961	1.02e-06	3.17e-06	yes	up	XP_027298400.1(endoplasmic reticulum export factor CTAGE5 isoform X1 [Cricetulus griseus])	GO:0016021(cellular_component:integral component of membrane)				ENOG410ZUJU(S:Function unknown)	ENOG410ZUJU(CTAGE family, member 5)	PF13851.6(GAS:Growth-arrest specific micro-tubule binding)	sp|Q91ZV0|MIA2_MOUSE(Melanoma inhibitory activity protein 2 OS=Mus musculus OX=10090 GN=Mia2 PE=1 SV=3)
ENSCGRG00015003643	Tbpl2	TATA box binding protein like 2 [Source:MGI Symbol;Acc:MGI:2684058]	1053	0.477511	-1.06639	1.39e-25	1.04e-24	yes	down	ERE70648.1(TATA box-binding protein 2 [Cricetulus griseus])	GO:0005737(cellular_component:cytoplasm); GO:0000126(cellular_component:transcription factor TFIIIB complex); GO:0005667(cellular_component:transcription factor complex); GO:0003700(molecular_function:transcription factor activity, sequence-specific DNA binding); GO:0005669(cellular_component:transcription factor TFIID complex); GO:0005634(cellular_component:nucleus); GO:0006366(biological_proces…	K03120	TBP, tbp	map05166(Human T-cell leukemia virus 1 infection); map05165(Human papillomavirus infection); map05203(Viral carcinogenesis); map03022(Basal transcription factors); map05168(Herpes simplex infection); map05016(Huntington disease)	COG2101(K:Transcription)	COG2101(General factor that plays a role in the activation of archaeal genes transcribed by RNA polymerase. Binds specifically to the TATA box promoter element which lies close to the position of transcription initiation (By similarity))	PF00352.21(TBP:Transcription factor TFIID (or TATA-binding protein, TBP)); PF11858.8(DUF3378:Domain of unknown function (DUF3378)); PF12220.8(U1snRNP70_N:U1 small nuclear ribonucleoprotein of 70kDa MW N terminal)	sp|Q6SJ95|TBPL2_MOUSE(TATA box-binding protein-like protein 2 OS=Mus musculus OX=10090 GN=Tbpl2 PE=1 SV=1)
ENSCGRG00015001272	Ccl17	C-C motif chemokine ligand 17 [Source:NCBI gene;Acc:100764062]	962	3.13846	1.65006	2.87e-06	8.66e-06	yes	up	ERE79185.1(fractalkine-like protein [Cricetulus griseus])	GO:0070098(biological_process:chemokine-mediated signaling pathway); GO:0005125(molecular_function:cytokine activity); GO:0008009(molecular_function:chemokine activity); GO:0006968(biological_process:cellular defense response); GO:0007165(biological_process:signal transduction); GO:0048247(biological_process:lymphocyte chemotaxis); GO:0048020(molecular_function:CCR chemokine receptor binding); GO…	K21083	CCL17	map04060(Cytokine-cytokine receptor interaction); map04062(Chemokine signaling pathway); map04625(C-type lectin receptor signaling pathway); map04657(IL-17 signaling pathway)	ENOG41113EM(O:Posttranslational modification, protein turnover, chaperones)	ENOG41113EM(chemokine (C-C motif) ligand 17)	PF00048.20(IL8:Small cytokines (intecrine/chemokine), interleukin-8 like)	sp|Q92583|CCL17_HUMAN(C-C motif chemokine 17 OS=Homo sapiens OX=9606 GN=CCL17 PE=1 SV=1)	100764062
ENSCGRG00015001280	Ccdc157	coiled-coil domain containing 157 [Source:NCBI gene;Acc:100754911]	2571	0.442887	-1.17499	9.85e-06	2.84e-05	yes	down	XP_027243115.1(coiled-coil domain-containing protein 157 isoform X1 [Cricetulus griseus])					ENOG410Z8T2(S:Function unknown)	ENOG410Z8T2(coiled-coil domain containing 157)	PF05911.11(FPP:Filament-like plant protein, long coiled-coil)	sp|Q5SPX1|CC157_MOUSE(Coiled-coil domain-containing protein 157 OS=Mus musculus OX=10090 GN=Ccdc157 PE=1 SV=1)	100754911
ENSCGRG00015016337	Dbp	D-box binding PAR bZIP transcription factor [Source:NCBI gene;Acc:100775076]	978	4.36953	2.12748	2.33e-67	4.46e-66	yes	up	XP_027276395.1(D site-binding protein isoform X2 [Cricetulus griseus])	GO:0007623(biological_process:circadian rhythm); GO:0003700(molecular_function:transcription factor activity, sequence-specific DNA binding); GO:0005634(cellular_component:nucleus); GO:0001228(molecular_function:transcriptional activator activity, RNA polymerase II transcription regulatory region sequence-specific binding); GO:0005654(cellular_component:nucleoplasm); GO:0006355(biological_process…	K09056	DBP		ENOG410YAPB(K:Transcription); ENOG410YJ8G(K:Transcription)	ENOG410YAPB(D site of albumin promoter (albumin D-box) binding protein); ENOG410YJ8G(D site of albumin promoter (albumin D-box) binding protein)	PF07716.15(bZIP_2:Basic region leucine zipper)	sp|Q60925|DBP_MOUSE(D site-binding protein OS=Mus musculus OX=10090 GN=Dbp PE=1 SV=2)	100775076
ENSCGRG00015010008		von Willebrand factor A domain-containing protein 5A [Source:NCBI gene;Acc:107976981]	2651	0.425078	-1.2342	1.35e-186	9.19e-185	yes	down	XP_027267639.1(von Willebrand factor A domain-containing protein 5A isoform X2 [Cricetulus griseus])					COG2304(S:Function unknown)	COG2304(von Willebrand factor, type A)	PF08487.10(VIT:Vault protein inter-alpha-trypsin domain); PF13768.6(VWA_3:von Willebrand factor type A domain); PF13757.6(VIT_2:Vault protein inter-alpha-trypsin domain); PF13519.6(VWA_2:von Willebrand factor type A domain); PF00092.28(VWA:von Willebrand factor type A domain)	sp|Q99KC8|VMA5A_MOUSE(von Willebrand factor A domain-containing protein 5A OS=Mus musculus OX=10090 GN=Vwa5a PE=1 SV=2)	107976981
ENSCGRG00015012546	Thoc2l	THO complex subunit 2 [Source:NCBI gene;Acc:100755241]	4806	4.53973	2.18261	8.09e-38	8.44e-37	yes	up	ERE88748.1(THO complex subunit 2-like protein [Cricetulus griseus])	GO:0048666(biological_process:neuron development); GO:0016607(cellular_component:nuclear speck); GO:0048699(biological_process:generation of neurons); GO:0000902(biological_process:cell morphogenesis); GO:0006397(biological_process:mRNA processing); GO:0005634(cellular_component:nucleus); GO:0001824(biological_process:blastocyst development); GO:0016973(biological_process:poly(A)+ mRNA export fro…	K12879	THOC2	map03013(RNA transport); map03040(Spliceosome)	ENOG410XQ2A(V:Defense mechanisms)	ENOG410XQ2A((ABC) transporter)	PF11262.8(Tho2:Transcription factor/nuclear export subunit protein 2); PF16134.5(THOC2_N:THO complex subunit 2 N-terminus); PF11732.8(Thoc2:Transcription- and export-related complex subunit)	sp|B1AZI6|THOC2_MOUSE(THO complex subunit 2 OS=Mus musculus OX=10090 GN=Thoc2 PE=1 SV=1)	100755241
ENSCGRG00015016884	Rbpj	recombination signal binding protein for immunoglobulin kappa J region [Source:NCBI gene;Acc:100774626]	2362	0.41128	-1.28181	1.52e-218	1.32e-216	yes	down	XP_015843960.1(PREDICTED: recombining binding protein suppressor of hairless isoform X3 [Peromyscus maniculatus bairdii])	GO:0061419(biological_process:positive regulation of transcription from RNA polymerase II promoter in response to hypoxia); GO:0042127(biological_process:regulation of cell proliferation); GO:1901189(biological_process:positive regulation of ephrin receptor signaling pathway); GO:0008285(biological_process:negative regulation of cell proliferation); GO:1901297(biological_process:positive regulati…	K06053	RBPSUH, RBPJK	map04330(Notch signaling pathway); map04658(Th1 and Th2 cell differentiation); map05165(Human papillomavirus infection); map05169(Epstein-Barr virus infection); map05203(Viral carcinogenesis)	ENOG410XV7K(K:Transcription)	ENOG410XV7K(recombination signal binding protein for immunoglobulin kappa J)	PF09270.10(BTD:Beta-trefoil DNA-binding domain); PF09271.11(LAG1-DNAbind:LAG1, DNA binding)	sp|Q5RFK6|SUH_PONAB(Recombining binding protein suppressor of hairless OS=Pongo abelii OX=9601 GN=RBPJ PE=2 SV=1)	100774626
ENSCGRG00015026042	Fam83c	family with sequence similarity 83 member C [Source:NCBI gene;Acc:100761734]	2238	0.450217	-1.15131	8.04e-12	3.44e-11	yes	down	XP_007640026.1(protein FAM83C [Cricetulus griseus])	GO:0019901(molecular_function:protein kinase binding)				ENOG4110G08(O:Posttranslational modification, protein turnover, chaperones)	ENOG4110G08(Family with sequence similarity 83, member C)	PF07894.12(FAM83:FAM83 A-H)	sp|A2ARK0|FA83C_MOUSE(Protein FAM83C OS=Mus musculus OX=10090 GN=Fam83c PE=2 SV=1)	100761734
ENSCGRG00015015124	Fam89b	family with sequence similarity 89 member B [Source:NCBI gene;Acc:100771743]	1090	0.335662	-1.57492	2.15e-16	1.13e-15	yes	down	XP_003513954.1(leucine repeat adapter protein 25 [Cricetulus griseus])	GO:0005737(cellular_component:cytoplasm); GO:0030335(biological_process:positive regulation of cell migration); GO:0001222(molecular_function:transcription corepressor binding); GO:0030027(cellular_component:lamellipodium); GO:0009986(cellular_component:cell surface); GO:0060392(biological_process:negative regulation of SMAD protein import into nucleus); GO:0030010(biological_process:establishmen…				ENOG4112BND(S:Function unknown)	ENOG4112BND(Family with sequence similarity 89, member)	PF14854.6(LURAP:Leucine rich adaptor protein)	sp|Q9QUI1|LRA25_MOUSE(Leucine repeat adapter protein 25 OS=Mus musculus OX=10090 GN=Fam89b PE=1 SV=1)	100771743
ENSCGRG00015028242	Ppp1r18	protein phosphatase 1, regulatory subunit 18 [Source:MGI Symbol;Acc:MGI:1923698]	1797	0.464388	-1.1066	1.41e-147	6.98e-146	yes	down	XP_027244378.1(LOW QUALITY PROTEIN: phostensin [Cricetulus griseus])	GO:0019902(molecular_function:phosphatase binding)	K17559	PPP1R18		ENOG410ZUB8(T:Signal transduction mechanisms)	ENOG410ZUB8(Protein phosphatase 1 regulatory subunit 18)	PF13916.6(Phostensin_N:PP1-regulatory protein, Phostensin N-terminal); PF13914.6(Phostensin:Phostensin PP1-binding and SH3-binding region)	sp|Q6NYC8|PPR18_HUMAN(Phostensin OS=Homo sapiens OX=9606 GN=PPP1R18 PE=1 SV=1)
ENSCGRG00015024315	Arf2	ADP-ribosylation factor 2 [Source:NCBI gene;Acc:103163515]	565	3.83286	1.93842	0	0	yes	up	XP_028738502.1(ADP-ribosylation factor 2 isoform X1 [Peromyscus leucopus])	GO:0006893(biological_process:Golgi to plasma membrane transport); GO:0005794(cellular_component:Golgi apparatus); GO:0016192(biological_process:vesicle-mediated transport); GO:0006886(biological_process:intracellular protein transport); GO:0005737(cellular_component:cytoplasm); GO:0005886(cellular_component:plasma membrane); GO:0015031(biological_process:protein transport); GO:0005525(molecular_…	K06883	K06883		COG1100(U:Intracellular trafficking, secretion, and vesicular transport)	COG1100(Receptor)	PF00025.21(Arf:ADP-ribosylation factor family); PF09439.10(SRPRB:Signal recognition particle receptor beta subunit); PF08477.13(Roc:Ras of Complex, Roc, domain of DAPkinase); PF00071.22(Ras:Ras family); PF00503.20(G-alpha:G-protein alpha subunit); PF04670.12(Gtr1_RagA:Gtr1/RagA G protein conserved region); PF01926.23(MMR_HSR1:50S ribosome-binding GTPase)	sp|P84081|ARF2_BOVIN(ADP-ribosylation factor 2 OS=Bos taurus OX=9913 GN=ARF2 PE=2 SV=1)	103163515
ENSCGRG00015000468	Ltbp2	latent transforming growth factor beta binding protein 2 [Source:NCBI gene;Acc:100772191]	5451	0.331655	-1.59224	2.43e-29	2.02e-28	yes	down	XP_007650274.1(latent-transforming growth factor beta-binding protein 2 isoform X1 [Cricetulus griseus])	GO:0097435(biological_process:fibril organization); GO:0005509(molecular_function:calcium ion binding)	K08023	LTBP2_3_4		ENOG410XSTY(S:Function unknown)	ENOG410XSTY(Iron--sulfur cluster)	PF07645.15(EGF_CA:Calcium-binding EGF domain); PF12662.7(cEGF:Complement Clr-like EGF-like); PF00683.17(TB:TB domain); PF00008.27(EGF:EGF-like domain); PF12661.7(hEGF:Human growth factor-like EGF); PF14670.6(FXa_inhibition:Coagulation Factor Xa inhibitory site)	sp|O08999|LTBP2_MOUSE(Latent-transforming growth factor beta-binding protein 2 OS=Mus musculus OX=10090 GN=Ltbp2 PE=1 SV=2)	100772191
ENSCGRG00015004426	Zfp81	zinc finger protein 81 [Source:MGI Symbol;Acc:MGI:1890752]	1596	3.58795	1.84316	2.93e-08	1.02e-07	yes	up	XP_007645716.2(zinc finger protein 709 isoform X1 [Cricetulus griseus])	GO:0006355(biological_process:regulation of transcription, DNA-templated); GO:0005634(cellular_component:nucleus); GO:0046872(molecular_function:metal ion binding); GO:0003676(molecular_function:nucleic acid binding)	K09228	KRAB		COG5048(S:Function unknown)	COG5048(Zinc finger protein)	PF13465.6(zf-H2C2_2:Zinc-finger double domain); PF00096.26(zf-C2H2:Zinc finger, C2H2 type); PF13894.6(zf-C2H2_4:C2H2-type zinc finger); PF01352.27(KRAB:KRAB box); PF11672.8(DUF3268:zinc-finger-containing domain)	sp|P17024|ZNF20_HUMAN(Zinc finger protein 20 OS=Homo sapiens OX=9606 GN=ZNF20 PE=1 SV=2)
ENSCGRG00015009684	Acta1	actin alpha 1, skeletal muscle [Source:NCBI gene;Acc:100768972]	1403	26.0758	4.70464	0.000238065	0.000604295	yes	up	XP_023047586.1(actin, alpha skeletal muscle isoform X1 [Piliocolobus tephrosceles])	GO:0009991(biological_process:response to extracellular stimulus); GO:0005200(molecular_function:structural constituent of cytoskeleton); GO:0015629(cellular_component:actin cytoskeleton); GO:0030240(biological_process:skeletal muscle thin filament assembly); GO:0017022(molecular_function:myosin binding); GO:0030175(cellular_component:filopodium); GO:0030017(cellular_component:sarcomere); GO:0010…	K10354	ACTA1		COG5277(U:Intracellular trafficking, secretion, and vesicular transport)	COG5277(Nuclear pore complex)	PF00022.19(Actin:Actin)	sp|P68138|ACTS_BOVIN(Actin, alpha skeletal muscle OS=Bos taurus OX=9913 GN=ACTA1 PE=1 SV=1)	100768972
ENSCGRG00015007577			1614	8.59088	3.10281	0.00024038	0.000609782	yes	up
ENSCGRG00015014260	Rps23	ribosomal protein S23 [Source:NCBI gene;Acc:100772739]	782	0.486548	-1.03935	0	0	yes	down	XP_005959475.1(PREDICTED: uncharacterized protein LOC102325901 [Pantholops hodgsonii])	GO:0003735(molecular_function:structural constituent of ribosome); GO:0015935(cellular_component:small ribosomal subunit); GO:0005840(cellular_component:ribosome); GO:0006412(biological_process:translation)	K02973	RP-S23e, RPS23	map03010(Ribosome)	COG0048(J:Translation, ribosomal structure and biogenesis)	COG0048(Interacts with and stabilizes bases of the 16S rRNA that are involved in tRNA selection in the A site and with the mRNA backbone. Located at the interface of the 30S and 50S subunits, it traverses the body of the 30S subunit contacting proteins on the other side and probably holding the rRNA structure together. The combined cluster of proteins S8, S12 and S17 appears to hold together the …	PF00164.25(Ribosom_S12_S23:Ribosomal protein S12/S23)	sp|Q3T199|RS23_BOVIN(40S ribosomal protein S23 OS=Bos taurus OX=9913 GN=RPS23 PE=2 SV=1)	100772739
ENSCGRG00015022074	Trdmt1	tRNA aspartic acid methyltransferase 1 [Source:NCBI gene;Acc:100773025]	2500	0.296396	-1.7544	1.27e-97	3.72e-96	yes	down	XP_003503428.3(tRNA (cytosine(38)-C(5))-methyltransferase isoform X1 [Cricetulus griseus])	GO:0005737(cellular_component:cytoplasm); GO:0030488(biological_process:tRNA methylation); GO:0036416(biological_process:tRNA stabilization); GO:0016428(molecular_function:tRNA (cytosine-5-)-methyltransferase activity); GO:0005634(cellular_component:nucleus); GO:0001975(biological_process:response to amphetamine); GO:0016740(molecular_function:transferase activity); GO:0003723(molecular_function:…	K15336	TRDMT1, DNMT2		COG0270(J:Translation, ribosomal structure and biogenesis)	COG0270(eukaryotic translation initiation factor)	PF00145.17(DNA_methylase:C-5 cytosine-specific DNA methylase)	sp|O55055|TRDMT_MOUSE(tRNA (cytosine(38)-C(5))-methyltransferase OS=Mus musculus OX=10090 GN=Trdmt1 PE=1 SV=2)	100773025
ENSCGRG00015023426	Cyp4x1	cytochrome P450 4X1 [Source:NCBI gene;Acc:100766854]	3280	0.222352	-2.16908	2.63e-07	8.55e-07	yes	down	XP_027258295.1(cytochrome P450 4X1 isoform X1 [Cricetulus griseus])	GO:0004497(molecular_function:monooxygenase activity); GO:0070330(molecular_function:aromatase activity); GO:0020037(molecular_function:heme binding); GO:0062189(deleted:old GO); GO:0016021(cellular_component:integral component of membrane); GO:0016705(molecular_function:oxidoreductase activity, acting on paired donors, with incorporation or reduction of molecular oxygen); GO:0005789(cellular_com…	K07428	CYP4X	map04726(Serotonergic synapse)	COG2124(U:Intracellular trafficking, secretion, and vesicular transport)	COG2124(PDZK1 interacting protein 1)	PF00067.22(p450:Cytochrome P450)	sp|Q6A152|CP4X1_MOUSE(Cytochrome P450 4X1 OS=Mus musculus OX=10090 GN=Cyp4x1 PE=1 SV=1)	100766854
ENSCGRG00015024517	Golga7b	golgi autoantigen, golgin subfamily a, 7B [Source:MGI Symbol;Acc:MGI:1918396]	3206	0.131829	-2.92326	3.64e-05	0.0001	yes	down	BAE23972.1(unnamed protein product, partial [Mus musculus])	GO:0018230(biological_process:peptidyl-L-cysteine S-palmitoylation); GO:0002178(cellular_component:palmitoyltransferase complex); GO:0006612(biological_process:protein targeting to membrane); GO:0005623(cellular_component:cell); GO:0000139(cellular_component:Golgi membrane)				ENOG4111NS1(S:Function unknown)	ENOG4111NS1(cartilage acidic protein 1)	PF10256.9(Erf4:Golgin subfamily A member 7/ERF4 family)	sp|Q9D428|GOG7B_MOUSE(Golgin subfamily A member 7B OS=Mus musculus OX=10090 GN=GOLGA7B PE=1 SV=1)
ENSCGRG00015022186	Garem1	GRB2 associated regulator of MAPK1 subtype 1 [Source:NCBI gene;Acc:100774206]	3025	0.368865	-1.43883	1.15e-19	6.93e-19	yes	down	XP_027256350.1(GRB2-associated and regulator of MAPK protein 1 isoform X2 [Cricetulus griseus])	GO:0008284(biological_process:positive regulation of cell proliferation); GO:0070374(biological_process:positive regulation of ERK1 and ERK2 cascade); GO:0070064(molecular_function:proline-rich region binding); GO:0007173(biological_process:epidermal growth factor receptor signaling pathway); GO:0071364(biological_process:cellular response to epidermal growth factor stimulus)				ENOG410XSPW(S:Function unknown)	ENOG410XSPW(Family with sequence similarity 59, member)	PF12736.7(CABIT:Cell-cycle sustaining, positive selection,)	sp|Q3UFT3|GARE1_MOUSE(GRB2-associated and regulator of MAPK protein OS=Mus musculus OX=10090 GN=Garem1 PE=1 SV=2)	100774206
ENSCGRG00015025939	Slc25a42	solute carrier family 25 member 42 [Source:NCBI gene;Acc:100750759]	1324	0.451764	-1.14636	1.42e-17	7.83e-17	yes	down	XP_005086198.2(mitochondrial coenzyme A transporter SLC25A42 isoform X1 [Mesocricetus auratus])	GO:0005347(molecular_function:ATP transmembrane transporter activity); GO:0015228(molecular_function:coenzyme A transmembrane transporter activity); GO:0015867(biological_process:ATP transport); GO:0016021(cellular_component:integral component of membrane); GO:0080121(biological_process:AMP transport); GO:0005739(cellular_component:mitochondrion); GO:0055085(biological_process:transmembrane trans…	K15085	SLC25A42		ENOG410ZRF1(S:Function unknown)	ENOG410ZRF1(Solute carrier family 25)	PF00153.27(Mito_carr:Mitochondrial carrier protein)	sp|Q8R0Y8|S2542_MOUSE(Mitochondrial coenzyme A transporter SLC25A42 OS=Mus musculus OX=10090 GN=Slc25a42 PE=1 SV=1)	100750759
ENSCGRG00015024427	Fhdc1	FH2 domain containing 1 [Source:NCBI gene;Acc:100760893]	4612	0.494818	-1.01503	3.49e-16	1.82e-15	yes	down	ERE92555.1(FH2 domain-containing protein 1 [Cricetulus griseus])	GO:0005794(cellular_component:Golgi apparatus); GO:0005881(cellular_component:cytoplasmic microtubule); GO:0060271(biological_process:cilium assembly); GO:0008017(molecular_function:microtubule binding); GO:0090161(biological_process:Golgi ribbon formation); GO:0003779(molecular_function:actin binding); GO:0005929(cellular_component:cilium); GO:0005874(cellular_component:microtubule); GO:0043149(…				ENOG410XQR0(O:Posttranslational modification, protein turnover, chaperones)	ENOG410XQR0(tripartite motif containing 2)	PF02181.23(FH2:Formin Homology 2 Domain)	sp|Q3ULZ2|FHDC1_MOUSE(FH2 domain-containing protein 1 OS=Mus musculus OX=10090 GN=Fhdc1 PE=1 SV=3)	100760893
ENSCGRG00015024434	R3hcc1l	R3H domain and coiled-coil containing 1 like [Source:NCBI gene;Acc:100767534]	2827	2.1774	1.1226	4.05e-16	2.09e-15	yes	up	XP_003497834.1(coiled-coil domain-containing protein R3HCC1L isoform X1 [Cricetulus griseus])	GO:0035145(cellular_component:exon-exon junction complex)				ENOG4110UEV(S:Function unknown)	ENOG4110UEV(R3H domain and coiled-coil containing)	PF10309.9(NCBP3:Nuclear cap-binding protein subunit 3)	sp|Q8BJM3|R3HCL_MOUSE(Coiled-coil domain-containing protein R3HCC1L OS=Mus musculus OX=10090 GN=R3hcc1l PE=1 SV=1)	100767534
ENSCGRG00015024433	Man1a	mannosidase alpha class 1A member 1 [Source:NCBI gene;Acc:100767553]	3015	0.29488	-1.7618	7.01e-236	6.73e-234	yes	down	XP_027257887.1(mannosyl-oligosaccharide 1,2-alpha-mannosidase IA isoform X2 [Cricetulus griseus])	GO:0005794(cellular_component:Golgi apparatus); GO:0006491(biological_process:N-glycan processing); GO:0005793(cellular_component:endoplasmic reticulum-Golgi intermediate compartment); GO:0005829(cellular_component:cytosol); GO:0016020(cellular_component:membrane); GO:0000139(cellular_component:Golgi membrane); GO:0003824(molecular_function:catalytic activity); GO:0004571(molecular_function:manno…	K01230	MAN1	map00510(N-Glycan biosynthesis); map04141(Protein processing in endoplasmic reticulum)	ENOG410XP04(S:Function unknown)	ENOG410XP04(Mannosidase alpha class)	PF01532.20(Glyco_hydro_47:Glycosyl hydrolase family 47)	sp|P45700|MA1A1_MOUSE(Mannosyl-oligosaccharide 1,2-alpha-mannosidase IA OS=Mus musculus OX=10090 GN=Man1a1 PE=1 SV=1)	100767553
ENSCGRG00015004637	Lrsam1	leucine rich repeat and sterile alpha motif containing 1 [Source:NCBI gene;Acc:100758009]	2184	0.302694	-1.72407	1.72e-18	9.85e-18	yes	down	XP_027279573.1(E3 ubiquitin-protein ligase LRSAM1 [Cricetulus griseus])	GO:0005737(cellular_component:cytoplasm); GO:0006914(biological_process:autophagy); GO:0046872(molecular_function:metal ion binding); GO:0061630(molecular_function:ubiquitin protein ligase activity); GO:0005829(cellular_component:cytosol); GO:0016020(cellular_component:membrane); GO:0070086(biological_process:ubiquitin-dependent endocytosis); GO:1904417(biological_process:positive regulation of x…	K10641	LRSAM1		COG4886(J:Translation, ribosomal structure and biogenesis)	COG4886(This protein binds directly to 23S ribosomal RNA (By similarity))	PF13855.6(LRR_8:Leucine rich repeat); PF12799.7(LRR_4:Leucine Rich repeats (2 copies)); PF13920.6(zf-C3HC4_3:Zinc finger, C3HC4 type (RING finger)); PF00536.30(SAM_1:SAM domain (Sterile alpha motif)); PF07647.17(SAM_2:SAM domain (Sterile alpha motif)); PF14447.6(Prok-RING_4:Prokaryotic RING finger family 4)	sp|Q80ZI6|LRSM1_MOUSE(E3 ubiquitin-protein ligase LRSAM1 OS=Mus musculus OX=10090 GN=Lrsam1 PE=1 SV=1)	100758009
ENSCGRG00015004712	Socs3	suppressor of cytokine signaling 3 [Source:NCBI gene;Acc:100769267]	678	0.355082	-1.49378	5.99e-75	1.3e-73	yes	down	XP_007632025.1(suppressor of cytokine signaling 3 [Cricetulus griseus])	GO:0009617(biological_process:response to bacterium); GO:0019221(biological_process:cytokine-mediated signaling pathway); GO:0009408(biological_process:response to heat); GO:0060670(biological_process:branching involved in labyrinthine layer morphogenesis); GO:0007165(biological_process:signal transduction); GO:0060674(biological_process:placenta blood vessel development); GO:0032868(biological_p…	K04696	SOCS3, CIS3	map04120(Ubiquitin mediated proteolysis); map04380(Osteoclast differentiation); map04630(Jak-STAT signaling pathway); map04668(TNF signaling pathway); map04910(Insulin signaling pathway); map04917(Prolactin signaling pathway); map04920(Adipocytokine signaling pathway); map04930(Type II diabetes mellitus); map04931(Insulin resistance); map04932(Non-alcoholic fatty liver disease (NAFLD)); map05160(…	ENOG4111V4J(I:Lipid transport and metabolism)	ENOG4111V4J(Catalyzes the reversible phosphatidyl group transfer from one phosphatidylglycerol molecule to another to form cardiolipin (CL) (diphosphatidylglycerol) and glycerol (By similarity))	PF00017.24(SH2:SH2 domain); PF07525.16(SOCS_box:SOCS box)	sp|O14543|SOCS3_HUMAN(Suppressor of cytokine signaling 3 OS=Homo sapiens OX=9606 GN=SOCS3 PE=1 SV=1)	100769267
ENSCGRG00015001394	Zbtb17	zinc finger and BTB domain containing 17 [Source:NCBI gene;Acc:100754046]	2388	2.21274	1.14583	6.34e-61	1.09e-59	yes	up	XP_027255727.1(zinc finger and BTB domain-containing protein 17 isoform X3 [Cricetulus griseus])	GO:0001702(biological_process:gastrulation with mouth forming second); GO:0008285(biological_process:negative regulation of cell proliferation); GO:0032991(cellular_component:macromolecular complex); GO:0001047(molecular_function:core promoter binding); GO:0001223(molecular_function:transcription coactivator binding); GO:0007398(biological_process:ectoderm development); GO:0003700(molecular_funct…	K10500	ZBTB17, MIZ1	map04110(Cell cycle); map05200(Pathways in cancer); map05202(Transcriptional misregulation in cancer); map05222(Small cell lung cancer)	COG5048(S:Function unknown)	COG5048(Zinc finger protein)	PF13465.6(zf-H2C2_2:Zinc-finger double domain); PF00096.26(zf-C2H2:Zinc finger, C2H2 type); PF13894.6(zf-C2H2_4:C2H2-type zinc finger); PF00651.31(BTB:BTB/POZ domain); PF16622.5(zf-C2H2_11:zinc-finger C2H2-type); PF12171.8(zf-C2H2_jaz:Zinc-finger double-stranded RNA-binding); PF13912.6(zf-C2H2_6:C2H2-type zinc finger); PF05605.12(zf-Di19:Drought induced 19 protein (Di19), zinc-binding)	sp|Q60821|ZBT17_MOUSE(Zinc finger and BTB domain-containing protein 17 OS=Mus musculus OX=10090 GN=Zbtb17 PE=1 SV=2)	100754046
ENSCGRG00015007036	Septin4	septin 4 [Source:NCBI gene;Acc:100753932]	1437	0.373074	-1.42247	3.28e-11	1.36e-10	yes	down	ERE68016.1(septin-4 isoform 1 [Cricetulus griseus])	GO:0008021(cellular_component:synaptic vesicle); GO:0061640(biological_process:cytoskeleton-dependent cytokinesis); GO:0048240(biological_process:sperm capacitation); GO:0005654(cellular_component:nucleoplasm); GO:0030382(biological_process:sperm mitochondrion organization); GO:0031514(cellular_component:motile cilium); GO:0097227(cellular_component:sperm annulus); GO:0036126(cellular_component:s…	K16943	2022-09-04	map04210(Apoptosis); map04215(Apoptosis - multiple species)	COG5019(S:Function unknown)	COG5019(myotubularin related protein 4)	PF00735.18(Septin:Septin); PF01926.23(MMR_HSR1:50S ribosome-binding GTPase); PF03193.16(RsgA_GTPase:RsgA GTPase)	sp|P28661|SEPT4_MOUSE(Septin-4 OS=Mus musculus OX=10090 GN=Sept4 PE=1 SV=1)	100753932
ENSCGRG00015008518			1053	0.479297	-1.06101	1.85e-09	6.92e-09	yes	down
ENSCGRG00015013570	Evl	Enah/Vasp-like [Source:NCBI gene;Acc:100771012]	2486	0.486338	-1.03997	4.49e-32	4e-31	yes	down	XP_007642474.2(ena/VASP-like protein isoform X1 [Cricetulus griseus])	GO:0005737(cellular_component:cytoplasm); GO:0003779(molecular_function:actin binding); GO:1900028(biological_process:negative regulation of ruffle assembly); GO:0045010(biological_process:actin nucleation); GO:0010633(biological_process:negative regulation of epithelial cell migration); GO:0030027(cellular_component:lamellipodium); GO:0051496(biological_process:positive regulation of stress fibe…				ENOG410YM7V(U:Intracellular trafficking, secretion, and vesicular transport)	ENOG410YM7V(Enah Vasp-like)	PF00568.23(WH1:WH1 domain); PF08776.11(VASP_tetra:VASP tetramerisation domain)	sp|O08719|EVL_RAT(Ena/VASP-like protein OS=Rattus norvegicus OX=10116 GN=Evl PE=1 SV=2)	100771012
ENSCGRG00015015555	Snrnp200	small nuclear ribonucleoprotein U5 subunit 200 [Source:NCBI gene;Acc:100758820]	6411	2.33487	1.22334	0	0	yes	up	XP_027277706.1(U5 small nuclear ribonucleoprotein 200 kDa helicase isoform X2 [Cricetulus griseus])	GO:0008026(molecular_function:ATP-dependent helicase activity); GO:0071006(cellular_component:U2-type catalytic step 1 spliceosome); GO:0071005(cellular_component:U2-type precatalytic spliceosome); GO:0003676(molecular_function:nucleic acid binding); GO:0001649(biological_process:osteoblast differentiation); GO:0005634(cellular_component:nucleus); GO:0016020(cellular_component:membrane); GO:00003…	K12854	SNRNP200, BRR2	map03040(Spliceosome)	COG1204(L:Replication, recombination and repair)	COG1204(helicase)	PF02889.16(Sec63:Sec63 Brl domain); PF00270.29(DEAD:DEAD/DEAH box helicase); PF18149.1(Helicase_PWI:N-terminal helicase PWI domain); PF04851.15(ResIII:Type III restriction enzyme, res subunit); PF00271.31(Helicase_C:Helicase conserved C-terminal domain); PF13604.6(AAA_30:AAA domain); PF13401.6(AAA_22:AAA domain)	sp|Q6P4T2|U520_MOUSE(U5 small nuclear ribonucleoprotein 200 kDa helicase OS=Mus musculus OX=10090 GN=Snrnp200 PE=1 SV=1)	100758820
ENSCGRG00015021369	Ncam1	neural cell adhesion molecule 1 [Source:NCBI gene;Acc:100770418]	3480	0.382956	-1.38475	0	0	yes	down	XP_016826799.1(neural cell adhesion molecule 1 isoform X1 [Cricetulus griseus])	GO:0009897(cellular_component:external side of plasma membrane); GO:0005911(cellular_component:cell-cell junction); GO:0030275(molecular_function:LRR domain binding); GO:0030426(cellular_component:growth cone); GO:0030424(cellular_component:axon); GO:0060045(biological_process:positive regulation of cardiac muscle cell proliferation); GO:0007166(biological_process:cell surface receptor signaling …	K06491	NCAM, CD56	map04514(Cell adhesion molecules (CAMs)); map05020(Prion diseases)	ENOG410XTGB(U:Intracellular trafficking, secretion, and vesicular transport)	ENOG410XTGB(Neural cell adhesion molecule 1)	PF07679.16(I-set:Immunoglobulin I-set domain); PF13927.6(Ig_3:Immunoglobulin domain); PF00047.25(ig:Immunoglobulin domain); PF13895.6(Ig_2:Immunoglobulin domain); PF00041.21(fn3:Fibronectin type III domain); PF07686.17(V-set:Immunoglobulin V-set domain); PF08205.12(C2-set_2:CD80-like C2-set immunoglobulin domain)	sp|P13595|NCAM1_MOUSE(Neural cell adhesion molecule 1 OS=Mus musculus OX=10090 GN=Ncam1 PE=1 SV=3)	100770418
ENSCGRG00015021717	Phf21b	PHD finger protein 21B [Source:NCBI gene;Acc:100760051]	1479	3.41108	1.77023	5.64e-38	5.89e-37	yes	up	XP_027251962.1(PHD finger protein 21B isoform X4 [Cricetulus griseus])	GO:0046872(molecular_function:metal ion binding)				COG0553(O:Posttranslational modification, protein turnover, chaperones); ENOG4111F4Y(S:Function unknown)	COG0553(ubiquitin protein ligase); ENOG4111F4Y(PHD finger protein 21B)	PF00628.29(PHD:PHD-finger)	sp|Q8C966|PF21B_MOUSE(PHD finger protein 21B OS=Mus musculus OX=10090 GN=Phf21b PE=2 SV=1)	100760051
ENSCGRG00015002781			1704	0.272109	-1.87774	1.75e-06	5.34e-06	yes	down	RLQ68506.1(ARHGAP20, partial [Cricetulus griseus])	GO:0005096(molecular_function:GTPase activator activity); GO:0007165(biological_process:signal transduction)	K20641	ARHGAP20		ENOG41112SQ(S:Function unknown); ENOG410YV4E(S:Function unknown)	ENOG41112SQ(RhoGAP); ENOG410YV4E(RhoGAP)	PF00620.27(RhoGAP:RhoGAP domain)	sp|Q6REY9|RHG20_RAT(Rho GTPase-activating protein 20 OS=Rattus norvegicus OX=10116 GN=Arhgap20 PE=1 SV=2)
ENSCGRG00015028741	Hibch	3-hydroxyisobutyryl-CoA hydrolase [Source:NCBI gene;Acc:100759780]	2427	0.476895	-1.06826	2.08e-32	1.88e-31	yes	down	XP_003514109.2(3-hydroxyisobutyryl-CoA hydrolase, mitochondrial isoform X1 [Cricetulus griseus])	GO:0003860(molecular_function:3-hydroxyisobutyryl-CoA hydrolase activity); GO:0006574(biological_process:valine catabolic process); GO:0005739(cellular_component:mitochondrion); GO:0006635(biological_process:fatty acid beta-oxidation)	K05605	HIBCH	map00280(Valine, leucine and isoleucine degradation); map00410(beta-Alanine metabolism); map00640(Propanoate metabolism)	COG1024(I:Lipid transport and metabolism)	COG1024(Enoyl-CoA hydratase)	PF16113.5(ECH_2:Enoyl-CoA hydratase/isomerase); PF00378.20(ECH_1:Enoyl-CoA hydratase/isomerase)	sp|Q8QZS1|HIBCH_MOUSE(3-hydroxyisobutyryl-CoA hydrolase, mitochondrial OS=Mus musculus OX=10090 GN=Hibch PE=1 SV=1)	100759780
ENSCGRG00015000123			1393	0.209109	-2.25768	1.32e-08	4.68e-08	yes	down
ENSCGRG00015002893	Plekhj1	pleckstrin homology domain containing J1 [Source:NCBI gene;Acc:100759711]	492	0.314805	-1.66747	1.85e-06	5.66e-06	yes	down	XP_027275115.1(pleckstrin homology domain-containing family J member 1 isoform X3 [Cricetulus griseus])	GO:0007032(biological_process:endosome organization); GO:0055037(cellular_component:recycling endosome); GO:0005802(cellular_component:trans-Golgi network); GO:0005769(cellular_component:early endosome); GO:0042147(biological_process:retrograde transport, endosome to Golgi); GO:0001881(biological_process:receptor recycling); GO:0005829(cellular_component:cytosol)				ENOG4111IQ7(S:Function unknown)	ENOG4111IQ7(Pleckstrin homology domain containing, family J member 1)	PF00169.29(PH:PH domain)	sp|Q9D240|PKHJ1_MOUSE(Pleckstrin homology domain-containing family J member 1 OS=Mus musculus OX=10090 GN=Plekhj1 PE=2 SV=1)	100759711
ENSCGRG00015022919	Sema4g	semaphorin 4G [Source:NCBI gene;Acc:100756606]	2505	10.8649	3.44161	1e-09	3.83e-09	yes	up	XP_027262999.1(semaphorin-4G isoform X2 [Cricetulus griseus])	GO:0038191(molecular_function:neuropilin binding); GO:0005887(cellular_component:integral component of plasma membrane); GO:0030215(molecular_function:semaphorin receptor binding); GO:0016021(cellular_component:integral component of membrane); GO:0071526(biological_process:semaphorin-plexin signaling pathway); GO:0048843(biological_process:negative regulation of axon extension involved in axon gu…	K06521	SEMA4, CD100	map04360(Axon guidance)	ENOG410XQZC(S:Function unknown)	ENOG410XQZC((ribosomal) protein)	PF01403.19(Sema:Sema domain); PF01437.25(PSI:Plexin repeat); PF13895.6(Ig_2:Immunoglobulin domain)	sp|Q9WUH7|SEM4G_MOUSE(Semaphorin-4G OS=Mus musculus OX=10090 GN=Sema4g PE=1 SV=1)	100756606
ENSCGRG00015023119	Selplg	selectin P ligand [Source:NCBI gene;Acc:100773229]	2056	7.66508	2.9383	9.09e-08	3.06e-07	yes	up	XP_027271768.1(P-selectin glycoprotein ligand 1 isoform X2 [Cricetulus griseus])	GO:0016021(cellular_component:integral component of membrane); GO:0030246(molecular_function:carbohydrate binding); GO:0050902(biological_process:leukocyte adhesive activation); GO:0050900(biological_process:leukocyte migration); GO:0050901(biological_process:leukocyte tethering or rolling); GO:0005886(cellular_component:plasma membrane); GO:0001931(cellular_component:uropod); GO:0044853(cellular…	K06544	SELPLG, CD162	map04514(Cell adhesion molecules (CAMs)); map05150(Staphylococcus aureus infection)	ENOG410Y5S5(U:Intracellular trafficking, secretion, and vesicular transport)	ENOG410Y5S5(Selectin P ligand)	PF15755.5(DUF4689:Domain of unknown function (DUF4689))	sp|Q62170|SELPL_MOUSE(P-selectin glycoprotein ligand 1 OS=Mus musculus OX=10090 GN=Selplg PE=1 SV=2)	100773229
ENSCGRG00015026345	Slc25a44	solute carrier family 25 member 44 [Source:NCBI gene;Acc:100756736]	1014	5.43122	2.44128	5.15e-59	8.56e-58	yes	up	XP_003502964.1(solute carrier family 25 member 44 isoform X1 [Cricetulus griseus])	GO:0016021(cellular_component:integral component of membrane); GO:0016020(cellular_component:membrane); GO:0022857(molecular_function:transmembrane transporter activity); GO:0055085(biological_process:transmembrane transport)	K15121	SLC25A44		ENOG410XTGQ(S:Function unknown)	ENOG410XTGQ(Solute carrier family 25 member)	PF00153.27(Mito_carr:Mitochondrial carrier protein)	sp|Q8BGF9|S2544_MOUSE(Solute carrier family 25 member 44 OS=Mus musculus OX=10090 GN=Slc25a44 PE=1 SV=1)	100756736
ENSCGRG00015010834	Gpr107	G protein-coupled receptor 107 [Source:NCBI gene;Acc:100766180]	2692	2.28086	1.18958	7.98e-64	1.46e-62	yes	up	XP_003513791.2(protein GPR107 isoform X1 [Cricetulus griseus])	GO:0005794(cellular_component:Golgi apparatus); GO:0016021(cellular_component:integral component of membrane); GO:0032050(molecular_function:clathrin heavy chain binding); GO:0072583(biological_process:clathrin-dependent endocytosis); GO:0005654(cellular_component:nucleoplasm); GO:0005886(cellular_component:plasma membrane); GO:0005769(cellular_component:early endosome); GO:0030136(cellular_compo…				ENOG410XQAQ(S:Function unknown)	ENOG410XQAQ(Lung seven transmembrane receptor)	PF06814.13(Lung_7-TM_R:Lung seven transmembrane receptor)	sp|Q8BUV8|GP107_MOUSE(Protein GPR107 OS=Mus musculus OX=10090 GN=Gpr107 PE=1 SV=2)	100766180
ENSCGRG00015004881	Hip1	huntingtin interacting protein 1 [Source:MGI Symbol;Acc:MGI:1099804]	3090	0.438405	-1.18966	0	0	yes	down	XP_003500976.1(huntingtin-interacting protein 1 isoform X1 [Cricetulus griseus])	GO:0030154(biological_process:cell differentiation); GO:0097190(biological_process:apoptotic signaling pathway); GO:0072583(biological_process:clathrin-dependent endocytosis); GO:0050821(biological_process:protein stabilization); GO:0048268(biological_process:clathrin coat assembly); GO:0048260(biological_process:positive regulation of receptor-mediated endocytosis); GO:0042981(biological_process…	K04559	HIP1	map05016(Huntington disease)	ENOG410XRXQ(S:Function unknown)	ENOG410XRXQ(Huntingtin interacting protein 1)	PF07651.16(ANTH:ANTH domain); PF01608.17(I_LWEQ:I/LWEQ domain); PF16515.5(HIP1_clath_bdg:Clathrin-binding domain of Huntingtin-interacting protein 1)	sp|Q8VD75|HIP1_MOUSE(Huntingtin-interacting protein 1 OS=Mus musculus OX=10090 GN=Hip1 PE=1 SV=2)
ENSCGRG00015002158	Clcn6	chloride voltage-gated channel 6 [Source:NCBI gene;Acc:100774640]	2613	2.09465	1.06671	5.78e-48	7.59e-47	yes	up	XP_027253981.1(chloride transport protein 6 isoform X2 [Cricetulus griseus])	GO:0015297(molecular_function:antiporter activity); GO:0043231(cellular_component:intracellular membrane-bounded organelle); GO:1902476(biological_process:chloride transmembrane transport); GO:0006811(biological_process:ion transport); GO:0016020(cellular_component:membrane); GO:0009612(biological_process:response to mechanical stimulus); GO:0055085(biological_process:transmembrane transport); GO…	K05015	CLCN6		COG0038(P:Inorganic ion transport and metabolism)	COG0038(chloride channel)	PF00654.20(Voltage_CLC:Voltage gated chloride channel); PF00571.28(CBS:CBS domain)	sp|O35454|CLCN6_MOUSE(Chloride transport protein 6 OS=Mus musculus OX=10090 GN=Clcn6 PE=1 SV=1)	100774640
ENSCGRG00015019175	Sh3bp5l	SH3 domain-binding protein 5-like [Source:NCBI gene;Acc:100771043]	1986	0.430309	-1.21655	3.61e-35	3.52e-34	yes	down	XP_027283190.1(SH3 domain-binding protein 5-like isoform X2 [Cricetulus griseus])	GO:0004860(molecular_function:protein kinase inhibitor activity); GO:0061099(biological_process:negative regulation of protein tyrosine kinase activity); GO:0035556(biological_process:intracellular signal transduction); GO:0017112(molecular_function:Rab guanyl-nucleotide exchange factor activity); GO:0005737(cellular_component:cytoplasm)				ENOG410ZK48(S:Function unknown)	ENOG410ZK48(LY6 PLAUR domain containing 8)	PF05276.14(SH3BP5:SH3 domain-binding protein 5 (SH3BP5))	sp|Q99LH9|3BP5L_MOUSE(SH3 domain-binding protein 5-like OS=Mus musculus OX=10090 GN=Sh3bp5l PE=1 SV=1)	100771043
ENSCGRG00015008862		UL16-binding protein 1 [Source:NCBI gene;Acc:100768899]	2027	7.89117	2.98024	1.39e-35	1.37e-34	yes	up	XP_027256786.1(UL16-binding protein 1 isoform X2 [Cricetulus griseus])	GO:0016021(cellular_component:integral component of membrane)	K07986	ULBP	map04650(Natural killer cell mediated cytotoxicity)	ENOG41113ZC(S:Function unknown)	ENOG41113ZC(Retrotransposon protein)	PF00129.18(MHC_I:Class I Histocompatibility antigen, domains alpha 1 and 2)	sp|Q9BZM6|ULBP1_HUMAN(UL16-binding protein 1 OS=Homo sapiens OX=9606 GN=ULBP1 PE=1 SV=1)	100768899
ENSCGRG00015005173	Atr	Cricetulus griseus ATR serine/threonine kinase (Atr), mRNA. [Source:RefSeq mRNA;Acc:NM_001292057]	7911	2.16864	1.11679	4.8e-74	1.03e-72	yes	up	NP_001278986.1(serine/threonine-protein kinase ATR [Cricetulus griseus])	GO:0018105(biological_process:peptidyl-serine phosphorylation); GO:0071480(biological_process:cellular response to gamma radiation); GO:0016310(biological_process:phosphorylation); GO:0003677(molecular_function:DNA binding); GO:0034644(biological_process:cellular response to UV); GO:0046777(biological_process:protein autophosphorylation); GO:0001741(cellular_component:XY body); GO:0000723(biologi…	K06640	ATR	map03460(Fanconi anemia pathway); map04110(Cell cycle); map04115(p53 signaling pathway); map04214(Apoptosis - fly); map04218(Cellular senescence); map05165(Human papillomavirus infection); map05166(Human T-cell leukemia virus 1 infection)	COG5032(B:Chromatin structure and dynamics); COG5032(D:Cell cycle control, cell division, chromosome partitioning); COG5032(L:Replication, recombination and repair); COG5032(T:Signal transduction mechanisms); COG5032(U:Intracellular trafficking, secretion, and vesicular transport)	COG5032(phosphatidylinositol kinase activity); COG5032(phosphatidylinositol kinase activity); COG5032(phosphatidylinositol kinase activity); COG5032(phosphatidylinositol kinase activity); COG5032(phosphatidylinositol kinase activity)	PF00454.27(PI3_PI4_kinase:Phosphatidylinositol 3- and 4-kinase); PF02259.23(FAT:FAT domain); PF08064.13(UME:UME (NUC010) domain); PF02260.20(FATC:FATC domain)	sp|Q9JKK8|ATR_MOUSE(Serine/threonine-protein kinase ATR OS=Mus musculus OX=10090 GN=Atr PE=1 SV=2)	100766256
ENSCGRG00015019582	5S_rRNA	5S ribosomal RNA [Source:RFAM;Acc:RF00001]	85	3.70587	1.88981	0.000120443	0.000313976	yes	up
ENSCGRG00015005691	Abca7	calponin 2 [Source:NCBI gene;Acc:100754225]	6501	0.455996	-1.13291	1.2e-232	1.14e-230	yes	down	XP_003502609.2(ATP-binding cassette sub-family A member 7 isoform X2 [Cricetulus griseus])	GO:0038027(biological_process:apolipoprotein A-I-mediated signaling pathway); GO:0140328(molecular_function:floppase activity); GO:0031032(biological_process:actomyosin structure organization); GO:1902991(biological_process:regulation of amyloid precursor protein catabolic process); GO:0016887(molecular_function:ATPase activity); GO:0090554(molecular_function:phosphatidylcholine-translocating ATP…	K05645	ABCA7	map02010(ABC transporters)	COG1131(S:Function unknown)	COG1131(Rho GTPase activating protein 29)	PF12698.7(ABC2_membrane_3:ABC-2 family transporter protein); PF00005.27(ABC_tran:ABC transporter); PF13304.6(AAA_21:AAA domain, putative AbiEii toxin, Type IV TA system); PF13476.6(AAA_23:AAA domain)	sp|Q7TNJ2|ABCA7_RAT(ATP-binding cassette sub-family A member 7 OS=Rattus norvegicus OX=10116 GN=Abca7 PE=1 SV=1)	100754225
ENSCGRG00015020813	7SK	7SK RNA [Source:RFAM;Acc:RF00100]	267	2.81255	1.49188	1.83e-05	5.16e-05	yes	up
ENSCGRG00015022236	Mthfsd	methenyltetrahydrofolate synthetase domain containing [Source:MGI Symbol;Acc:MGI:2679252]	1122	2.7661	1.46785	4.16e-62	7.31e-61	yes	up	XP_027266515.1(LOW QUALITY PROTEIN: methenyltetrahydrofolate synthase domain-containing protein [Cricetulus griseus])	GO:0005737(cellular_component:cytoplasm); GO:0003723(molecular_function:RNA binding); GO:0003676(molecular_function:nucleic acid binding)				COG0212(S:Function unknown)	COG0212(-)	PF01812.20(5-FTHF_cyc-lig:5-formyltetrahydrofolate cyclo-ligase family)	sp|Q3URQ7|MTHSD_MOUSE(Methenyltetrahydrofolate synthase domain-containing protein OS=Mus musculus OX=10090 GN=Mthfsd PE=2 SV=1)
ENSCGRG00015009371			3126	2.96469	1.56788	9.82e-05	0.000258507	yes	up	XP_027284603.1(LOW QUALITY PROTEIN: uncharacterized protein LOC113837013 [Cricetulus griseus])	GO:0006508(biological_process:proteolysis); GO:0004190(molecular_function:aspartic-type endopeptidase activity); GO:0004523(molecular_function:RNA-DNA hybrid ribonuclease activity); GO:0003676(molecular_function:nucleic acid binding); GO:0015074(biological_process:DNA integration)						PF00075.24(RNase_H:RNase H); PF00665.26(rve:Integrase core domain); PF00078.27(RVT_1:Reverse transcriptase (RNA-dependent DNA polymerase)); PF17919.1(RT_RNaseH_2:RNase H-like domain found in reverse transcriptase); PF09337.10(zf-H2C2:H2C2 zinc finger); PF17917.1(RT_RNaseH:RNase H-like domain found in reverse transcriptase); PF16721.5(zf-H3C2:Zinc-finger like, probable DNA-binding); PF17921.1(Inte…	sp|P21414|POL_GALV(Gag-Pol polyprotein OS=Gibbon ape leukemia virus OX=11840 GN=pol PE=3 SV=2)
ENSCGRG00015011955			2126	2.634	1.39725	8.59e-72	1.75e-70	yes	up	ERE70470.1(COMM domain-containing protein 9 [Cricetulus griseus])	GO:0042632(biological_process:cholesterol homeostasis); GO:0005829(cellular_component:cytosol); GO:0005634(cellular_component:nucleus); GO:0005794(cellular_component:Golgi apparatus)				ENOG4111H94(S:Function unknown)	ENOG4111H94(HCaRG protein)	PF07258.14(COMM_domain:COMM domain)	sp|Q9P000|COMD9_HUMAN(COMM domain-containing protein 9 OS=Homo sapiens OX=9606 GN=COMMD9 PE=1 SV=2)
ENSCGRG00015022001	Sv2b	synaptic vesicle glycoprotein 2B [Source:NCBI gene;Acc:107977027]	5590	0.263659	-1.92326	4.9e-06	1.45e-05	yes	down	XP_020009991.1(synaptic vesicle glycoprotein 2B isoform X1 [Castor canadensis])	GO:0008021(cellular_component:synaptic vesicle); GO:0030672(cellular_component:synaptic vesicle membrane); GO:0016021(cellular_component:integral component of membrane); GO:0016020(cellular_component:membrane); GO:0043195(cellular_component:terminal bouton); GO:0022857(molecular_function:transmembrane transporter activity); GO:0001504(biological_process:neurotransmitter uptake); GO:0043005(cellul…	K06258	SV2	map04512(ECM-receptor interaction)	ENOG410YQME(P:Inorganic ion transport and metabolism); COG0477(P:Inorganic ion transport and metabolism)	ENOG410YQME(transporter activity); COG0477(transporter activity)	PF07690.16(MFS_1:Major Facilitator Superfamily); PF00083.24(Sugar_tr:Sugar (and other) transporter); PF13599.6(Pentapeptide_4:Pentapeptide repeats (9 copies)); PF13576.6(Pentapeptide_3:Pentapeptide repeats (9 copies))	sp|Q63564|SV2B_RAT(Synaptic vesicle glycoprotein 2B OS=Rattus norvegicus OX=10116 GN=Sv2b PE=1 SV=1)	107977027
ENSCGRG00015021983	Dcun1d2	DCN1, defective in cullin neddylation 1, domain containing 2 (S. cerevisiae) [Source:MGI Symbol;Acc:MGI:2142792]	780	2.04603	1.03283	0.000110446	0.000289001	yes	up	XP_027243613.1(DCN1-like protein 2 isoform X1 [Cricetulus griseus])	GO:0031624(molecular_function:ubiquitin conjugating enzyme binding); GO:0045116(biological_process:protein neddylation); GO:0097602(molecular_function:cullin family protein binding); GO:0051443(biological_process:positive regulation of ubiquitin-protein transferase activity); GO:0032182(molecular_function:ubiquitin-like protein binding); GO:0000151(cellular_component:ubiquitin ligase complex); GO…	K17822	DCUN1D1_2		ENOG410XTIJ(S:Function unknown)	ENOG410XTIJ(DCN1, defective in cullin neddylation 1, domain containing)	PF03556.15(Cullin_binding:Cullin binding); PF14555.6(UBA_4:UBA-like domain)	sp|Q8BZJ7|DCNL2_MOUSE(DCN1-like protein 2 OS=Mus musculus OX=10090 GN=Dcun1d2 PE=1 SV=3)
ENSCGRG00015008841	Smpd3	sphingomyelin phosphodiesterase 3 [Source:NCBI gene;Acc:100755276]	1968	3.00049	1.5852	7.96e-09	2.86e-08	yes	up	XP_027261718.1(sphingomyelin phosphodiesterase 3 isoform X3 [Cricetulus griseus])	GO:0045840(biological_process:positive regulation of mitotic nuclear division); GO:0007568(biological_process:aging); GO:0030324(biological_process:lung development); GO:0002063(biological_process:chondrocyte development); GO:0051260(biological_process:protein homooligomerization); GO:0061751(molecular_function:neutral sphingomyelin phosphodiesterase activity); GO:0070314(biological_process:G1 to…	K12352	SMPD3	map00600(Sphingolipid metabolism)	ENOG41104QW(Q:Secondary metabolites biosynthesis, transport and catabolism)	ENOG41104QW(Methyltransferase)	PF03372.23(Exo_endo_phos:Endonuclease/Exonuclease/phosphatase family)	sp|Q9JJY3|NSMA2_MOUSE(Sphingomyelin phosphodiesterase 3 OS=Mus musculus OX=10090 GN=Smpd3 PE=1 SV=1)	100755276
ENSCGRG00015005742	Fhl2	four and a half LIM domains 2 [Source:MGI Symbol;Acc:MGI:1338762]	1342	0.463023	-1.11085	6.01e-124	2.38e-122	yes	down	XP_027290430.1(four and a half LIM domains protein 2 isoform X1 [Cricetulus griseus])	GO:0060347(biological_process:heart trabecula formation); GO:0055015(biological_process:ventricular cardiac muscle cell development); GO:0042802(molecular_function:identical protein binding); GO:0000122(biological_process:negative regulation of transcription from RNA polymerase II promoter); GO:0009725(biological_process:response to hormone); GO:0005634(cellular_component:nucleus); GO:0043066(bio…	K14380	FHL2	map04380(Osteoclast differentiation)	ENOG410XRFY(S:Function unknown)	ENOG410XRFY(four and A half lim domains)	PF00412.22(LIM:LIM domain)	sp|O70433|FHL2_MOUSE(Four and a half LIM domains protein 2 OS=Mus musculus OX=10090 GN=Fhl2 PE=1 SV=1)
ENSCGRG00015016064	Prkaca	anti-silencing function 1B histone chaperone [Source:NCBI gene;Acc:100769479]	1119	2.0512	1.03647	4.42e-151	2.24e-149	yes	up	ERE79132.1(cAMP-dependent protein kinase catalytic subunit alpha-like isoform 2 [Cricetulus griseus])	GO:0018107(biological_process:peptidyl-threonine phosphorylation); GO:0000287(molecular_function:magnesium ion binding); GO:0005794(cellular_component:Golgi apparatus); GO:0034605(biological_process:cellular response to heat); GO:0050804(biological_process:modulation of synaptic transmission); GO:0031594(cellular_component:neuromuscular junction); GO:0018105(biological_process:peptidyl-serine pho…	K04345	PKA	map01522(Endocrine resistance); map04010(MAPK signaling pathway); map04014(Ras signaling pathway); map04020(Calcium signaling pathway); map04024(cAMP signaling pathway); map04062(Chemokine signaling pathway); map04114(Oocyte meiosis); map04140(Autophagy - animal); map04211(Longevity regulating pathway); map04213(Longevity regulating pathway - multiple species); map04261(Adrenergic signaling in ca…	ENOG410XPQQ(S:Function unknown)	ENOG410XPQQ(G- protein-coupled receptor)	PF00069.25(Pkinase:Protein kinase domain); PF07714.17(Pkinase_Tyr:Protein tyrosine kinase); PF14531.6(Kinase-like:Kinase-like); PF04729.13(ASF1_hist_chap:ASF1 like histone chaperone)	sp|P25321|KAPCA_CRIGR(cAMP-dependent protein kinase catalytic subunit alpha OS=Cricetulus griseus OX=10029 GN=PRKACA PE=1 SV=2)	100768997
ENSCGRG00015023189	Mga	MAX dimerization protein MGA [Source:NCBI gene;Acc:100761540]	9310	2.00707	1.00509	1.56e-117	5.83e-116	yes	up	XP_007620382.1(MAX gene-associated protein isoform X1 [Cricetulus griseus])	GO:0003700(molecular_function:transcription factor activity, sequence-specific DNA binding); GO:0005634(cellular_component:nucleus); GO:0006355(biological_process:regulation of transcription, DNA-templated); GO:0003677(molecular_function:DNA binding); GO:0046983(molecular_function:protein dimerization activity); GO:0071339(cellular_component:MLL1 complex)				ENOG410XSTS(K:Transcription)	ENOG410XSTS(t-box transcription factor)	PF00907.22(T-box:T-box); PF16059.5(DUF4801:Domain of unknown function (DUF4801)); PF00010.26(HLH:Helix-loop-helix DNA-binding domain)	sp|A2AWL7|MGAP_MOUSE(MAX gene-associated protein OS=Mus musculus OX=10090 GN=Mga PE=2 SV=1)	100761540
ENSCGRG00015020557	Kbtbd11	kelch repeat and BTB domain-containing protein 11 [Source:NCBI gene;Acc:113832362]	1896	0.426195	-1.23041	9.54e-06	2.76e-05	yes	down	XP_027243549.1(kelch repeat and BTB domain-containing protein 11 [Cricetulus griseus])	GO:0005515(molecular_function:protein binding)	K10476	KBTBD11		ENOG4110X8D(S:Function unknown)	ENOG4110X8D(myomesin)	PF13964.6(Kelch_6:Kelch motif); PF01344.25(Kelch_1:Kelch motif); PF00651.31(BTB:BTB/POZ domain); PF07646.15(Kelch_2:Kelch motif)	sp|Q8BNW9|KBTBB_MOUSE(Kelch repeat and BTB domain-containing protein 11 OS=Mus musculus OX=10090 GN=Kbtbd11 PE=1 SV=3)	113832362
ENSCGRG00015023185	Socs5	suppressor of cytokine signaling 5 [Source:NCBI gene;Acc:100764298]	1611	0.363849	-1.45859	3.47e-30	2.94e-29	yes	down	XP_003511448.1(suppressor of cytokine signaling 5 [Cricetulus griseus])	GO:0032436(biological_process:positive regulation of proteasomal ubiquitin-dependent protein catabolic process); GO:0019221(biological_process:cytokine-mediated signaling pathway); GO:0035556(biological_process:intracellular signal transduction); GO:0005737(cellular_component:cytoplasm); GO:0046935(molecular_function:1-phosphatidylinositol-3-kinase regulator activity); GO:0050728(biological_proce…	K04698	SOCS5	map04630(Jak-STAT signaling pathway); map04917(Prolactin signaling pathway)	ENOG4111V4J(S:Function unknown)	ENOG4111V4J(cysteine-rich PDZ-binding protein)	PF12610.8(SOCS:Suppressor of cytokine signalling); PF00017.24(SH2:SH2 domain); PF07525.16(SOCS_box:SOCS box)	sp|O54928|SOCS5_MOUSE(Suppressor of cytokine signaling 5 OS=Mus musculus OX=10090 GN=Socs5 PE=1 SV=2)	100764298
ENSCGRG00015025975	P2rx7	purinergic receptor P2X 7 [Source:NCBI gene;Acc:100765617]	2148	2.37293	1.24667	0.000286291	0.000718251	yes	up	XP_003498480.1(P2X purinoceptor 7 isoform X1 [Cricetulus griseus])	GO:0070230(biological_process:positive regulation of lymphocyte apoptotic process); GO:0006900(biological_process:membrane budding); GO:0031594(cellular_component:neuromuscular junction); GO:0007009(biological_process:plasma membrane organization); GO:0010043(biological_process:response to zinc ion); GO:0030501(biological_process:positive regulation of bone mineralization); GO:0034767(biological_…	K05220	P2RX7	map04020(Calcium signaling pathway); map04080(Neuroactive ligand-receptor interaction); map04621(NOD-like receptor signaling pathway)	ENOG4110DDY(U:Intracellular trafficking, secretion, and vesicular transport)	ENOG4110DDY(purinergic receptor P2X, ligand-gated ion channel, 7)	PF00864.19(P2X_receptor:ATP P2X receptor); PF04579.12(Keratin_matx:Keratin, high-sulphur matrix protein)	sp|Q9Z1M0|P2RX7_MOUSE(P2X purinoceptor 7 OS=Mus musculus OX=10090 GN=P2rx7 PE=1 SV=2)	100765617
ENSCGRG00015028066	Cacna1d	calcium channel, voltage-dependent, L type, alpha 1D subunit [Source:MGI Symbol;Acc:MGI:88293]	6537	15.1604	3.92223	0.000154768	0.000398954	yes	up	XP_028716680.1(voltage-dependent L-type calcium channel subunit alpha-1D isoform X4 [Peromyscus leucopus])	GO:0035774(biological_process:positive regulation of insulin secretion involved in cellular response to glucose stimulus); GO:1990454(cellular_component:L-type voltage-gated calcium channel complex); GO:0005262(molecular_function:calcium channel activity); GO:0008331(molecular_function:high voltage-gated calcium channel activity); GO:0032793(biological_process:positive regulation of CREB transcri…	K04851	CACNA1D, CAV1.3	map04010(MAPK signaling pathway); map04218(Cellular senescence); map04912(GnRH signaling pathway); map04921(Oxytocin signaling pathway); map05010(Alzheimer disease); map04925(Aldosterone synthesis and secretion); map04924(Renin secretion); map04927(Cortisol synthesis and secretion); map04728(Dopaminergic synapse); map04727(GABAergic synapse); map04726(Serotonergic synapse); map04530(Tight junctio…	ENOG410XNP6(U:Intracellular trafficking, secretion, and vesicular transport)	ENOG410XNP6(Calcium channel)	PF00520.31(Ion_trans:Ion transport protein); PF16885.5(CAC1F_C:Voltage-gated calcium channel subunit alpha, C-term); PF08763.11(Ca_chan_IQ:Voltage gated calcium channel IQ domain); PF16905.5(GPHH:Voltage-dependent L-type calcium channel, IQ-associated); PF08016.12(PKD_channel:Polycystin cation channel)	sp|Q99246|CAC1D_MOUSE(Voltage-dependent L-type calcium channel subunit alpha-1D OS=Mus musculus OX=10090 GN=Cacna1d PE=1 SV=3)
ENSCGRG00015028167	Nacad	NAC alpha domain containing [Source:MGI Symbol;Acc:MGI:3603030]	4416	3.60059	1.84823	6.55e-18	3.66e-17	yes	up	XP_027243948.1(NAC-alpha domain-containing protein 1 [Cricetulus griseus])	GO:0005854(cellular_component:nascent polypeptide-associated complex)				COG1308(K:Transcription)	COG1308(nascent polypeptide-associated complex)	PF01849.18(NAC:NAC domain)	sp|Q5SWP3|NACAD_MOUSE(NAC-alpha domain-containing protein 1 OS=Mus musculus OX=10090 GN=Nacad PE=1 SV=1)
ENSCGRG00015028582	Letmd1	LETM1 domain containing 1 [Source:NCBI gene;Acc:100756020]	1083	2.69977	1.43284	6.47e-105	2.08e-103	yes	up	RLQ75339.1(LETMD1 [Cricetulus griseus])	GO:0005730(cellular_component:nucleolus); GO:0016021(cellular_component:integral component of membrane); GO:0016020(cellular_component:membrane); GO:0005739(cellular_component:mitochondrion); GO:0005654(cellular_component:nucleoplasm); GO:0005743(cellular_component:mitochondrial inner membrane); GO:0043022(molecular_function:ribosome binding)				ENOG410ZXCM(S:Function unknown)	ENOG410ZXCM(LETM1 domain containing 1)	PF07766.13(LETM1:LETM1-like protein)	sp|Q924L1|LTMD1_MOUSE(LETM1 domain-containing protein 1 OS=Mus musculus OX=10090 GN=Letmd1 PE=1 SV=1)	100756020
ENSCGRG00015004851	Mink1	misshapen like kinase 1 [Source:NCBI gene;Acc:100752881]	4035	0.365525	-1.45196	6.96e-66	1.31e-64	yes	down	XP_027282713.1(misshapen-like kinase 1 isoform X5 [Cricetulus griseus])	GO:0032147(biological_process:activation of protein kinase activity); GO:0030425(cellular_component:dendrite); GO:0030424(cellular_component:axon); GO:0022407(biological_process:regulation of cell-cell adhesion); GO:0007275(biological_process:multicellular organism development); GO:0023014(biological_process:signal transduction by protein phosphorylation); GO:0005737(cellular_component:cytoplasm)…	K04413	MINK		ENOG410XPHR(T:Signal transduction mechanisms)	ENOG410XPHR(mitogen-activated protein kinase kinase kinase kinase)	PF00069.25(Pkinase:Protein kinase domain); PF00780.22(CNH:CNH domain); PF07714.17(Pkinase_Tyr:Protein tyrosine kinase)	sp|F1LP90|MINK1_RAT(Misshapen-like kinase 1 OS=Rattus norvegicus OX=10116 GN=Mink1 PE=1 SV=2)	100752881
ENSCGRG00015022896		cathepsin K [Source:NCBI gene;Acc:100765407]	1839	4.45623	2.15582	6.89e-13	3.09e-12	yes	up	XP_003498701.3(cathepsin K isoform X1 [Cricetulus griseus])	GO:0051603(biological_process:proteolysis involved in cellular protein catabolic process); GO:0005615(cellular_component:extracellular space); GO:0005654(cellular_component:nucleoplasm); GO:0030574(biological_process:collagen catabolic process); GO:0045453(biological_process:bone resorption); GO:0005764(cellular_component:lysosome); GO:0061037(biological_process:negative regulation of cartilage d…	K01371	CTSK	map04142(Lysosome); map04210(Apoptosis); map04380(Osteoclast differentiation); map04620(Toll-like receptor signaling pathway); map05323(Rheumatoid arthritis)	COG4870(O:Posttranslational modification, protein turnover, chaperones)	COG4870(cathepsin)	PF00112.23(Peptidase_C1:Papain family cysteine protease); PF08246.12(Inhibitor_I29:Cathepsin propeptide inhibitor domain (I29)); PF03051.15(Peptidase_C1_2:Peptidase C1-like family)	sp|P55097|CATK_MOUSE(Cathepsin K OS=Mus musculus OX=10090 GN=Ctsk PE=1 SV=2)	100765407
ENSCGRG00015022890			1417	0.452952	-1.14257	2.32e-15	1.16e-14	yes	down
ENSCGRG00015004249	Stx1a	syntaxin 1A [Source:NCBI gene;Acc:100759989]	1140	2.12347	1.08643	1.86e-19	1.11e-18	yes	up	XP_008979792.1(PREDICTED: syntaxin-1A isoform X2 [Callithrix jacchus])	GO:0008021(cellular_component:synaptic vesicle); GO:0006887(biological_process:exocytosis); GO:0042641(cellular_component:actomyosin); GO:0048306(molecular_function:calcium-dependent protein binding); GO:0010807(biological_process:regulation of synaptic vesicle priming); GO:0006836(biological_process:neurotransmitter transport); GO:0032028(molecular_function:myosin head/neck binding); GO:0017022(…	K04560	STX1A	map04130(SNARE interactions in vesicular transport); map04721(Synaptic vesicle cycle); map04911(Insulin secretion); map05031(Amphetamine addiction)	COG5074(U:Intracellular trafficking, secretion, and vesicular transport)	COG5074(SYNtaxin)	PF00804.25(Syntaxin:Syntaxin); PF14523.6(Syntaxin_2:Syntaxin-like protein)	sp|Q16623|STX1A_HUMAN(Syntaxin-1A OS=Homo sapiens OX=9606 GN=STX1A PE=1 SV=1)	100759989
ENSCGRG00015004240	Pxn	paxillin [Source:NCBI gene;Acc:100760740]	3870	0.369479	-1.43644	4.21e-103	1.33e-101	yes	down	XP_027270019.1(paxillin isoform X4 [Cricetulus griseus])	GO:0000187(biological_process:activation of MAPK activity); GO:0017166(molecular_function:vinculin binding); GO:0030159(molecular_function:receptor signaling complex scaffold activity); GO:0034446(biological_process:substrate adhesion-dependent cell spreading); GO:0030032(biological_process:lamellipodium assembly); GO:0048754(biological_process:branching morphogenesis of an epithelial tube); GO:0…	K05760	PXN	map04062(Chemokine signaling pathway); map04370(VEGF signaling pathway); map04510(Focal adhesion); map04670(Leukocyte transendothelial migration); map04810(Regulation of actin cytoskeleton); map05100(Bacterial invasion of epithelial cells); map05163(Human cytomegalovirus infection); map05165(Human papillomavirus infection); map05203(Viral carcinogenesis); map05205(Proteoglycans in cancer)	ENOG410XRD4(J:Translation, ribosomal structure and biogenesis)	ENOG410XRD4(50s ribosomal protein L10)	PF03535.13(Paxillin:Paxillin family); PF00412.22(LIM:LIM domain)	sp|Q8VI36|PAXI_MOUSE(Paxillin OS=Mus musculus OX=10090 GN=Pxn PE=1 SV=1)	100760740
ENSCGRG00015019098	Itih5	inter-alpha-trypsin inhibitor heavy chain 5 [Source:NCBI gene;Acc:100761693]	3259	0.476191	-1.07039	2.41e-70	4.79e-69	yes	down	XP_027260936.1(inter-alpha-trypsin inhibitor heavy chain H5 isoform X2 [Cricetulus griseus])	GO:0030212(biological_process:hyaluronan metabolic process); GO:0062023(cellular_component:collagen-containing extracellular matrix); GO:0004867(molecular_function:serine-type endopeptidase inhibitor activity)				COG2304(S:Function unknown)	COG2304(Scm-like with four mbt domains)	PF06668.12(ITI_HC_C:Inter-alpha-trypsin inhibitor heavy chain C-terminus); PF08487.10(VIT:Vault protein inter-alpha-trypsin domain); PF00092.28(VWA:von Willebrand factor type A domain); PF13768.6(VWA_3:von Willebrand factor type A domain); PF13519.6(VWA_2:von Willebrand factor type A domain)	sp|Q8BJD1|ITIH5_MOUSE(Inter-alpha-trypsin inhibitor heavy chain H5 OS=Mus musculus OX=10090 GN=Itih5 PE=1 SV=1)	100761693
ENSCGRG00015019083	Il6	interleukin 6 [Source:NCBI gene;Acc:100689186]	1181	8.20804	3.03704	3.1e-47	4.02e-46	yes	up	ERE66086.1(interleukin-6 [Cricetulus griseus])	GO:0009897(cellular_component:external side of plasma membrane); GO:0008360(biological_process:regulation of cell shape); GO:0005125(molecular_function:cytokine activity); GO:0071222(biological_process:cellular response to lipopolysaccharide); GO:0031018(biological_process:endocrine pancreas development); GO:0031669(biological_process:cellular response to nutrient levels); GO:0070091(biological_p…	K05405	IL6	map01521(EGFR tyrosine kinase inhibitor resistance); map01523(Antifolate resistance); map04060(Cytokine-cytokine receptor interaction); map04066(HIF-1 signaling pathway); map04068(FoxO signaling pathway); map04151(PI3K-Akt signaling pathway); map04218(Cellular senescence); map04620(Toll-like receptor signaling pathway); map04621(NOD-like receptor signaling pathway); map04623(Cytosolic DNA-sensing…	ENOG4112BXV(O:Posttranslational modification, protein turnover, chaperones)	ENOG4112BXV(Cytokine with a wide variety of biological functions. It is a potent inducer of the acute phase response. Plays an essential role in the final differentiation of B-cells into Ig- secreting cells Involved in lymphocyte and monocyte differentiation. It induces myeloma and plasmacytoma growth and induces nerve cells differentiation Acts on B-cells, T-cells, hepatocytes, hematopoietic pro…	PF00489.17(IL6:Interleukin-6/G-CSF/MGF family); PF16649.5(IL23:Interleukin 23 subunit alpha)	sp|P20607|IL6_RAT(Interleukin-6 OS=Rattus norvegicus OX=10116 GN=Il6 PE=2 SV=1)	100689186
ENSCGRG00015002499	Pdpn	podoplanin [Source:NCBI gene;Acc:103158780]	1236	0.415519	-1.26701	3.04e-51	4.28e-50	yes	down	XP_007606119.1(podoplanin isoform X1 [Cricetulus griseus])	GO:0009897(cellular_component:external side of plasma membrane); GO:0030324(biological_process:lung development); GO:0005829(cellular_component:cytosol); GO:0090091(biological_process:positive regulation of extracellular matrix disassembly); GO:0030155(biological_process:regulation of cell adhesion); GO:0097197(cellular_component:tetraspanin-enriched microdomain); GO:1904328(biological_process:re…	K16778	PDPN		ENOG41116TP(U:Intracellular trafficking, secretion, and vesicular transport)	ENOG41116TP(May be involved in cell migration and or actin cytoskeleton organization. When expressed in keratinocytes, induces changes in cell morphology with transfected cells showing an elongated shape, numerous membrane protrusions, major reorganization of the actin cytoskeleton, increased motility and decreased cell adhesion. Required for normal lung cell proliferation and alveolus formation …	PF05808.11(Podoplanin:Podoplanin)	sp|Q64294|PDPN_RAT(Podoplanin OS=Rattus norvegicus OX=10116 GN=Pdpn PE=1 SV=1)	103158780
ENSCGRG00015003447	Hmga2	high mobility group AT-hook 2 [Source:MGI Symbol;Acc:MGI:101761]	327	0.257082	-1.9597	8.43e-153	4.35e-151	yes	down	XP_023616430.1(uncharacterized protein LOC106698497 [Myotis lucifugus])	GO:0006355(biological_process:regulation of transcription, DNA-templated); GO:0005634(cellular_component:nucleus); GO:0000785(cellular_component:chromatin); GO:0003677(molecular_function:DNA binding)						PF02178.19(AT_hook:AT hook motif)
ENSCGRG00015003445		serpin B9 [Source:NCBI gene;Acc:100757562]	1517	0.431752	-1.21173	1.1e-06	3.41e-06	yes	down	XP_027265083.1(serpin B9 isoform X1 [Cricetulus griseus])	GO:0005737(cellular_component:cytoplasm); GO:0002438(biological_process:acute inflammatory response to antigenic stimulus); GO:0042270(biological_process:protection from natural killer cell mediated cytotoxicity); GO:0033668(biological_process:negative regulation by symbiont of host apoptotic process); GO:0005615(cellular_component:extracellular space); GO:0062023(cellular_component:collagen-cont…	K13963	SERPINB	map05146(Amoebiasis)	COG4826(O:Posttranslational modification, protein turnover, chaperones)	COG4826(serine-type endopeptidase inhibitor activity)	PF00079.20(Serpin:Serpin (serine protease inhibitor))	sp|P50453|SPB9_HUMAN(Serpin B9 OS=Homo sapiens OX=9606 GN=SERPINB9 PE=1 SV=1)	100757562
ENSCGRG00015019194	Ythdc1	YTH domain containing 1 [Source:NCBI gene;Acc:100764889]	2202	2.51658	1.33146	1.56e-227	1.41e-225	yes	up	XP_027246791.1(YTH domain-containing protein 1 isoform X5 [Cricetulus griseus])	GO:1990247(molecular_function:N6-methyladenosine-containing RNA binding); GO:0016607(cellular_component:nuclear speck); GO:0001701(biological_process:in utero embryonic development); GO:0000381(biological_process:regulation of alternative mRNA splicing, via spliceosome); GO:0010608(biological_process:posttranscriptional regulation of gene expression); GO:0005634(cellular_component:nucleus); GO:00…	K20100	YTHDC1		ENOG4111F6P(S:Function unknown)	ENOG4111F6P(YTH domain containing 1)	PF04146.15(YTH:YT521-B-like domain)	sp|E9Q5K9|YTDC1_MOUSE(YTH domain-containing protein 1 OS=Mus musculus OX=10090 GN=Ythdc1 PE=1 SV=2)	100764889
ENSCGRG00015016278	Brix1	biogenesis of ribosomes BRX1 [Source:NCBI gene;Acc:100757120]	1712	2.347	1.23082	1.57e-94	4.46e-93	yes	up	XP_003504205.1(ribosome biogenesis protein BRX1 homolog [Cricetulus griseus])	GO:0005654(cellular_component:nucleoplasm); GO:0005634(cellular_component:nucleus); GO:0000027(biological_process:ribosomal large subunit assembly); GO:0005730(cellular_component:nucleolus)	K14820	BRX1, BRIX1		COG5154(J:Translation, ribosomal structure and biogenesis)	COG5154(ribosome biogenesis protein brx1)	PF04427.18(Brix:Brix domain)	sp|Q9DCA5|BRX1_MOUSE(Ribosome biogenesis protein BRX1 homolog OS=Mus musculus OX=10090 GN=Brix1 PE=1 SV=3)	100757120
ENSCGRG00015013259	Sc5d	sterol-C5-desaturase [Source:NCBI gene;Acc:100752960]	1014	2.74205	1.45525	1.08e-169	6.5e-168	yes	up	RLQ68785.1(SC5D [Cricetulus griseus])	GO:0016126(biological_process:sterol biosynthetic process); GO:0006631(biological_process:fatty acid metabolic process); GO:0033490(biological_process:cholesterol biosynthetic process via lathosterol); GO:0043231(cellular_component:intracellular membrane-bounded organelle); GO:0000248(molecular_function:C-5 sterol desaturase activity); GO:0050046(molecular_function:lathosterol oxidase activity); …	K00227	SC5DL, ERG3	map00100(Steroid biosynthesis)	COG3000(U:Intracellular trafficking, secretion, and vesicular transport)	COG3000(Functions as a sorting receptor in the Golgi compartment required for the intracellular sorting and delivery of soluble vacuolar proteins, like carboxypeptidase Y (CPY) and proteinase A. Executes multiple rounds of sorting by cycling between the late Golgi and a prevacuolar endosome-like compartment)	PF04116.13(FA_hydroxylase:Fatty acid hydroxylase superfamily)	sp|Q9EQS5|SC5D_RAT(Lathosterol oxidase OS=Rattus norvegicus OX=10116 GN=Sc5d PE=1 SV=1)	100752960
ENSCGRG00015015141	Ehbp1l1	EH domain-binding protein 1-like protein 1 [Source:NCBI gene;Acc:100772499]	5163	0.314271	-1.66992	5.47e-123	2.16e-121	yes	down	XP_027264356.1(EH domain-binding protein 1-like protein 1 isoform X16 [Cricetulus griseus])	GO:0005515(molecular_function:protein binding)				COG5069(S:Function unknown)	COG5069(Family with sequence similarity 89, member)	PF12130.8(DUF3585:Bivalent Mical/EHBP Rab binding domain); PF00307.31(CH:Calponin homology (CH) domain); PF10358.9(NT-C2:N-terminal C2 in EEIG1 and EHBP1 proteins); PF11971.8(CAMSAP_CH:CAMSAP CH domain)	sp|Q99MS7|EH1L1_MOUSE(EH domain-binding protein 1-like protein 1 OS=Mus musculus OX=10090 GN=Ehbp1l1 PE=1 SV=1)	100772499
ENSCGRG00015015189	Prom2	prominin 2 [Source:NCBI gene;Acc:100773870]	2505	0.199291	-2.32705	1.36e-28	1.11e-27	yes	down	XP_003497852.1(prominin-2 [Cricetulus griseus])	GO:0071914(cellular_component:prominosome); GO:0048550(biological_process:negative regulation of pinocytosis); GO:0009986(cellular_component:cell surface); GO:0001934(biological_process:positive regulation of protein phosphorylation); GO:0005886(cellular_component:plasma membrane); GO:0042995(cellular_component:cell projection); GO:0043087(biological_process:regulation of GTPase activity); GO:001…	K15602	PROM2		ENOG410XRG0(S:Function unknown)	ENOG410XRG0(prominin)	PF05478.11(Prominin:Prominin)	sp|Q8CJ52|PROM2_RAT(Prominin-2 OS=Rattus norvegicus OX=10116 GN=Prom2 PE=1 SV=1)	100773870
ENSCGRG00015024584	Hip1r	huntingtin interacting protein 1 related [Source:NCBI gene;Acc:100766930]	4262	0.470733	-1.08702	3.18e-54	4.78e-53	yes	down	XP_027269749.1(huntingtin-interacting protein 1-related protein isoform X2 [Cricetulus griseus])	GO:2000369(biological_process:regulation of clathrin-dependent endocytosis); GO:0016020(cellular_component:membrane); GO:0032839(cellular_component:dendrite cytoplasm); GO:0032956(biological_process:regulation of actin cytoskeleton organization); GO:0017124(molecular_function:SH3 domain binding); GO:0030425(cellular_component:dendrite); GO:0050821(biological_process:protein stabilization); GO:006…	K20040	HIP1R, SLA2		ENOG410XRXQ(U:Intracellular trafficking, secretion, and vesicular transport)	ENOG410XRXQ(vacuolar protein sorting 37 homolog)	PF07651.16(ANTH:ANTH domain); PF01608.17(I_LWEQ:I/LWEQ domain); PF16515.5(HIP1_clath_bdg:Clathrin-binding domain of Huntingtin-interacting protein 1)	sp|Q9JKY5|HIP1R_MOUSE(Huntingtin-interacting protein 1-related protein OS=Mus musculus OX=10090 GN=Hip1r PE=1 SV=2)	100766930
ENSCGRG00015024556	Cage1	cancer antigen 1 [Source:MGI Symbol;Acc:MGI:1918463]	2547	2.02645	1.01895	4.27e-06	1.27e-05	yes	up	ERE78552.1(putative cancer-associated protein like protein [Cricetulus griseus])					ENOG410YKS0(S:Function unknown)	ENOG410YKS0(cancer antigen 1)	PF15066.6(CAGE1:Cancer-associated gene protein 1 family)	sp|Q5IR70|CAGE1_MOUSE(Cancer-associated gene 1 protein homolog OS=Mus musculus OX=10090 GN=Cage1 PE=1 SV=2)
ENSCGRG00015024587	Marveld1	MARVEL domain-containing protein 1 [Source:NCBI gene;Acc:113834827]	522	2.06785	1.04813	2.09e-73	4.41e-72	yes	up	XP_012971920.1(MARVEL domain-containing protein 1 [Mesocricetus auratus])	GO:0005737(cellular_component:cytoplasm); GO:0005856(cellular_component:cytoskeleton); GO:0042552(biological_process:myelination); GO:0016021(cellular_component:integral component of membrane); GO:0016020(cellular_component:membrane); GO:0019911(molecular_function:structural constituent of myelin sheath); GO:0005886(cellular_component:plasma membrane); GO:0005634(cellular_component:nucleus); GO:0…				ENOG4111IAF(S:Function unknown)	ENOG4111IAF(protein localization to plasma membrane)	PF01284.23(MARVEL:Membrane-associating domain)	sp|Q7TQJ1|MALD1_MOUSE(MARVEL domain-containing protein 1 OS=Mus musculus OX=10090 GN=Marveld1 PE=2 SV=1)	113834827
ENSCGRG00015021587	Rpp38	ribonuclease P/MRP subunit p38 [Source:NCBI gene;Acc:100753092]	840	2.16095	1.11167	1.32e-21	8.52e-21	yes	up	XP_003496470.1(ribonuclease P protein subunit p38 [Cricetulus griseus])	GO:0090502(biological_process:RNA phosphodiester bond hydrolysis, endonucleolytic); GO:0090501(biological_process:RNA phosphodiester bond hydrolysis); GO:0033204(molecular_function:ribonuclease P RNA binding); GO:0005730(cellular_component:nucleolus); GO:0030681(cellular_component:multimeric ribonuclease P complex); GO:0004526(molecular_function:ribonuclease P activity); GO:0001650(cellular_compo…	K14523	RPP38	map03008(Ribosome biogenesis in eukaryotes); map03013(RNA transport)	COG1358(Q:Secondary metabolites biosynthesis, transport and catabolism)	COG1358(Thioesterase)	PF01248.26(Ribosomal_L7Ae:Ribosomal protein L7Ae/L30e/S12e/Gadd45 family)	sp|Q80UU2|RPP38_MOUSE(Ribonuclease P protein subunit p38 OS=Mus musculus OX=10090 GN=Rpp38 PE=1 SV=1)	100753092
ENSCGRG00015024842	Vps50	VPS50 subunit of EARP/GARPII complex [Source:NCBI gene;Acc:100760449]	3772	2.09109	1.06425	1.01e-58	1.66e-57	yes	up	XP_003497001.1(syndetin isoform X1 [Cricetulus griseus])	GO:0005829(cellular_component:cytosol); GO:0032456(biological_process:endocytic recycling); GO:0055037(cellular_component:recycling endosome); GO:0042147(biological_process:retrograde transport, endosome to Golgi); GO:0015031(biological_process:protein transport); GO:0048471(cellular_component:perinuclear region of cytoplasm); GO:0000149(molecular_function:SNARE binding); GO:1990745(cellular_comp…				ENOG410XS88(S:Function unknown)	ENOG410XS88(Coiled-coil domain containing 132)	PF10475.9(Vps54_N:Vacuolar-sorting protein 54, of GARP complex); PF10474.9(DUF2451:Protein of unknown function C-terminus (DUF2451))	sp|F1LSG8|VPS50_RAT(Syndetin OS=Rattus norvegicus OX=10116 GN=Vps50 PE=1 SV=1)	100760449
ENSCGRG00015020242	Oplah	5-oxoprolinase, ATP-hydrolysing [Source:NCBI gene;Acc:100752451]	4647	0.467699	-1.09635	1.14e-50	1.58e-49	yes	down	XP_027296011.1(5-oxoprolinase isoform X1 [Cricetulus griseus])	GO:0003824(molecular_function:catalytic activity); GO:0016787(molecular_function:hydrolase activity)	K01469	OPLAH, OXP1, oplAH	map00480(Glutathione metabolism)	COG0145(E:Amino acid transport and metabolism); COG0145(Q:Secondary metabolites biosynthesis, transport and catabolism)	COG0145(5-oxoprolinase); COG0145(5-oxoprolinase)	PF02538.14(Hydantoinase_B:Hydantoinase B/oxoprolinase); PF01968.18(Hydantoinase_A:Hydantoinase/oxoprolinase); PF05378.13(Hydant_A_N:Hydantoinase/oxoprolinase N-terminal region); PF15058.6(Speriolin_N:Speriolin N terminus)	sp|P97608|OPLA_RAT(5-oxoprolinase OS=Rattus norvegicus OX=10116 GN=Oplah PE=1 SV=2)	100752451
ENSCGRG00015025634	Zfp414	zinc finger protein 414 [Source:MGI Symbol;Acc:MGI:1915641]	1429	0.281458	-1.82901	1.18e-23	8.21e-23	yes	down	RLQ66458.1(ZNF414, partial [Cricetulus griseus])	GO:0003779(molecular_function:actin binding); GO:0016459(cellular_component:myosin complex); GO:0005524(molecular_function:ATP binding); GO:0003676(molecular_function:nucleic acid binding); GO:0003774(molecular_function:motor activity)				COG5048(S:Function unknown)	COG5048(PML-RARA regulated adaptor molecule 1)	PF15909.5(zf-C2H2_8:C2H2-type zinc ribbon); PF13909.6(zf-H2C2_5:C2H2-type zinc-finger domain)	sp|Q9DCK4|ZN414_MOUSE(Zinc finger protein 414 OS=Mus musculus OX=10090 GN=Znf414 PE=2 SV=1)
ENSCGRG00015006754	Olfml2b	olfactomedin like 2B [Source:NCBI gene;Acc:100772466]	2755	0.400288	-1.32089	2.14e-83	5.19e-82	yes	down	XP_007645611.1(olfactomedin-like protein 2B isoform X1 [Cricetulus griseus])	GO:0050840(molecular_function:extracellular matrix binding); GO:0030198(biological_process:extracellular matrix organization); GO:0031012(cellular_component:extracellular matrix)				ENOG410ZJ72(K:Transcription)	ENOG410ZJ72(activating transcription factor 6)	PF02191.16(OLF:Olfactomedin-like domain)	sp|Q3V1G4|OLM2B_MOUSE(Olfactomedin-like protein 2B OS=Mus musculus OX=10090 GN=Olfml2b PE=1 SV=2)	100772466
ENSCGRG00015006851	Col8a1	collagen type VIII alpha 1 chain [Source:NCBI gene;Acc:100755279]	2654	0.256068	-1.9654	7.29e-55	1.11e-53	yes	down	XP_005076791.3(collagen alpha-1(VIII) chain [Mesocricetus auratus])	GO:0005581(cellular_component:collagen trimer); GO:0010811(biological_process:positive regulation of cell-substrate adhesion); GO:0048593(biological_process:camera-type eye morphogenesis); GO:0050673(biological_process:epithelial cell proliferation); GO:0005576(cellular_component:extracellular region); GO:0005515(molecular_function:protein binding); GO:0035987(biological_process:endodermal cell d…				ENOG410Y928(O:Posttranslational modification, protein turnover, chaperones)	ENOG410Y928(collagen, type VIII, alpha 1)	PF01391.18(Collagen:Collagen triple helix repeat (20 copies)); PF00386.21(C1q:C1q domain)	sp|Q00780|CO8A1_MOUSE(Collagen alpha-1(VIII) chain OS=Mus musculus OX=10090 GN=Col8a1 PE=1 SV=3)	100755279
ENSCGRG00015001512		LIF interleukin 6 family cytokine [Source:NCBI gene;Acc:100758301]	1855	2.95409	1.56272	2.37e-290	2.88e-288	yes	up	XP_027243126.1(leukemia inhibitory factor isoform X2 [Cricetulus griseus])	GO:0008284(biological_process:positive regulation of cell proliferation); GO:0005125(molecular_function:cytokine activity); GO:0005829(cellular_component:cytosol); GO:0048711(biological_process:positive regulation of astrocyte differentiation); GO:0005146(molecular_function:leukemia inhibitory factor receptor binding); GO:0072307(biological_process:regulation of metanephric nephron tubule epithel…	K05419	LIF	map04060(Cytokine-cytokine receptor interaction); map04550(Signaling pathways regulating pluripotency of stem cells); map04630(Jak-STAT signaling pathway); map04668(TNF signaling pathway)	ENOG410YVPP(K:Transcription)	ENOG410YVPP(Leukemia inhibitory factor)	PF01291.17(LIF_OSM:LIF / OSM family)	sp|P15018|LIF_HUMAN(Leukemia inhibitory factor OS=Homo sapiens OX=9606 GN=LIF PE=1 SV=1)	100758301
ENSCGRG00015014410	Tph1	tryptophan hydroxylase 1 [Source:NCBI gene;Acc:100767923]	2233	5.15985	2.36733	2.91e-14	1.38e-13	yes	up	ERE69651.1(tryptophan 5-hydroxylase 1-like protein [Cricetulus griseus])	GO:0004510(molecular_function:tryptophan 5-monooxygenase activity); GO:0005737(cellular_component:cytoplasm); GO:0004497(molecular_function:monooxygenase activity); GO:0030279(biological_process:negative regulation of ossification); GO:0007623(biological_process:circadian rhythm); GO:0016714(molecular_function:oxidoreductase activity, acting on paired donors, with incorporation or reduction of mo…	K00502	TPH1_2	map00380(Tryptophan metabolism); map00790(Folate biosynthesis); map04726(Serotonergic synapse)	COG3186(E:Amino acid transport and metabolism)	COG3186(oxidoreductase activity, acting on paired donors, with incorporation or reduction of molecular oxygen, reduced pteridine as one donor, and incorporation of one atom of oxygen)	PF00351.21(Biopterin_H:Biopterin-dependent aromatic amino acid hydroxylase); PF01842.25(ACT:ACT domain)	sp|P09810|TPH1_RAT(Tryptophan 5-hydroxylase 1 OS=Rattus norvegicus OX=10116 GN=Tph1 PE=2 SV=2)	100767923
ENSCGRG00015001807	Armcx4	armadillo repeat containing, X-linked 4 [Source:MGI Symbol;Acc:MGI:2147887]	7449	3.89838	1.96288	0.00036088	0.000895516	yes	up	RLQ60143.1(ARMCX4 [Cricetulus griseus])					ENOG4111A6X(S:Function unknown); ENOG41114N3(S:Function unknown)	ENOG4111A6X(armadillo repeat containing, X-linked 4); ENOG41114N3(Pfam:DUF634)	PF04826.13(Arm_2:Armadillo-like)	sp|Q8BHS6|ARMX3_MOUSE(Armadillo repeat-containing X-linked protein 3 OS=Mus musculus OX=10090 GN=Armcx3 PE=1 SV=1)
ENSCGRG00015016982	Mx2	MX dynamin like GTPase 1 [Source:NCBI gene;Acc:100762031]	2385	0.34399	-1.53956	9.94e-64	1.81e-62	yes	down	XP_027271513.1(interferon-induced GTP-binding protein Mx1 [Cricetulus griseus])	GO:0003924(molecular_function:GTPase activity); GO:0005525(molecular_function:GTP binding)	K14754	MX1	map05162(Measles); map05164(Influenza A); map05165(Human papillomavirus infection)	COG0699(S:Function unknown)	COG0699(Dynamin family)	PF01031.20(Dynamin_M:Dynamin central region); PF00350.23(Dynamin_N:Dynamin family); PF02212.18(GED:Dynamin GTPase effector domain); PF01926.23(MMR_HSR1:50S ribosome-binding GTPase); PF13304.6(AAA_21:AAA domain, putative AbiEii toxin, Type IV TA system)	sp|Q9WVP9|MX2_MOUSE(Interferon-induced GTP-binding protein Mx2 OS=Mus musculus OX=10090 GN=Mx2 PE=2 SV=2)	100762031
ENSCGRG00015014135	Cdca5	cell division cycle associated 5 [Source:NCBI gene;Acc:103159496]	1089	2.03274	1.02342	1.59e-15	8.03e-15	yes	up	XP_007652864.1(sororin isoform X1 [Cricetulus griseus])	GO:0005737(cellular_component:cytoplasm); GO:0044877(molecular_function:macromolecular complex binding); GO:0071922(biological_process:regulation of cohesin loading); GO:0000278(biological_process:mitotic cell cycle); GO:0005634(cellular_component:nucleus); GO:0031536(biological_process:positive regulation of exit from mitosis); GO:0005654(cellular_component:nucleoplasm); GO:0000790(cellular_comp…	K17390	CDCA5	map05206(MicroRNAs in cancer)	ENOG410Y6TQ(D:Cell cycle control, cell division, chromosome partitioning)	ENOG410Y6TQ(cell division cycle associated 5)	PF09666.10(Sororin:Sororin protein)	sp|Q9CPY3|CDCA5_MOUSE(Sororin OS=Mus musculus OX=10090 GN=Cdca5 PE=1 SV=1)	103159496
ENSCGRG00015018387		zinc finger FYVE-type containing 21 [Source:NCBI gene;Acc:100767357]	1509	0.187298	-2.41659	1.55e-05	4.4e-05	yes	down	XP_027272544.1(zinc finger FYVE domain-containing protein 21 isoform X11 [Cricetulus griseus])	GO:0046872(molecular_function:metal ion binding); GO:0005768(cellular_component:endosome); GO:0005925(cellular_component:focal adhesion)				ENOG4111JNQ(S:Function unknown)	ENOG4111JNQ(Zinc finger, FYVE domain containing 21)	PF16696.5(ZFYVE21_C:Zinc finger FYVE domain-containing protein 21 C-terminus); PF01363.21(FYVE:FYVE zinc finger)	sp|D3ZVP7|ZFY21_RAT(Zinc finger FYVE domain-containing protein 21 OS=Rattus norvegicus OX=10116 GN=Zfyve21 PE=3 SV=1)	100767357
ENSCGRG00015015750	Pdzd2	PDZ domain containing 2 [Source:MGI Symbol;Acc:MGI:1922394]	8358	0.418059	-1.25822	2.21e-13	1.01e-12	yes	down	XP_027257047.1(PDZ domain-containing protein 2 isoform X1 [Cricetulus griseus])	GO:0005737(cellular_component:cytoplasm); GO:0005515(molecular_function:protein binding)				ENOG4110362(O:Posttranslational modification, protein turnover, chaperones)	ENOG4110362(parallel actin filament bundle assembly)	PF00595.24(PDZ:PDZ domain); PF17820.1(PDZ_6:PDZ domain); PF13180.6(PDZ_2:PDZ domain)	sp|Q9QZR8|PDZD2_RAT(PDZ domain-containing protein 2 OS=Rattus norvegicus OX=10116 GN=Pdzd2 PE=1 SV=1)
ENSCGRG00015022683			1379	0.428406	-1.22295	1.5e-130	6.42e-129	yes	down
ENSCGRG00015014976	Relt	RELT TNF receptor [Source:NCBI gene;Acc:100752479]	1452	3.85073	1.94513	1.78e-40	1.98e-39	yes	up	XP_027240941.1(tumor necrosis factor receptor superfamily member 19L isoform X1 [Cricetulus griseus])	GO:0097186(biological_process:amelogenesis); GO:0005634(cellular_component:nucleus); GO:0006915(biological_process:apoptotic process); GO:0005654(cellular_component:nucleoplasm); GO:0005515(molecular_function:protein binding); GO:0005886(cellular_component:plasma membrane); GO:0048471(cellular_component:perinuclear region of cytoplasm); GO:0016021(cellular_component:integral component of membrane)	K05156	TNFRSF19L, RELT	map04060(Cytokine-cytokine receptor interaction)	ENOG410YDMP(U:Intracellular trafficking, secretion, and vesicular transport)	ENOG410YDMP(RELT tumor necrosis factor receptor)	PF12606.8(RELT:Tumour necrosis factor receptor superfamily member 19); PF00020.18(TNFR_c6:TNFR/NGFR cysteine-rich region)	sp|Q8BX43|TR19L_MOUSE(Tumor necrosis factor receptor superfamily member 19L OS=Mus musculus OX=10090 GN=Relt PE=2 SV=2)	100752479
ENSCGRG00015007377			3725	3.46273	1.79191	9.04e-11	3.64e-10	yes	up	TKC35988.1(hypothetical protein EI555_001635 [Monodon monoceros])	GO:0005829(cellular_component:cytosol); GO:0000786(cellular_component:nucleosome); GO:0005654(cellular_component:nucleoplasm); GO:0006352(biological_process:DNA-templated transcription, initiation); GO:0003677(molecular_function:DNA binding); GO:0046982(molecular_function:protein heterodimerization activity); GO:0005634(cellular_component:nucleus)	K11252	H2B	map05034(Alcoholism); map05322(Systemic lupus erythematosus); map05203(Viral carcinogenesis)	ENOG4111NV5(B:Chromatin structure and dynamics)	ENOG4111NV5(Core component of nucleosome. Nucleosomes wrap and compact DNA into chromatin, limiting DNA accessibility to the cellular machineries which require DNA as a template. Histones thereby play a central role in transcription regulation, DNA repair, DNA replication and chromosomal stability. DNA accessibility is regulated via a complex set of post-translational modifications of histones, a…	PF00125.24(Histone:Core histone H2A/H2B/H3/H4); PF00808.23(CBFD_NFYB_HMF:Histone-like transcription factor (CBF/NF-Y) and archaeal histone); PF03847.13(TFIID_20kDa:Transcription initiation factor TFIID subunit A); PF16789.5(YscO-like:YscO-like protein)	sp|Q5RCP8|H2B2E_PONAB(Histone H2B type 2-E OS=Pongo abelii OX=9601 GN=HIST2H2BE PE=2 SV=3)
ENSCGRG00015023173	Lxn	latexin [Source:NCBI gene;Acc:100757922]	856	0.36242	-1.46427	5.51e-15	2.71e-14	yes	down	XP_003510339.1(latexin [Cricetulus griseus])	GO:0005737(cellular_component:cytoplasm); GO:0050965(biological_process:detection of temperature stimulus involved in sensory perception of pain); GO:0006954(biological_process:inflammatory response); GO:0010951(biological_process:negative regulation of endopeptidase activity); GO:0008191(molecular_function:metalloendopeptidase inhibitor activity); GO:0008201(molecular_function:heparin binding); …				ENOG4111KGW(S:Function unknown)	ENOG4111KGW(retinoic acid receptor responder (tazarotene induced) 1)	PF06907.12(Latexin:Latexin)	sp|Q64361|LXN_RAT(Latexin OS=Rattus norvegicus OX=10116 GN=Lxn PE=1 SV=1)	100757922
ENSCGRG00015024972	Notum	notum, palmitoleoyl-protein carboxylesterase [Source:NCBI gene;Acc:100768485]	1518	2.71623	1.44161	0.000296035	0.00074153	yes	up	XP_027281174.1(palmitoleoyl-protein carboxylesterase NOTUM isoform X4 [Cricetulus griseus])	GO:0090090(biological_process:negative regulation of canonical Wnt signaling pathway); GO:0016787(molecular_function:hydrolase activity); GO:0016055(biological_process:Wnt signaling pathway); GO:0005576(cellular_component:extracellular region); GO:1990697(biological_process:protein depalmitoleylation); GO:1990699(molecular_function:palmitoleyl hydrolase activity); GO:0030178(biological_process:ne…	K19882	NOTUM	map04310(Wnt signaling pathway)	ENOG410XQKD(S:Function unknown)	ENOG410XQKD(pectinacetylesterase)	PF03283.13(PAE:Pectinacetylesterase)	sp|Q8R116|NOTUM_MOUSE(Palmitoleoyl-protein carboxylesterase NOTUM OS=Mus musculus OX=10090 GN=Notum PE=1 SV=2)	100768485
ENSCGRG00015019757	Cnot6l	CCR4-NOT transcription complex subunit 6 like [Source:NCBI gene;Acc:100769928]	1668	0.473889	-1.07738	2.65e-53	3.88e-52	yes	down	NP_849185.2(CCR4-NOT transcription complex subunit 6-like isoform 2 [Mus musculus])	GO:0005737(cellular_component:cytoplasm); GO:0008284(biological_process:positive regulation of cell proliferation); GO:0000288(biological_process:nuclear-transcribed mRNA catabolic process, deadenylation-dependent decay); GO:0000289(biological_process:nuclear-transcribed mRNA poly(A) tail shortening); GO:0010606(biological_process:positive regulation of cytoplasmic mRNA processing body assembly);…	K12603	CNOT6, CCR4	map03018(RNA degradation)	COG5239(A:RNA processing and modification)	COG5239(Ccr4-NOT transcription complex, subunit)	PF03372.23(Exo_endo_phos:Endonuclease/Exonuclease/phosphatase family); PF13855.6(LRR_8:Leucine rich repeat); PF12799.7(LRR_4:Leucine Rich repeats (2 copies))	sp|Q8VEG6|CNO6L_MOUSE(CCR4-NOT transcription complex subunit 6-like OS=Mus musculus OX=10090 GN=Cnot6l PE=1 SV=2)	100769928
ENSCGRG00015003896			1280	0.0248449	-5.33091	3.07e-06	9.22e-06	yes	down	ERE69936.1(LINE-1 type transposase domain-containing protein 1 [Cricetulus griseus])	GO:0005737(cellular_component:cytoplasm); GO:0010494(cellular_component:cytoplasmic stress granule); GO:0005730(cellular_component:nucleolus); GO:0032197(biological_process:transposition, RNA-mediated); GO:1990904(cellular_component:ribonucleoprotein complex); GO:0000166(molecular_function:nucleotide binding); GO:0003727(molecular_function:single-stranded RNA binding); GO:0036464(cellular_compone…				ENOG410YMW6(S:Function unknown); ENOG4111K5V(S:Function unknown)	ENOG410YMW6(-); ENOG4111K5V(Reverse transcriptase (RNA-dependent DNA polymerase))	PF02994.14(Transposase_22:L1 transposable element RBD-like domain); PF17490.2(Tnp_22_dsRBD:L1 transposable element dsRBD-like domain); PF17489.2(Tnp_22_trimer:L1 transposable element trimerization domain)	sp|P11260|LORF1_MOUSE(LINE-1 retrotransposable element ORF1 protein OS=Mus musculus OX=10090 GN=Lire1 PE=1 SV=2)
ENSCGRG00015028401	Ddit3	DNA damage inducible transcript 3 [Source:NCBI gene;Acc:100763514]	671	3.76321	1.91196	6.52e-158	3.57e-156	yes	up	ERE90583.1(DNA damage-inducible transcript 3 protein [Cricetulus griseus])	GO:0016055(biological_process:Wnt signaling pathway); GO:0036488(cellular_component:CHOP-C/EBP complex); GO:0090575(cellular_component:RNA polymerase II transcription factor complex); GO:0008140(molecular_function:cAMP response element binding protein binding); GO:0032792(biological_process:negative regulation of CREB transcription factor activity); GO:1990617(cellular_component:CHOP-ATF4 complex…	K04452	DDIT3, GADD153	map04010(MAPK signaling pathway); map04141(Protein processing in endoplasmic reticulum); map04210(Apoptosis); map04932(Non-alcoholic fatty liver disease (NAFLD)); map05202(Transcriptional misregulation in cancer)	ENOG41127XB(K:Transcription)	ENOG41127XB(DNA-damage-inducible transcript 3)	PF07716.15(bZIP_2:Basic region leucine zipper); PF13851.6(GAS:Growth-arrest specific micro-tubule binding)	sp|P14607|DDIT3_CRIGR(DNA damage-inducible transcript 3 protein OS=Cricetulus griseus OX=10029 GN=DDIT3 PE=2 SV=1)	100763514
ENSCGRG00015010838	Plcb3	phospholipase C beta 3 [Source:NCBI gene;Acc:100760134]	4136	0.490674	-1.02716	1.26e-25	9.47e-25	yes	down	XP_027264242.1(1-phosphatidylinositol 4,5-bisphosphate phosphodiesterase beta-3 isoform X2 [Cricetulus griseus])	GO:0003073(biological_process:regulation of systemic arterial blood pressure); GO:0004435(molecular_function:phosphatidylinositol phospholipase C activity); GO:0032991(cellular_component:macromolecular complex); GO:0006629(biological_process:lipid metabolic process); GO:0008081(molecular_function:phosphoric diester hydrolase activity); GO:0031161(biological_process:phosphatidylinositol catabolic …	K05858	PLCB	map00562(Inositol phosphate metabolism); map04015(Rap1 signaling pathway); map04020(Calcium signaling pathway); map04022(cGMP-PKG signaling pathway); map04062(Chemokine signaling pathway); map04070(Phosphatidylinositol signaling system); map04071(Sphingolipid signaling pathway); map04072(Phospholipase D signaling pathway); map04261(Adrenergic signaling in cardiomyocytes); map04270(Vascular smooth…	ENOG410XPSW(S:Function unknown)	ENOG410XPSW(phospholipase c)	PF00388.19(PI-PLC-X:Phosphatidylinositol-specific phospholipase C, X domain); PF17787.1(PH_14:PH domain); PF08703.10(PLC-beta_C:PLC-beta C terminal); PF00387.19(PI-PLC-Y:Phosphatidylinositol-specific phospholipase C, Y domain); PF09279.11(EF-hand_like:Phosphoinositide-specific phospholipase C, efhand-like); PF00168.30(C2:C2 domain); PF06631.11(DUF1154:Protein of unknown function (DUF1154))	sp|P51432|PLCB3_MOUSE(1-phosphatidylinositol 4,5-bisphosphate phosphodiesterase beta-3 OS=Mus musculus OX=10090 GN=Plcb3 PE=1 SV=2)	100760134
ENSCGRG00015028534	Tmem106a	transmembrane protein 106A [Source:NCBI gene;Acc:100771590]	2608	0.404277	-1.30659	8.32e-12	3.56e-11	yes	down	XP_003504666.1(transmembrane protein 106A [Cricetulus griseus])	GO:0045087(biological_process:innate immune response); GO:1904407(biological_process:positive regulation of nitric oxide metabolic process); GO:1990774(biological_process:tumor necrosis factor secretion); GO:0042116(biological_process:macrophage activation); GO:0072604(biological_process:interleukin-6 secretion); GO:0016021(cellular_component:integral component of membrane); GO:0016020(cellular_c…				ENOG410XUHT(S:Function unknown)	ENOG410XUHT(transmembrane protein 106A)	PF07092.12(DUF1356:Protein of unknown function (DUF1356))	sp|Q5BK83|T106A_RAT(Transmembrane protein 106A OS=Rattus norvegicus OX=10116 GN=Tmem106a PE=2 SV=1)	100771590
ENSCGRG00015024810	Dusp4	dual specificity phosphatase 4 [Source:NCBI gene;Acc:100756233]	1247	0.395666	-1.33764	1.11e-30	9.51e-30	yes	down	XP_003499694.1(dual specificity protein phosphatase 4 [Cricetulus griseus])	GO:0005737(cellular_component:cytoplasm); GO:0016787(molecular_function:hydrolase activity); GO:0016791(molecular_function:phosphatase activity); GO:0008138(molecular_function:protein tyrosine/serine/threonine phosphatase activity); GO:0008330(molecular_function:protein tyrosine/threonine phosphatase activity); GO:0006470(biological_process:protein dephosphorylation); GO:0004725(molecular_functio…	K04459	DUSP, MKP	map04010(MAPK signaling pathway)	COG2453(S:Function unknown)	COG2453(Ankyrin Repeat)	PF00782.20(DSPc:Dual specificity phosphatase, catalytic domain); PF00581.20(Rhodanese:Rhodanese-like domain); PF00102.27(Y_phosphatase:Protein-tyrosine phosphatase)	sp|Q13115|DUS4_HUMAN(Dual specificity protein phosphatase 4 OS=Homo sapiens OX=9606 GN=DUSP4 PE=1 SV=1)	100756233
ENSCGRG00015016996			1742	2.78197	1.4761	7.49e-40	8.19e-39	yes	up	RLQ76341.1(MED20, partial [Cricetulus griseus])	GO:0003713(molecular_function:transcription coactivator activity); GO:0003712(molecular_function:transcription cofactor activity); GO:0000151(cellular_component:ubiquitin ligase complex); GO:0005654(cellular_component:nucleoplasm); GO:0016567(biological_process:protein ubiquitination); GO:0006357(biological_process:regulation of transcription from RNA polymerase II promoter); GO:0035914(biologica…	K13528	MED20		ENOG410XT23(K:Transcription)	ENOG410XT23(Mediator complex subunit 20)	PF08612.11(Med20:TATA-binding related factor (TRF) of subunit 20 of Mediator complex)	sp|Q5XIE9|MED20_RAT(Mediator of RNA polymerase II transcription subunit 20 OS=Rattus norvegicus OX=10116 GN=Med20 PE=2 SV=1)
ENSCGRG00015007744	Sipa1l2	signal induced proliferation associated 1 like 2 [Source:NCBI gene;Acc:100763357]	8989	0.426006	-1.23106	3.16e-38	3.31e-37	yes	down	XP_027260611.1(signal-induced proliferation-associated 1-like protein 2 isoform X4 [Cricetulus griseus])	GO:0051056(biological_process:regulation of small GTPase mediated signal transduction); GO:0005096(molecular_function:GTPase activator activity); GO:0005515(molecular_function:protein binding)	K17702	SIPA1L2, SPAL2	map04015(Rap1 signaling pathway)	ENOG410XTIX(S:Function unknown)	ENOG410XTIX(kiaa1383)	PF02145.15(Rap_GAP:Rap/ran-GAP); PF11881.8(SPAR_C:C-terminal domain of SPAR protein); PF17820.1(PDZ_6:PDZ domain); PF00595.24(PDZ:PDZ domain)	sp|Q80TE4|SI1L2_MOUSE(Signal-induced proliferation-associated 1-like protein 2 OS=Mus musculus OX=10090 GN=Sipa1l2 PE=1 SV=3)	100763357
ENSCGRG00015013434	Cnst	consortin, connexin sorting protein [Source:NCBI gene;Acc:100765705]	2345	0.441851	-1.17837	1.04e-29	8.76e-29	yes	down	ERE73566.1(consortin isoform 1 [Cricetulus griseus])	GO:0071253(molecular_function:connexin binding); GO:0005802(cellular_component:trans-Golgi network); GO:0032991(cellular_component:macromolecular complex); GO:0043231(cellular_component:intracellular membrane-bounded organelle); GO:0016021(cellular_component:integral component of membrane); GO:0010923(biological_process:negative regulation of phosphatase activity); GO:0019902(molecular_function:p…	K17581	CNST		ENOG411023R(U:Intracellular trafficking, secretion, and vesicular transport)	ENOG411023R(consortin, connexin sorting protein)	PF15281.6(Consortin_C:Consortin C-terminus)	sp|Q8CBC4|CNST_MOUSE(Consortin OS=Mus musculus OX=10090 GN=Cnst PE=1 SV=1)	100765705
ENSCGRG00015007237	Dusp6	dual specificity phosphatase 6 [Source:NCBI gene;Acc:100764365]	2559	0.138135	-2.85584	2.5e-140	1.17e-138	yes	down	XP_003504369.1(dual specificity protein phosphatase 6 isoform X1 [Cricetulus griseus])	GO:0000187(biological_process:activation of MAPK activity); GO:0016791(molecular_function:phosphatase activity); GO:0016311(biological_process:dephosphorylation); GO:0006470(biological_process:protein dephosphorylation); GO:0030154(biological_process:cell differentiation); GO:0000188(biological_process:inactivation of MAPK activity); GO:0010942(biological_process:positive regulation of cell death…	K04459	DUSP, MKP	map04010(MAPK signaling pathway)	COG2453(S:Function unknown)	COG2453(POC1 centriolar protein homolog)	PF00782.20(DSPc:Dual specificity phosphatase, catalytic domain); PF00581.20(Rhodanese:Rhodanese-like domain); PF00102.27(Y_phosphatase:Protein-tyrosine phosphatase)	sp|Q64346|DUS6_RAT(Dual specificity protein phosphatase 6 OS=Rattus norvegicus OX=10116 GN=Dusp6 PE=1 SV=1)	100764365
ENSCGRG00015019088	Ap1g2	adaptor protein complex AP-1, gamma 2 subunit [Source:MGI Symbol;Acc:MGI:1328307]	2844	0.282625	-1.82304	4.62e-32	4.11e-31	yes	down	XP_003502119.2(AP-1 complex subunit gamma-like 2 isoform X1 [Cricetulus griseus])	GO:0005737(cellular_component:cytoplasm); GO:0005794(cellular_component:Golgi apparatus); GO:0005802(cellular_component:trans-Golgi network); GO:0016192(biological_process:vesicle-mediated transport); GO:0031410(cellular_component:cytoplasmic vesicle); GO:0006886(biological_process:intracellular protein transport); GO:0016020(cellular_component:membrane); GO:0005798(cellular_component:Golgi-assoc…	K12391	AP1G1	map04142(Lysosome)	ENOG410XPKK(S:Function unknown)	ENOG410XPKK(Dehydrogenase reductase)	PF01602.20(Adaptin_N:Adaptin N terminal region); PF02883.20(Alpha_adaptinC2:Adaptin C-terminal domain); PF12717.7(Cnd1:non-SMC mitotic condensation complex subunit 1)	sp|O88512|AP1G2_MOUSE(AP-1 complex subunit gamma-like 2 OS=Mus musculus OX=10090 GN=Ap1g2 PE=1 SV=2)
ENSCGRG00015026129	Itga2b	integrin alpha 2b [Source:MGI Symbol;Acc:MGI:96601]	3099	0.494744	-1.01525	6.45e-07	2.04e-06	yes	down	XP_027283787.1(integrin alpha-IIb isoform X3 [Cricetulus griseus])	GO:0008305(cellular_component:integrin complex); GO:0046872(molecular_function:metal ion binding); GO:0070062(cellular_component:extracellular exosome); GO:0009897(cellular_component:external side of plasma membrane); GO:0009986(cellular_component:cell surface); GO:0050840(molecular_function:extracellular matrix binding); GO:0070051(molecular_function:fibrinogen binding); GO:0007160(biological_pr…	K06476	ITGA2B, CD41	map04640(Hematopoietic cell lineage); map05165(Human papillomavirus infection); map04510(Focal adhesion); map04810(Regulation of actin cytoskeleton); map04512(ECM-receptor interaction); map05200(Pathways in cancer); map04015(Rap1 signaling pathway); map04611(Platelet activation); map05418(Fluid shear stress and atherosclerosis); map05414(Dilated cardiomyopathy (DCM)); map05412(Arrhythmogenic righ…	ENOG410XPVZ(S:Function unknown); ENOG410XV95(S:Function unknown)	ENOG410XPVZ(family with sequence similarity 171, member A2); ENOG410XV95(Integrin, alpha 2b (Platelet glycoprotein IIb of IIb IIIa complex, antigen)	PF08441.12(Integrin_alpha2:Integrin alpha); PF01839.23(FG-GAP:FG-GAP repeat); PF13517.6(VCBS:Repeat domain in Vibrio, Colwellia, Bradyrhizobium and Shewanella); PF00357.20(Integrin_alpha:Integrin alpha cytoplasmic region)	sp|Q9QUM0|ITA2B_MOUSE(Integrin alpha-IIb OS=Mus musculus OX=10090 GN=Itga2b PE=1 SV=2)
ENSCGRG00015017935	Rgl1	ral guanine nucleotide dissociation stimulator like 1 [Source:NCBI gene;Acc:100762723]	2524	0.336897	-1.56962	1.94e-16	1.02e-15	yes	down	XP_007641669.1(ral guanine nucleotide dissociation stimulator-like 1 isoform X1 [Cricetulus griseus])	GO:0019216(biological_process:regulation of lipid metabolic process); GO:0005829(cellular_component:cytosol); GO:0005085(molecular_function:guanyl-nucleotide exchange factor activity); GO:0008321(molecular_function:Ral guanyl-nucleotide exchange factor activity); GO:0007165(biological_process:signal transduction); GO:0007264(biological_process:small GTPase mediated signal transduction)	K17635	RGL1, RGL	map04014(Ras signaling pathway)	ENOG410ZUT5(A:RNA processing and modification)	ENOG410ZUT5(Apolipoprotein B mRNA editing enzyme, catalytic polypeptide-like 4)	PF00617.19(RasGEF:RasGEF domain); PF00618.20(RasGEF_N:RasGEF N-terminal motif); PF00788.23(RA:Ras association (RalGDS/AF-6) domain)	sp|Q60695|RGL1_MOUSE(Ral guanine nucleotide dissociation stimulator-like 1 OS=Mus musculus OX=10090 GN=Rgl1 PE=1 SV=2)	100762723
ENSCGRG00015024127	Arhgef5	Rho guanine nucleotide exchange factor 5 [Source:NCBI gene;Acc:100756445]	5651	0.41964	-1.25278	3.43e-152	1.76e-150	yes	down	RLQ78417.1(ARHGEF5, partial [Cricetulus griseus])	GO:0005089(molecular_function:Rho guanyl-nucleotide exchange factor activity); GO:0005886(cellular_component:plasma membrane); GO:0005085(molecular_function:guanyl-nucleotide exchange factor activity); GO:0030036(biological_process:actin cytoskeleton organization); GO:0071944(cellular_component:cell periphery); GO:0035023(biological_process:regulation of Rho protein signal transduction); GO:00435…	K20684	ARHGEF5		COG5422(T:Signal transduction mechanisms)	COG5422(guanine nucleotide exchange factor)	PF15441.6(ARHGEF5_35:Rho guanine nucleotide exchange factor 5/35); PF00621.20(RhoGEF:RhoGEF domain); PF14604.6(SH3_9:Variant SH3 domain); PF00018.28(SH3_1:SH3 domain); PF07653.17(SH3_2:Variant SH3 domain); PF00169.29(PH:PH domain)	sp|E9Q7D5|ARHG5_MOUSE(Rho guanine nucleotide exchange factor 5 OS=Mus musculus OX=10090 GN=Arhgef5 PE=1 SV=1)	100756445
[truncated: 28,026 more rows]
